# Supplementary material for: Dynamic Bayesian Network Modeling of the Interplay between EGFR and Hedgehog Signaling
Source: PLoS One. 2015 Nov 16;10(11):e0142646. doi: 10.1371/journal.pone.0142646 (PMC4646463; doi:10.1371/journal.pone.0142646)
Supplement: S1 File — (ZIP) [file pone.0142646.s001.zip]

Archive with 3 entries (3 files):
- RPPA_Daoy-Experiment1expression.csv
- RPPA_Daoy-Experiment2expression.csv
- RPPA_Daoy-Experiment3expression.csv
