# Supplementary material for: Dynamic Bayesian Network Modeling of the Interplay between EGFR and Hedgehog Signaling
Source: PLoS One. 2015 Nov 16;10(11):e0142646. doi: 10.1371/journal.pone.0142646 (PMC4646463; doi:10.1371/journal.pone.0142646)
Supplement: S1 File — (ZIP) [file pone.0142646.s001.zip › RPPA_Daoy-Experiment1expression.csv]

sample	treatment	experiment	compartment	time	Lamin AC	a-Tubulin	EGFR	pERK_(T202-Y204)	GLI2	PKCalpha	SuFu_selfmade	p70S6K	beta-catenin_(total)	mTOR	PTEN	pPLCgamma_(Y771)	AKT1-2-3	p70S6K _(T421-S424)	PTCH1_ab1	STAT3	hHip	p38	pEGFR_(Y1173)	Shh	c-Jun	Snail	c-Myc	SMAD7	Socs3_ab1	PARP	GAPDH	pFGFR_(Y653-654)_ab1	ERK1-2	GLI1_ab2	PKA	CREB	pCREB_ab2_(S133)	pRB_(S807-811)	pS6_(S235-236)	Sox2	E-Cadherin	pmTOR_(S2448)	PLCgamma	pc-Jun_(S73)	pAKT1_(S473)	STAT5	PTCH1_ab2	pSTAT5_(Y694-699)	CyclinD_ab2
Daoy	untreated	1	cytoplasm	0	41.48007718	639.6194462	1074.421277	532.8457266	318.5498711	8327.936675	32.21460975	986.0118682	4211.142791	270.4106948	1751.924348	24.38718905	901.7342295	34.15748937	22.94748198	72.40904336	35.27806546	689.7087432	18.25102438	15.05741874	31.16657844	52.13224573	55.37171674	122.901246	24.65431729	250.7090116	2798.454671	741.1000106	5819.602458	73.16454236	6017.210231	47.83752847	26.27534319	56.22822735	77.09577017	26.3708349	185.8279744	31.27168745	1630.041302	47.29403123	801.0672718	32.07674946	163.6270707	44.45668144	28.72687059
Daoy	untreated	1	cytoplasm	0	63.00720561	1056.401219	1539.213398	832.7922385	337.4184127	12470.88784	52.33968467	1516.456814	6726.971205	386.0351664	2707.415527	31.68647045	1060.246893	64.27652485	32.98654024	107.524793	46.05429639	1033.236873	23.91031112	19.70567018	40.78520482	67.98312997	70.67131403	168.4208428	48.87667895	424.3282817	4477.612568	1320.998569	10301.95166	118.9560517	10497.81413	74.9616784	35.47507708	93.17949133	116.3120625	37.76482271	308.2450052	48.99875238	2781.489971	75.29572613	1219.993256	53.26297213	228.3654324	54.63885366	40.29068216
Daoy	untreated	1	cytoplasm	0	73.47376962	1161.940225	1759.013263	937.0902897	400.3479525	14133.36156	53.6407686	1653.011896	7773.178125	420.3670279	2992.776693	37.56653804	1395.484236	71.46750013	35.7191103	115.5247859	47.73098672	1132.489412	27.39527775	21.98135589	48.84754654	74.13702784	75.86885885	185.6280255	51.55189319	437.9299324	4782.509261	1321.929542	10476.85092	130.7575527	10647.83312	61.79343842	36.09978832	93.85866544	120.339149	38.77451124	312.7816563	48.57760032	2801.753566	78.23468684	1255.193138	45.71994036	200.7867672	52.56074826	40.37026827
Daoy	Shh	1	cytoplasm	0	50.42433665	855.011077	1649.540524	726.4746255	182.0142816	10441.13338	29.93203936	1355.666679	5871.53138	411.3292534	2290.940845	55.72929353	2029.969533	62.9075724	38.12260787	110.387752	47.57249429	1001.794593	24.67214095	21.39546311	47.24950873	85.36582509	75.00604677	160.725202	39.92649353	297.8365766	3379.319943	807.875545	6639.068277	93.70560618	7209.140411	54.34050047	27.30646656	72.82048794	86.69621566	34.03278326	213.270188	36.43689351	2060.866496	63.49737993	1456.770637	52.0725785	290.1029062	57.08961527	38.53946653
Daoy	Shh	1	cytoplasm	0	68.20175521	1344.923721	2113.451568	1017.424521	201.9982804	13820.50868	36.40749673	1820.766576	8214.143279	521.279823	3222.883342	43.61579347	2363.501183	80.9060377	34.08839851	142.9926573	54.54503894	1330.189276	33.20825073	26.19394732	51.45563399	80.06629795	74.02750063	219.83701	52.70988546	455.536675	5229.618678	1321.580797	9875.967104	155.5138195	10865.51527	63.40241702	30.11913812	109.9610908	126.0364286	41.28005203	281.8256757	47.06117692	2934.437115	86.6784039	1935.309547	56.2113739	368.1769899	61.05920371	49.45438178
Daoy	Shh	1	cytoplasm	0	77.85401663	1370.023502	2355.926774	1116.426105	217.5679582	15493.93198	41.38493919	1940.050262	9100.661359	558.1673782	3407.545223	53.31204801	2633.378668	76.83184846	40.35086426	147.1513363	48.83152495	1416.795764	37.07450054	27.37935903	53.82511325	83.77582587	77.92942805	252.6097632	74.72108573	487.6048545	5524.22236	1538.753801	10546.45546	164.6563466	11433.28543	64.8636963	31.4428633	114.4736967	135.708482	43.13155486	497.0574279	45.23516736	4986.300168	80.68173204	2029.445264	53.0007976	368.8074242	75.90140715	53.48449845
Daoy	untreated	1	nuc-ext	0	387.8163961	374.3034653	519.6962508	1500.357722	194.2809803	2145.502863	54.68169601	355.5233459	2802.387819	145.364061	552.6895796	76.85230872	376.8040131	156.6245011	71.44847781	147.9342492	53.05624874	211.482817	76.66201267	49.65701572	174.7908777	164.2126435	114.7681851	479.1524414	74.11405918	1535.616859	462.1073062	4173.513029	1837.727683	169.647719	3488.142719	854.7612904	85.04622815	179.1507537	157.2771731	94.18508853	618.8280208	41.87102216	347.4617163	183.2868893	465.2214765	67.49917228	286.2905599	111.852875	88.26239051
Daoy	untreated	1	nuc-ext	0	399.6035562	403.7053444	424.0543317	1506.116994	193.5500668	1828.329957	70.3151706	372.7409367	3201.378293	141.7981243	542.3227369	73.70853451	428.4806855	145.3504611	68.39314512	147.613976	53.17801126	211.024963	76.49604168	46.13613675	186.1074695	175.1738623	116.0569577	493.2760474	69.98601076	1523.694516	479.0916213	4278.104919	1820.51791	176.3120136	3193.238988	793.9922552	81.20012441	160.2045133	152.4728731	92.63655873	697.6899602	40.65157675	346.3658008	166.9111517	520.7836537	67.72180992	294.7512826	111.0796042	101.9707493
Daoy	untreated	1	nuc-ext	0	413.0038109	515.8747516	304.9553199	1530.838493	194.7354587	1693.39364	51.58927242	365.1812198	3105.884326	142.6054608	550.3516685	79.92108936	470.6736999	148.0250414	70.43837138	148.7130476	53.53938104	231.767062	78.888974	45.71773866	190.3739239	173.454165	115.1025739	620.5798816	69.43490237	1460.844488	564.5153095	4597.762928	1780.761262	184.4596642	2896.564435	971.963686	68.18281938	163.8231647	153.9681818	88.46907391	724.9786117	41.65167526	318.1653233	162.4990223	372.5055141	65.91128975	291.0364768	108.7129619	89.43690778
Daoy	Shh	1	nuc-ext	0	338.0635074	75.36391077	266.0070632	1547.004214	189.1454143	1770.076056	52.31946889	363.1403226	2939.042329	129.8563036	561.2820545	118.486443	529.8783846	164.5128795	84.40575498	149.7036006	54.9632174	244.140054	97.84198648	46.58168034	204.4614946	159.7456329	153.1576018	522.5273833	80.11794471	1483.499491	612.797864	4608.925131	1556.639893	250.652974	2674.988737	953.9004355	64.990992	196.5674682	164.7519382	99.49677343	732.1473755	44.120225	376.8523598	176.0618101	331.3718559	68.9935542	271.8628979	123.5862613	114.5255063
Daoy	Shh	1	nuc-ext	0	392.2311042	113.6951184	278.6216585	1538.35454	220.2018318	1775.034954	52.3093069	365.8378387	3227.693902	126.4955181	557.3088536	90.589399	470.6954481	193.8009946	94.85319926	151.44291	53.02897425	242.8106686	97.01011336	45.66208399	217.816667	162.5970203	150.4189265	516.4528594	78.67372582	1426.379811	616.9189855	4584.036039	1815.341647	245.6244204	1941.360447	852.8130479	62.56375302	186.5872439	160.6689411	98.97375923	739.4732908	41.88323964	377.9414393	157.7383703	288.48726	65.68084394	262.6098239	124.6153353	106.2793989
Daoy	Shh	1	nuc-ext	0	352.5100627	136.6799617	670.6347759	1512.849415	184.8581338	1548.717755	50.6164625	367.9679997	2969.733126	126.3105023	546.9368379	93.97777695	428.5607605	184.7424888	102.0813587	147.6289833	53.2373165	266.5596718	89.88487604	46.67879696	216.8552429	155.7776405	143.6054785	528.3307028	79.15852308	1417.476076	608.5307865	4500.889993	2328.024609	239.9572281	1852.563443	760.9877157	65.83193919	170.2328819	154.232258	95.73532638	734.5401668	43.39979936	332.3018345	149.1148194	334.158809	63.38106795	252.2777281	122.0704032	90.49034699
Daoy	Shh	1	nuc-ext	0.25	1176.332636	255.0521427	752.7951265	1899.562287	241.4671045	2928.502564	96.82645746	571.2458075	3431.696668	181.2773724	621.9295299	126.9511051	397.6117527	118.0588838	78.22117221	155.1111393	64.24093408	244.6964309	63.57659724	48.08697687	159.1615365	152.3588231	143.8072419	624.6287285	85.29667487	2149.241312	869.9840022	6313.682153	3549.910895	415.904531	2867.889634	1444.095255	156.0631154	250.9865826	206.3411773	124.6709336	558.2801913	63.40861392	513.7069595	258.5123181	600.5246413	73.85499267	344.8443854	118.6718485	78.96489073
Daoy	Shh	1	nuc-ext	0.25	1304.792037	215.361093	625.8558638	1670.935174	210.1045311	2703.411937	90.7399772	521.2211018	3235.459292	164.3570659	555.2946905	108.2849752	268.3495853	105.4293215	69.34153285	143.0563115	56.09207127	230.3375039	59.16119739	44.83242043	171.0402047	130.3282096	132.7936816	565.2803307	78.16490794	2174.83631	866.6496436	6055.312818	3124.426681	396.0285	2879.54044	1505.937357	117.7939082	296.627925	204.7608785	120.605259	806.1482989	57.33886506	489.7300333	267.7663335	670.3695334	71.9337797	347.2479115	134.1384191	76.9346398
Daoy	Shh	1	nuc-ext	0.25	1387.734316	224.5275628	732.1383007	1941.735397	247.5364137	3122.866749	105.7480588	617.4324892	3749.832893	191.541162	641.9220211	125.0981333	320.9411295	122.8669704	76.36975292	168.0669363	80.16608181	264.4183086	68.23626784	51.97603635	203.4451679	149.9475497	172.0028904	638.1482199	88.71592354	2025.535248	859.512915	6525.43595	3290.410616	435.6424235	2741.07767	1438.213406	102.7257013	245.0982211	208.5481507	114.2828984	784.3128194	55.77440048	480.1649022	318.2738835	516.8606927	66.96868539	352.2718775	126.9051497	76.14754222
Daoy	EGF	1	nuc-ext	0.25	5090.243269	274.2593848	1012.683835	6843.843953	283.6409795	3412.815026	341.2831979	1263.94253	6597.230129	233.3876364	708.854912	279.368872	557.7014058	349.0053748	167.5709254	157.9535406	209.0402291	369.2280611	198.810627	82.46195208	533.3851464	267.8705637	252.7951288	1789.828732	174.6854634	3569.46139	1066.686219	12079.06417	3824.307599	361.258371	3564.005769	2947.059199	306.5203067	493.150065	525.2703705	212.6440082	863.7529907	112.2034584	580.3464324	1777.016037	881.4558078	89.53202846	505.7875984	190.3466121	88.51588041
Daoy	EGF	1	nuc-ext	0.25	5693.315216	334.4181616	1073.179993	8052.356801	269.1697397	3575.656297	365.1605929	1330.054447	6919.24804	244.6043785	684.9262544	245.91949	547.1444905	30.40730339	155.1216426	158.7961755	224.5324648	425.3585825	169.6432693	84.89513605	595.9225455	262.4610171	279.4159406	1614.442402	119.3311402	3736.073479	1107.159594	12847.7364	4632.059954	368.2008461	3601.5962	3036.382147	291.351567	464.0324323	522.0490308	210.8147609	997.097319	101.7846525	617.388616	1871.333049	886.4670512	93.52805249	500.0724182	185.5368095	92.24179423
Daoy	EGF	1	nuc-ext	0.25	5336.072979	413.4643682	1107.771842	7889.484984	257.8862631	3424.396974	362.0634191	1291.547084	6896.76831	231.0985901	658.43196	231.145836	1177.259179	29.83915436	144.0177002	156.0641938	228.2883129	418.6527725	160.3222835	77.56456933	598.4489103	291.1947932	283.1300667	1420.96885	114.1012613	3513.333052	1103.441283	12945.74327	4531.240958	384.9970304	3588.110183	2774.543049	276.842992	476.6132024	523.1658612	33.29881768	1188.467681	100.7512715	604.7035074	2026.87641	859.4994983	87.09098252	501.2895539	170.0941052	85.72909671
Daoy	untreated	1	cytoplasm	0.25	75.49755979	954.2365144	1228.616105	1426.723744	251.9797479	11992.98423	34.55797169	1342.826344	7044.302334	364.4058828	2097.734271	31.64311538	1971.510753	214.755238	32.90854119	116.3799309	41.14182234	1164.387605	39.8115384	25.42531332	62.23018032	97.26993959	117.9802772	238.7875551	57.72130279	306.7517006	4366.921853	984.3151737	5872.0572	91.10549451	8658.002277	37.99116215	32.07402195	84.69567282	196.9869823	38.80835147	35.4467957	37.3734632	1971.595779	68.70058557	984.6238634	41.57453505	302.2287956	59.08508222	40.84327046
Daoy	untreated	1	cytoplasm	0.25	90.81487635	1232.786019	1575.996346	1586.105453	278.5349409	14142.95272	38.7567003	1530.26197	8526.942647	385.5550018	2725.648965	31.26416206	1919.104242	160.4478113	31.98144261	139.7487061	57.89265408	1320.896736	44.00948363	28.42291132	56.17468667	104.6769771	123.7257882	264.9522563	58.73570499	425.763283	6147.142861	1326.051863	8164.377093	115.9798203	10865.8076	89.24794483	34.2843011	113.8287881	207.6232626	47.79047305	411.922121	42.67773966	2630.229172	76.71697111	1257.648757	49.02340298	292.3294103	62.51004195	45.82328822
Daoy	untreated	1	cytoplasm	0.25	94.63409203	1342.111815	1653.024625	1550.362337	299.7310629	14457.21979	38.79769375	1451.697715	8907.63901	356.5552168	2766.752716	34.2196982	2296.036668	175.7737137	32.64771149	134.2268213	52.42260436	1274.600683	41.73592668	28.5325214	55.63463193	88.04776525	114.8625533	265.7183365	64.0908966	420.4281962	6576.13112	1373.481258	8176.399063	115.8976026	10725.63836	87.26547537	38.17822406	115.4866344	213.6737465	53.46897303	387.8428614	45.55079888	2620.689066	82.56561114	1291.725994	49.32688884	292.3666132	59.39468004	45.05069597
Daoy	Shh+EGF	1	nuc-ext	0.25	7293.110803	812.1807966	810.9733107	7718.842355	454.1213805	4083.229692	317.4206383	1288.055636	6758.677918	201.0654388	632.9426882	207.3530605	1040.155953	307.3538429	141.132965	163.4343183	200.3462034	319.651017	291.8105462	137.4611174	547.1204897	460.9044551	302.1043444	2681.489147	98.44438344	3731.14945	1227.094066	12235.14443	5658.496589	709.2360451	5025.842451	3401.140214	347.0677352	628.008406	909.9426748	218.7666038	948.3326929	75.95627148	568.4174806	2416.840676	1132.078866	100.1771556	536.3572834	233.5305528	102.4846155
Daoy	Shh+EGF	1	nuc-ext	0.25	8077.885916	1176.128467	1015.358249	9306.85499	380.9976556	4134.980306	352.2533457	1312.839222	7493.401061	201.7088723	691.5029378	166.7038542	1077.966297	368.5305814	133.9408583	170.0298984	179.4576937	409.8098034	269.2558457	129.3797522	610.950076	445.6872825	351.7895219	2494.608715	88.31412532	3719.964589	1294.263099	12742.73435	6035.855503	689.1172014	5221.446733	3457.14804	327.4199119	588.0569815	899.0319704	217.2068755	1315.084648	68.80086407	577.0881416	2373.665681	1103.018335	103.3145015	549.7393073	246.8825062	101.7674552
Daoy	Shh+EGF	1	nuc-ext	0.25	7895.956273	1252.955561	947.3468317	8953.517653	335.8118552	3788.597608	311.6806882	1267.548679	7273.608318	188.2434094	656.8215669	151.7317622	766.2860331	257.4385065	113.014315	163.2856922	175.1703874	383.2897223	254.6331412	104.6337713	609.9806401	373.7896744	333.044024	2079.525117	85.7082748	3581.921435	1207.457701	13037.50966	5065.248971	632.4835494	5557.199164	3178.713478	321.5477744	546.3013466	876.0026895	202.4348202	1043.736693	61.59283888	545.9585893	2219.810163	1005.603136	94.74456946	528.2482062	243.9872629	98.41420565
Daoy	Shh	1	cytoplasm	0.25	48.10191898	754.4928235	1186.138536	920.6294489	109.6362185	7934.980225	18.72833408	925.2907579	4790.421717	184.3038787	1678.728283	22.64190809	1387.509846	64.26483092	20.77740995	73.74914031	21.26037848	678.7285662	21.79494271	17.10075106	30.45756292	64.76343697	55.80981356	135.7561254	29.9880038	184.3613249	2309.341869	806.4380348	3958.40421	67.1375372	5770.928811	43.53420502	19.62562137	51.15907601	213.4648258	22.32244943	202.2990408	15.6325947	1311.152669	41.31786112	805.225631	27.43520264	127.4631167	33.89475067	23.18891053
Daoy	Shh	1	cytoplasm	0.25	64.91578761	900.7249665	1683.213127	1094.909786	127.3809705	9336.609276	24.25473537	1038.623251	5695.57892	221.9148743	2129.85671	25.58848457	1378.721046	48.41064424	23.35404006	93.70803963	24.7904615	806.6253486	24.8981131	19.31011571	27.83752382	57.02363391	70.30973886	160.8047093	33.23952387	261.3356306	3061.310925	1033.012018	5648.352654	96.81836782	7438.851637	37.8658682	20.76826069	70.89981157	247.2469487	26.98322538	240.199658	21.0358387	1859.090205	55.68507823	1026.440777	32.36698642	155.79636	42.33471075	31.36511287
Daoy	Shh	1	cytoplasm	0.25	72.96055455	979.6927648	1862.23152	1226.889383	142.628371	11077.01997	25.39758729	1166.582854	6070.745546	250.7863666	2223.46621	26.42452015	1416.172153	50.49779953	24.31588084	103.4520872	28.53561922	866.5503857	27.56035839	20.99612594	28.82343806	59.46599011	75.2903185	180.6772311	37.15970775	292.642149	3046.703109	1186.627996	5524.281246	98.24418035	7706.66533	66.4414792	24.69676099	75.79928828	259.7598252	29.7944976	270.8572591	21.98620451	1937.132807	57.9760713	1050.721497	33.76153499	152.4509146	42.8986767	32.35567874
Daoy	EGF	1	cytoplasm	0.25	53.60784469	824.4719869	1272.225313	11801.90368	140.8386894	9091.213317	23.24920267	904.8125521	4786.165691	275.4364691	2028.065289	21.7453107	867.7682881	57.96356156	22.17913954	74.91386922	17.78690214	719.4607994	22.47916589	15.80855435	35.85773319	80.44711212	79.35609723	162.5975976	30.62069472	215.2694482	3129.875425	1117.136432	5791.029248	79.04855478	5727.350547	60.92802284	36.03848883	67.32456591	329.1647586	28.22079195	215.2314837	21.52273514	1524.740522	61.94243988	2139.81507	26.80245817	140.4180482	42.96298798	22.91169423
Daoy	EGF	1	cytoplasm	0.25	81.51810767	1275.980923	1827.180937	18042.21041	167.5138518	13180.45425	32.04198081	1273.664918	7100.799147	344.7945874	2808.474397	21.44384019	964.2987945	58.71635876	29.21428019	114.2433415	29.67379478	971.6060983	31.98139381	22.57336323	36.00154542	92.73983328	111.2813383	236.8346351	43.72643196	283.985549	3364.253583	1171.947832	6222.528085	83.79466476	6431.496518	69.57521514	31.61107721	75.28593394	391.6401783	33.20391197	190.5244068	20.77792228	1761.129308	59.40674164	2426.77198	28.9120178	134.4473536	42.00402449	30.8031503
Daoy	EGF	1	cytoplasm	0.25	85.99750417	1304.855645	1858.486391	18525.20673	161.4351568	13396.42007	32.97755604	1328.497147	7290.185159	330.5057349	2825.161591	23.78585424	682.5151906	65.49865726	30.37861602	115.5847022	27.4704481	935.4362771	33.66609002	22.18571729	32.09692899	79.02554665	105.3120294	230.467543	43.32737197	299.6393467	3888.303774	1354.256982	7081.10552	84.28767582	7072.578242	96.43661593	38.47833942	82.80000713	441.4313994	33.68274622	189.5202414	22.83417475	1855.283734	73.29490385	2694.317778	29.48212969	141.6974449	41.75118888	32.64199424
Daoy	Shh+EGF	1	cytoplasm	0.25	44.18683969	426.4604566	991.9390838	8222.947912	149.8176999	7922.392155	23.38592085	971.7832264	4903.073933	238.9804862	1680.409732	22.18187115	189.1031885	87.32394284	29.24807859	82.84566391	28.29345488	691.541765	19.78802231	15.04618429	38.76429527	54.61006513	57.24824391	129.8174877	29.56259888	149.1827439	2291.405002	669.2736476	4337.289467	72.23295866	5692.319739	68.51413925	48.46629788	69.47062528	438.1921698	30.53369382	204.1799555	30.38063955	1539.970398	88.27350418	2627.871803	28.16015521	206.9766132	40.5381611	30.1759332
Daoy	Shh+EGF	1	cytoplasm	0.25	79.42458682	830.6113389	1887.369176	14513.32995	238.2624505	14373.80897	39.49113192	1607.229306	8410.838149	358.8723056	2834.745567	40.1023412	929.8539133	60.80668731	43.26671546	137.0554622	43.38279595	1137.540658	34.60902183	23.4058098	52.49403234	112.4795292	92.94525706	217.5249803	45.42979678	177.2104004	3405.511409	902.8594027	5803.085668	96.54624672	6695.844146	68.97568001	41.53781678	81.32576655	581.8381452	38.07276278	176.565051	32.54223309	1987.309056	100.5178924	3194.273947	33.51110557	178.0127971	49.38532992	33.10718355
Daoy	Shh+EGF	1	cytoplasm	0.25	83.51736279	857.9018912	1838.40286	14820.21093	238.1381329	14572.76701	40.60759209	1641.201756	8683.243191	331.7886185	2628.201102	34.4122211	1050.983673	69.00552277	44.6504741	134.7496766	43.90498293	1153.032431	38.50015668	22.708026	46.11565326	91.23759955	100.2562318	217.8729606	44.88190959	200.7870496	3379.464777	922.6665924	5449.23567	94.63714124	6533.499283	66.01245196	41.09176677	82.82462296	583.9224191	38.7785665	193.6114026	32.80658762	2010.087105	97.964134	3362.886074	32.54946995	171.9140932	43.48322844	32.32004314
Daoy	untreated	1	nuc-ext	0.25	1195.891306	94.88011317	107.9792218	1747.821268	198.9510103	1425.834239	69.22636925	396.8631987	3364.752536	143.6490683	533.2829109	86.1050144	603.5461322	207.704119	214.5685439	162.1038033	72.24442943	219.1745216	119.9956778	47.67947843	383.5360682	185.8170967	247.3697312	732.6539233	103.8740684	1697.082026	713.1440889	6383.60922	3482.488135	271.5057576	2064.836303	841.5715309	93.71178519	212.9942491	158.3161917	139.7430567	765.5267039	55.29392674	372.6063037	261.8040143	335.7975674	84.40565054	328.7942538	2092.22586	212.1718698
Daoy	untreated	1	nuc-ext	0.25	1116.020606	93.3138211	125.4251576	1702.658239	199.1432732	1505.866096	64.56669622	411.8029646	3576.794719	153.4884943	529.2889083	76.42274872	910.5211436	201.1597011	206.6309883	154.7669471	72.51095303	248.3067264	122.4984503	50.07916287	422.1345167	173.1801451	251.7995362	816.512891	108.1382322	1596.618319	814.048732	6473.606559	3572.998397	243.2049668	2008.522998	807.5567791	86.30783786	213.393884	149.3779465	132.7059602	802.5805537	51.45340507	476.276014	245.6240361	388.5216045	91.45649921	338.4086668	169.2713029	154.3307101
Daoy	untreated	1	nuc-ext	0.25	1125.056824	121.3804316	148.0753348	1713.348724	196.1803074	1450.239454	70.8147415	413.8532686	3319.795391	156.1622283	538.1874104	87.75663021	632.6509638	193.5935469	203.084183	156.5079339	74.55852241	246.1921703	137.026661	53.46152581	446.3103294	206.1998936	258.5452406	752.3858216	115.9722525	1507.798923	867.9999937	6983.243147	3574.187836	251.1585071	2139.25389	895.1690672	99.08563406	219.7729847	165.3504049	145.1884679	810.3369189	58.91153591	497.1971868	278.9169822	449.2998503	93.17636234	340.0794867	167.7896896	167.7210208
Daoy	untreated	1	cytoplasm	0.5	53.37061322	928.4165864	1679.012312	1221.319525	328.1773631	9557.864406	24.33843706	1079.498314	4753.260729	266.3500132	1687.010954	28.47602553	952.6820124	78.45995236	24.56633665	80.21368068	31.46845246	668.7944867	19.9497418	15.44277493	37.88802704	51.73585056	62.1175871	138.8673257	36.06593908	304.2929196	3756.318188	952.0681672	7510.501244	104.7716609	6692.862373	48.11952742	28.69656657	71.81594101	116.773888	30.89293877	222.3983057	34.03601882	1564.763807	54.07510096	726.7731296	32.47777981	148.1687395	41.08021442	28.46241541
Daoy	untreated	1	cytoplasm	0.5	67.50822043	1200.064815	2189.080563	1588.187826	368.2879043	12429.36281	27.40390236	1256.131626	6540.29369	347.2120535	2056.885897	33.75681057	1385.208304	141.6066013	28.55154384	104.9063842	37.58946975	818.0645224	25.08997536	18.66278196	42.22536392	65.88323174	79.20413169	176.1626882	41.71990019	348.1431452	4468.406602	1209.392609	8681.619566	125.1448367	7924.076111	50.50627548	55.0788981	83.92184112	131.1003784	35.88248957	268.7823766	35.25291769	1655.695696	56.92114279	819.2243908	39.88684852	189.0244093	41.56931692	30.16784635
Daoy	untreated	1	cytoplasm	0.5	68.00506373	1117.133902	2113.971936	1515.85912	355.1466998	10780.08346	27.39854505	1231.395856	6499.496038	323.3626232	2126.000108	34.01746092	1168.693083	145.4213059	25.88530146	103.1717339	42.38763133	819.3290536	24.58175345	18.46167439	43.50938429	65.46183897	74.73830046	169.2735898	42.96685695	401.2884562	5110.861861	1553.940255	10188.89946	128.2355404	8602.968966	59.11527748	39.00343664	91.94924045	134.4207501	37.44098938	349.9491555	35.79411369	1840.805338	65.05705909	861.5713815	41.15055427	212.6859856	43.21514021	33.21234565
Daoy	Shh+EGF	1	nuc-ext	0.5	1655.673169	286.2180269	698.7947291	5584.439963	228.5524126	2181.496429	110.8819647	624.5743593	2876.232285	174.4209472	542.9172852	139.0239075	314.4510841	114.5188272	78.5993274	152.2212551	62.25411143	203.0170387	62.10461981	48.77901297	223.2759949	145.0199281	148.2959902	638.5450776	79.63131605	2085.989708	800.2985715	7711.500772	3317.13023	436.2370071	2154.838904	1792.883893	186.1892774	211.1755205	501.6192648	122.9656339	806.7548462	59.84716847	377.5078123	1348.984624	693.7727577	67.74540629	335.1155218	123.1348022	78.0332046
Daoy	Shh+EGF	1	nuc-ext	0.5	1854.402485	363.2062889	719.3978465	6000.087513	224.1653235	2266.164444	107.5987151	655.1453941	3197.418362	176.4618056	538.714136	116.671491	274.5554755	116.0117221	76.80874756	151.9942921	65.40865137	214.3267637	63.99394119	66.9584254	266.14195	139.0576057	159.2125071	726.153004	84.29056792	2196.237091	827.0800469	8191.362007	3604.54606	456.2363333	2302.568789	1810.558723	182.6854735	211.5253061	508.6685171	123.6956301	802.5189337	60.36465551	379.2740869	1467.9084	694.6984186	70.39673667	342.2740402	124.2623397	78.27407379
Daoy	Shh+EGF	1	nuc-ext	0.5	1921.354909	212.7267439	494.613779	5952.72539	235.4814321	2495.020756	107.8132618	711.2098684	3620.656592	186.5296556	575.2059693	141.6244252	565.4485321	138.9047286	74.9444513	162.6302567	65.32895891	321.6443328	77.72353239	52.45052559	297.3201004	152.2888171	171.4587404	725.3356089	93.33827429	2335.086459	919.0341292	8708.550859	4068.148613	594.6748081	2369.342729	1797.258727	247.2397346	222.1565905	503.7025903	132.2490762	889.9050314	59.80606496	397.7131619	1523.536853	717.3570397	70.77279996	366.0413695	128.5691415	81.9817537
Daoy	Shh	1	cytoplasm	0.5	42.15371571	790.6419693	1456.086872	776.6324033	127.6819898	8012.272957	20.85798269	918.6068028	4425.491533	246.4387861	1253.620813	20.51566026	1007.103205	31.36593703	19.99467786	70.71511046	30.73517153	499.1940649	22.72066968	16.01231885	38.60001793	49.69246407	60.72255348	147.8468657	47.61902147	248.561404	3214.712261	1137.575672	6025.52576	88.92251446	5834.56874	58.14063998	22.8781082	60.14592671	122.7971757	24.03090175	247.9583082	23.3148664	1230.334573	45.38792362	675.2538195	26.17031572	187.6675329	35.83538205	26.05089096
Daoy	Shh	1	cytoplasm	0.5	60.52121505	962.0556949	1941.605124	1116.079337	179.0062011	10971.48647	29.28031592	1331.701388	6332.719109	328.5105833	1691.826417	24.28698147	1385.521024	44.02154625	24.15808304	99.56361324	39.06766372	703.9714836	31.16152778	21.1781467	44.41098088	76.00840052	88.7074149	209.3825852	63.13486854	277.1378418	3526.05773	1340.633238	6920.047335	92.44199063	6032.281494	67.62133438	22.10899188	63.86074027	117.0621766	37.48588238	240.6876563	24.09558825	1395.228633	49.74271171	725.7556933	25.42466413	179.5025967	35.04743037	26.514361
Daoy	Shh	1	cytoplasm	0.5	46.21574373	714.7723783	1257.678614	854.2483379	137.1407144	7848.730459	24.26985002	968.2695131	4851.33645	231.335265	1396.027392	20.7162431	1101.351583	33.33669882	18.89852969	75.40061422	26.39469268	532.7737971	22.1847954	14.77251898	32.49241787	60.64910416	71.45157054	148.2009552	40.18279318	286.4289582	3692.503732	1477.754926	6839.903248	103.4535365	6316.442994	68.28041345	23.39185194	67.57798937	116.1055772	35.50568364	266.7646993	25.1216443	1428.141876	50.38948313	743.5522803	26.2553357	157.6324225	38.38182427	26.18248572
Daoy	EGF	1	cytoplasm	0.5	59.06694684	870.8084099	871.443918	9472.485235	223.4049508	8663.911217	22.92944077	867.9142468	4787.052859	234.7715458	1423.309675	22.74513844	815.3882819	112.8494383	21.14440979	83.90927739	27.83884517	656.711013	25.8698164	15.50985776	37.23855068	62.56936134	107.7975058	181.7905178	45.70714392	238.3210892	2735.926604	898.2801162	5545.257871	77.46227585	8549.38599	63.75775104	38.52949833	81.03915865	599.7302607	37.84485991	269.59219	26.85819299	1525.400919	74.83199627	2313.478806	34.41096027	180.4638743	45.35309162	32.66746979
Daoy	EGF	1	cytoplasm	0.5	84.41904464	1365.431738	1351.66305	13847.81184	250.6583808	12257.92926	31.67247887	1156.919803	6943.852309	296.5121615	2004.548496	33.24776793	794.3018264	170.2800099	28.91609308	123.3741003	43.3663037	926.8746143	36.23212415	20.95173961	50.19205677	85.546975	151.197475	246.1474152	68.0409568	273.568157	3432.132987	1110.552289	6612.311065	90.30001472	10171.87708	70.06409924	42.81740339	93.67169788	701.338849	41.1559638	283.3756796	31.09111916	1814.604427	84.96776538	2804.71527	38.96461963	200.4110338	49.359096	36.80339786
Daoy	EGF	1	cytoplasm	0.5	83.58453188	1358.453467	1314.595799	13078.97433	217.1770305	11819.89535	28.57520825	1093.203082	6194.827087	252.0081776	1909.78325	27.75637672	1060.970474	181.5802539	27.76013796	116.4922012	35.79116308	855.9307625	34.51436419	25.02227266	45.98235408	83.01505627	148.0998712	234.4756722	92.561332	278.981821	3555.552518	1245.286022	7116.227072	102.6576333	11129.21195	72.32434265	58.39767584	98.51496743	743.8851982	41.69164761	247.6380987	31.28505945	1856.984156	89.22872059	2976.450011	39.62916523	199.9460559	51.60163673	38.66877642
Daoy	untreated	1	nuc-ext	0.5	2001.118475	225.5772109	708.3486429	1668.926357	221.3857416	2617.083219	102.490956	520.1226547	4823.628689	168.9914914	565.3507425	96.22372086	475.7236686	129.7547962	87.38216978	155.9104215	96.64760178	195.9919112	104.0397131	59.42214408	340.2210595	164.7036654	178.7294553	700.6608169	77.69260733	2292.625248	602.6934791	7094.046162	2467.296915	231.430917	3268.757278	1025.410656	121.2666989	217.941525	179.6173049	103.0051204	557.7635899	44.08758223	427.2242013	276.5562898	398.667687	85.45342697	298.5807013	138.1208938	82.53491496
Daoy	Shh+EGF	1	cytoplasm	0.5	62.35746512	883.4875061	1486.792644	11476.62207	149.7291111	8360.992664	20.48785594	1032.883167	4520.009275	198.6380709	1683.155336	22.34677524	743.1896241	52.64119728	24.81852557	86.1776474	28.47277062	713.4687439	26.75740514	23.07890802	37.18408178	61.82282668	87.38628348	167.2710558	47.65430993	174.0544445	2172.896174	674.6454502	3563.079409	66.78961343	4214.88523	28.98863972	30.06967052	49.24920855	367.8566005	19.93007933	167.5064829	15.41288843	1014.887916	54.90994536	2081.3708	25.18374728	117.9130144	30.3008334	22.84245097
Daoy	untreated	1	nuc-ext	0.5	1963.246116	279.4828166	728.4478952	1896.852523	206.1711157	2584.413723	118.2964962	498.3133668	4990.156918	168.7841858	573.9581185	97.41175254	499.519742	124.7826153	84.60612268	158.733366	90.63294759	270.0886784	91.69185033	54.55809271	352.1922243	178.9431463	195.5221586	705.1545069	78.29731139	2332.404947	556.5450008	7112.218342	2805.405758	277.8143758	3071.181374	830.6830086	103.5898626	219.2828743	178.2067337	99.45325018	471.9776803	41.84205291	425.6282244	268.279164	399.7482668	88.37758527	365.1413613	130.227055	87.39510055
Daoy	Shh+EGF	1	cytoplasm	0.5	69.29246011	940.324689	1535.786745	12866.50613	165.2645964	9081.951137	21.84368097	1025.130063	4818.260191	199.9076518	1686.091533	24.70822396	563.1817922	56.45887055	26.18330866	96.37742102	26.40198836	778.0717702	31.71488876	23.03323873	36.25423874	67.59483905	88.96925506	181.9762634	50.03705437	192.9300374	2586.666946	772.9852724	4318.55744	73.82851185	4545.487815	43.61331426	28.7341392	52.38811677	411.3416303	19.8363273	176.9839151	16.62253826	1086.464924	55.2174158	2201.905624	25.78230157	110.5035561	31.76761252	23.50054189
Daoy	untreated	1	nuc-ext	0.5	2015.084385	267.8419032	711.4209589	1621.192059	202.5827526	2702.616357	102.8448041	490.1320661	4992.242826	159.9876942	564.3551409	92.91742564	456.7528681	119.4278221	81.29990524	154.862749	88.14882743	235.618317	92.2044091	53.96720941	352.2939789	193.8443241	204.9216008	700.267824	77.44932402	2274.372678	420.5687652	7609.912781	2630.168915	271.4192823	2957.628494	803.4051438	97.39243896	208.4783768	186.716034	103.5433003	630.9054829	45.0611683	416.804016	275.7117371	459.176196	80.48485813	362.630567	125.2371827	78.19921611
Daoy	Shh+EGF	1	cytoplasm	0.5	62.60333221	859.8155107	1453.659539	11503.46863	142.2821821	7880.699323	19.46953045	874.6553183	4685.369217	172.4341796	1610.39152	23.15834686	609.9682174	54.47127826	22.5172132	85.19121869	21.52787851	658.4475641	27.86271582	20.4150398	31.91317866	61.80994822	75.02049013	160.2301546	41.4860931	206.7232914	2439.69024	888.2335357	4299.280479	72.58873519	4609.015722	54.15110129	30.48144614	54.8534662	453.3267537	30.41549175	196.7459584	16.9832181	1109.78006	57.63472111	2257.913441	24.35774749	109.7735488	31.34478064	22.98776518
Daoy	Shh	1	nuc-ext	0.5	1686.041577	300.8933847	586.6106369	1730.456102	253.1800848	2529.593698	113.4943837	563.076886	4495.494461	164.2970692	556.5192717	125.0505975	463.1089114	172.8135838	150.5472173	162.7184254	109.0700277	208.7839671	130.1799286	59.12326617	276.5345827	172.5992208	180.6550606	1048.235507	77.27505965	1931.766781	296.9886379	6128.780182	3336.688707	430.8291126	3089.905719	1867.718236	146.7666076	324.7194156	208.6023902	118.0241337	1088.779912	53.73434133	505.8941824	335.1248788	365.9732474	107.1596372	355.5230536	174.1304052	111.9501536
Daoy	Shh	1	nuc-ext	0.5	1903.706555	312.0031924	618.1550531	1715.228083	233.4612497	2455.281973	117.790216	585.9709166	4716.724652	161.7386351	561.6050494	107.4433665	455.319494	183.4369866	154.4771748	162.6356641	82.53656566	262.282959	135.2691529	56.42518026	299.2540805	168.6653381	185.3108227	986.3590627	83.36397139	1892.971072	340.6790137	6188.798338	3357.334681	406.3052502	2662.373447	1739.750181	136.5571569	269.1887708	204.1262038	158.8204448	866.0974898	56.06302017	489.9034759	327.8463141	346.0373954	102.380143	360.1484125	168.173122	107.8116956
Daoy	Shh	1	nuc-ext	0.5	1585.53081	310.8720539	553.3744402	1684.284823	221.6445347	2315.97244	104.2989517	565.3024744	4669.651708	163.110973	552.7958753	120.1809016	485.007085	174.556804	163.3793166	157.0523909	75.86823944	267.0603026	132.1833822	56.88980906	302.9982092	167.816925	196.1391792	1025.160676	77.98049004	1912.238689	481.4329027	6366.723025	3365.365548	404.2690141	2625.754402	1751.763523	130.7507428	252.6504414	198.5836979	146.7001269	704.0868627	55.95229681	571.9927869	307.9839132	333.2538967	90.46362909	360.5977661	157.689578	95.57096145
Daoy	EGF	1	nuc-ext	0.5	2861.908037	372.3471865	862.5617966	6413.349073	282.5804805	3379.293628	228.2722216	1148.214428	4988.572362	204.0833369	600.8783453	163.911959	497.3415607	477.4151737	269.4330183	165.5055007	180.1946809	239.3402203	131.5894151	50.52322419	301.6569196	200.0269696	159.4773287	703.2288557	79.34338741	2038.777236	1486.671715	7434.790317	3843.741237	335.4440343	3053.793771	2430.385645	232.5614883	408.9936294	845.1739284	245.7357365	496.4136747	86.05450839	629.3772962	2610.692585	987.0378873	89.01143964	391.0268619	160.9573525	107.8487625
Daoy	EGF	1	nuc-ext	0.5	2814.909071	381.9851403	952.7295105	6239.523527	263.1829173	3241.95319	235.2362051	1175.483063	5130.013686	202.1776538	599.9673508	138.3407425	557.3018057	448.3957735	273.5205127	161.650582	121.7157443	286.0845126	106.540417	47.32793188	338.8580554	168.7043532	155.7647776	688.6243851	72.30027442	2042.388722	1456.733374	7335.974978	4058.071138	311.9248453	2905.522312	2306.20047	209.3000673	299.2141389	858.6748362	247.0348371	557.3609853	75.999828	611.3318767	2570.118965	966.1493166	91.43622886	397.3880037	172.5776997	86.78656568
Daoy	EGF	1	nuc-ext	0.5	2698.097792	363.2563656	999.1987051	6172.521245	241.69846	3132.642241	212.342095	1126.283089	5026.568344	193.7748254	599.7183477	140.435459	544.27499	399.0638795	260.1565153	156.9932792	96.6097166	328.0769653	102.9575347	46.13257373	340.7487545	164.0683378	161.8284321	635.8934163	73.21073056	1862.887617	1237.384655	6954.857411	3660.156108	330.2493409	3023.44789	2161.845933	192.7157812	401.5849978	935.7373504	214.8488648	605.2072872	74.95944042	626.4664289	2525.694405	982.8197634	87.28023034	413.1056794	149.3020362	82.75879717
Daoy	EGF	1	cytoplasm	1	57.1954049	1046.92002	1276.931025	5980.470294	105.7187262	8887.574708	19.89547551	1165.088693	5463.431447	302.9889049	1684.895459	34.03707616	619.0347717	156.3558292	22.69766595	77.09947851	22.24194699	755.3504392	19.77351236	16.12674959	40.56617265	57.63445081	79.40743744	154.9544319	28.85262026	410.9166409	3875.950327	1193.000633	8438.027812	112.6280702	8173.451068	66.56455701	47.12207189	88.29821387	1022.850608	25.81547915	369.3123137	32.42045025	2191.594381	105.8874541	3103.065715	43.59694885	173.4103302	50.42384698	41.08545339
Daoy	EGF	1	cytoplasm	1	74.12586858	1317.763635	1829.004256	7806.166928	129.1863425	11584.67287	25.90063028	1433.622743	7342.65274	355.7312581	2239.250845	41.5127759	1066.184086	140.970219	30.03990516	104.3514166	30.07016217	881.6310816	26.22846404	21.10985312	56.66902564	72.04164097	94.92292588	191.3078703	38.47150322	440.9379129	4263.348749	1464.505359	9176.606068	128.105031	9508.545245	71.07987163	49.07814688	101.06478	1206.740167	26.81035954	608.3980148	33.79898855	2498.811463	114.7861826	3367.567565	49.20624278	197.0341529	58.05544054	42.09511975
Daoy	EGF	1	cytoplasm	1	77.78344734	1364.476774	2013.140377	7820.999304	131.2884828	11951.03311	27.06353162	1463.334325	7858.130121	359.568092	2340.718642	89.43701778	862.6442764	114.8149087	31.30199754	110.0432771	29.90450244	944.4245436	30.5563317	22.59020786	61.01188247	80.16430461	89.8696545	200.6758604	39.90760483	467.6895511	5537.692792	1758.078888	10469.4358	127.1847799	10762.02971	82.99412487	51.33531633	108.2964962	1381.933265	47.16619581	481.7310959	39.30762628	2748.51079	120.4949724	3803.872426	56.03261407	227.1235499	63.27499437	45.85519528
Daoy	untreated	1	nuc-ext	1	1702.980088	366.2100744	671.3083972	1615.155315	233.5808968	2554.947749	113.928393	413.16225	3284.397298	170.3858844	555.101613	147.3391197	582.0213832	43.31563931	85.96424034	154.9805816	101.1936466	273.0489899	84.70858239	50.4117726	261.4982017	166.3741141	140.565886	671.2943074	78.12316027	2394.489477	771.7029135	6715.524228	2367.349379	286.9011029	2506.128154	1782.859041	119.3079148	268.9061316	196.5682099	30.18715138	1188.733156	59.60375094	403.2985878	314.4173696	311.1172846	76.13251973	362.6076056	139.2263759	91.68689901
Daoy	Shh+EGF	1	cytoplasm	1	54.76195065	716.32208	1099.220062	5323.784269	190.4618078	9269.844666	27.09523708	1272.378693	6499.434709	290.6019351	1695.071497	28.20450213	1060.670748	57.63694241	28.15871141	86.54280012	33.93334824	830.5094124	26.23257461	18.80701566	76.56062188	79.16012773	114.1926162	177.3753947	32.45171236	283.4855802	2596.669443	1040.957923	6180.243739	105.9921411	6468.290047	56.67905925	50.36189715	69.01476356	1142.269666	40.24851418	231.2934082	36.39298942	1813.363057	109.8437044	3020.353333	37.0931213	218.7527543	54.93823692	37.46146068
Daoy	untreated	1	nuc-ext	1	1975.893264	418.6378517	589.6664919	1489.786948	214.6153515	2658.045074	117.2092707	448.3690678	3597.732815	168.9908766	623.7807385	124.3753001	486.4306723	48.96756149	80.30696861	158.7956571	97.87493657	346.2054453	85.61787083	50.55822994	320.2495677	161.2717176	2208.147837	674.5692333	81.93319369	2361.597291	771.6225241	6864.887945	2504.492172	268.5381143	2445.328486	1757.810166	127.5670322	249.0688165	189.045326	88.81872339	1067.441311	53.85982255	411.3024036	307.2174351	302.4157196	74.46213196	366.074006	136.4118336	92.16045363
Daoy	Shh+EGF	1	cytoplasm	1	84.72925399	995.4889945	1602.273179	8045.928185	229.5563186	11953.06266	36.62148833	1665.783905	9805.348176	373.8126308	2344.010558	34.442907	1706.647263	83.12700728	37.1339464	132.9839194	48.85405156	1157.531911	37.94833155	25.6787596	102.9762335	109.6537647	142.4748377	239.0143923	52.96002177	379.4886996	3161.021052	1293.396309	7872.847958	124.3277168	9040.853842	61.74221746	59.98082382	91.2105335	1508.139848	48.65450981	724.3172349	42.53718856	2310.255318	176.5159583	3970.518647	43.3890777	265.9082826	60.32209742	42.34279865
Daoy	untreated	1	nuc-ext	1	2221.875754	106.0059713	603.3206774	1551.924037	223.2325013	2809.550681	122.8458574	517.6027554	4079.838211	197.9687348	642.4492829	134.1963005	1182.558762	141.7329415	83.73489038	165.9576214	97.76741674	329.664805	96.14492747	54.20084468	347.1565855	127.0837297	182.3862886	813.5289637	92.47632386	2500.572825	870.1663438	7359.221626	1417.40742	300.2907727	2443.236746	1700.217024	130.791224	254.5319846	190.4603442	141.8542351	1181.840076	54.65119409	436.8106274	484.0028438	406.9628019	79.18170859	424.8954405	146.4347019	87.60252041
Daoy	Shh+EGF	1	cytoplasm	1	89.95408295	1054.466353	1769.345511	8099.541955	221.4937929	13356.76676	43.26382309	1778.142318	10508.78297	373.2355142	2484.538181	44.70884715	1048.998704	136.9445927	35.6953468	137.0168286	44.82909933	1175.902887	42.3266952	26.35098887	97.56520441	89.67161279	131.4973586	245.6992205	56.8909015	394.4926875	3786.233374	1262.643968	7592.78459	134.5865005	9264.597812	18.54630924	60.93402402	96.11336515	1541.080077	42.92270908	427.9850773	39.84632029	2278.634576	129.0535065	3896.947652	39.52763648	306.663263	59.96841516	39.34243016
Daoy	Shh	1	nuc-ext	1	2128.057012	837.0851651	714.4877617	1488.922863	254.2052924	3052.116494	134.3272511	467.3322727	3938.423369	161.0845059	581.9264936	114.0472922	484.5814838	127.1134422	87.41903765	156.2104985	81.12465124	293.7965967	111.7579668	64.56951041	271.1831448	241.6389169	192.5988439	1825.791955	69.24524079	2172.413686	738.2882856	5980.691814	3263.30569	425.1617465	5963.017787	1988.272016	106.3238786	308.9269751	222.3534438	122.650523	732.070738	45.30832497	450.8651066	260.3288934	384.0731537	122.0158675	416.2702817	180.7110097	152.4244862
Daoy	Shh	1	nuc-ext	1	2396.311249	83.78299533	654.2733927	1456.893679	238.6956935	2965.30392	118.0060622	472.7259884	4208.165535	154.7526986	564.2839045	100.6276287	553.6356354	127.6023486	85.86765791	158.0330728	94.00642168	309.8007586	118.7966079	193.4742528	313.28753	228.8641701	172.2150187	1804.32588	69.51157333	2253.686736	763.447006	6324.058804	3841.411377	428.4287967	6173.929005	1612.127803	105.1685008	296.7610459	227.6363356	124.4102038	662.1405193	48.37427163	445.8187617	254.8160882	383.2411969	121.1224062	417.5854828	172.4594427	127.9399791
Daoy	Shh	1	nuc-ext	1	2520.767135	104.3065161	617.1546259	1585.278837	249.3029236	3199.763493	118.1268271	515.6490282	4526.791526	190.9784511	604.2409106	109.1045583	398.9708672	143.1434707	92.68198324	165.3551661	123.4676977	355.8464752	135.0365087	67.88049194	348.5403408	213.152815	44.5934402	2412.436682	82.99629254	2516.719688	921.4886873	7131.996833	3673.603375	454.9075037	7251.320372	1987.374367	119.7898918	329.2302054	297.7055101	142.2527378	778.2241381	46.51015009	482.9122642	302.9497972	662.5717878	140.9738103	467.9644145	185.2712403	171.2078759
Daoy	EGF	1	nuc-ext	1	2201.609908	220.2520657	578.4791357	2544.534093	194.6782849	2100.798211	83.88929309	662.5323801	1998.757092	138.9540155	517.9252651	101.2536094	435.2477191	123.2640749	96.90280068	141.6737927	84.44532526	177.6521146	88.82791505	54.65073776	564.4983269	225.1416877	152.0468521	1006.083174	77.09823612	2000.505173	284.2024199	5532.728005	2505.205464	249.025972	2374.231893	1279.945746	139.2027616	218.2163815	430.4057832	107.1456744	503.9597623	44.3200638	352.6188241	1625.415887	725.6082745	83.63582852	331.3019292	139.643665	106.3672078
Daoy	EGF	1	nuc-ext	1	2379.398913	268.881033	584.2850856	2640.397154	197.9711301	2167.179741	83.52887943	841.6556397	2428.125832	143.9253147	525.6206324	85.04182922	521.3512768	133.7210817	102.6088081	146.9532933	80.76308313	221.1114843	94.00162909	55.24198697	639.7167708	201.091148	162.1385543	1032.866416	75.06175377	2178.817184	374.2745697	5608.069192	2905.320304	251.8455542	2902.574626	1397.959894	132.2090473	216.6407324	412.0370148	104.5935329	487.8811218	42.84013538	339.4739637	1710.781039	717.9602657	82.22458727	349.1175384	138.287051	88.87057659
Daoy	EGF	1	nuc-ext	1	2679.976914	261.7216181	464.4025862	2807.796558	214.4720512	2375.393521	90.29170713	826.2773048	2526.149164	148.2586638	576.0657631	105.1406982	284.1093782	149.757932	104.8669398	151.7233999	78.44104004	250.5339748	110.343388	59.63333533	736.8188288	212.7743894	184.0565324	1219.471646	72.73624408	2270.127552	891.396368	6262.954228	2879.272016	258.7717478	2774.410948	1654.79077	141.7830159	224.3543954	396.3426589	116.5455962	893.220461	44.50376304	402.3580769	1939.376023	867.568622	90.06024535	396.3605693	149.1946678	105.4531318
Daoy	untreated	1	cytoplasm	1	70.66606706	907.7548178	1463.810678	839.3570441	231.8296748	9619.79217	23.16441179	1053.432365	5949.284946	229.0656857	1996.183702	20.85191935	1108.310539	58.23632428	29.75105333	97.46266476	28.04562519	724.3286717	37.01090525	21.71597253	41.10717815	74.09391423	128.9836265	208.9739527	59.80473948	206.7288607	2650.284662	713.8535183	5068.195095	65.53006903	5282.571282	52.17015636	22.01194032	62.41942225	60.33589878	30.92492045	159.0635882	20.79726684	1241.38044	46.54646645	520.2230863	25.4181846	125.6128485	35.16864683	26.54093472
Daoy	untreated	1	cytoplasm	1	95.12684966	1191.163687	1961.945148	1149.398146	250.2037856	13184.10785	28.90496352	1330.208423	7875.408406	258.8450279	2420.741633	28.12683992	1267.132599	64.23868425	32.05983525	125.7459634	40.17445321	915.9622323	41.22783004	26.17482806	49.43194846	94.51155543	146.402057	253.9548047	70.61519456	241.0927784	3522.140367	810.8875942	5942.961386	69.40486016	5765.175561	51.724658	21.60811937	66.93386963	64.86754761	29.18901651	166.6101923	20.9885057	1315.760919	45.2532903	582.3890784	28.56045868	136.6663778	39.60864457	26.57528237
Daoy	untreated	1	cytoplasm	1	84.18201921	1013.681924	1795.927601	984.6234418	211.4380861	11610.05173	25.87881467	1153.135748	7024.914108	226.6704784	2124.771573	28.95376967	1296.96144	56.12735199	30.11141459	116.7056777	32.46895376	784.6213198	40.06800869	23.540726	40.66045999	83.54940089	124.8576151	226.9155008	61.17990041	245.6613803	4397.439009	904.5542752	6137.472234	86.03947481	5635.732559	50.50806897	33.80803948	71.39253164	67.32074817	32.19861873	188.7295681	21.59937652	1379.8043	48.74605579	548.6867955	28.42928551	138.4821629	38.24127726	28.24797175
Daoy	Shh+EGF	1	nuc-ext	1	136.0251164	203.6468455	638.4775529	1462.152667	154.9290339	748.8430866	28.15080435	236.75509	628.2433222	119.5622599	448.4438609	71.73683174	453.5978167	78.29261107	44.41433973	142.5596858	39.6793649	93.93297062	44.64780045	32.41835732	47.52456761	110.0525032	97.46556558	323.9049681	62.18847741	183.895537	595.7384819	956.0810002	1050.989267	80.06849213	918.1678782	28.49015535	33.80231303	120.2786831	185.6962789	57.87998267	481.8987767	33.66130893	161.2036756	99.55926411	78.26349167	51.33560186	212.2996213	90.95806605	50.97901195
Daoy	Shh+EGF	1	nuc-ext	1	128.6035803	193.0673165	582.5295123	1534.420089	157.9294911	696.9274257	29.03193423	233.998177	645.9104402	116.1777576	452.2046646	84.22911795	406.8502033	80.93742806	42.97845421	146.5015902	37.11087661	98.26340409	46.27784813	32.66719308	46.17175688	109.74707	97.73153946	334.3935749	60.61064055	147.6980783	423.7452305	942.014539	1044.437589	67.12738808	933.2061954	30.64411082	29.45675398	125.0868837	226.0433997	65.45407234	483.9277165	33.39807256	161.8178787	100.2421816	80.77622802	51.81024383	214.5888994	89.68756138	58.27245863
Daoy	Shh+EGF	1	nuc-ext	1	178.6712317	194.8735061	450.2067909	1509.971351	157.4207637	705.9250632	28.23775886	259.3248704	730.3052587	122.1506695	453.9636257	68.78024813	194.7221134	81.93321826	42.90427715	149.8767065	29.74227142	85.22145755	45.94367795	33.40170547	47.37768355	107.2412702	97.6656617	337.2498638	60.76411315	189.6525059	437.7325594	975.3984812	1101.622877	65.60557918	918.2978645	49.51084234	36.62664016	132.9913465	125.0771937	78.67793973	714.6242272	32.48111495	160.7355073	104.8173724	121.3772294	51.7678215	216.0197863	95.45490249	58.64509596
Daoy	Shh	1	cytoplasm	1	57.56949255	574.7195291	1431.906558	667.143829	136.422693	9559.105148	20.94675366	996.9780201	5112.428883	247.3348171	1596.303894	21.79372032	1057.172034	41.38115984	28.32151352	94.74100025	30.57132901	813.3884129	27.13235059	16.28709982	32.96919307	72.58793586	81.53030178	155.9380505	33.45400631	167.2091338	2977.923752	693.7716919	4963.885736	80.83109005	4653.358499	42.79187319	18.91449818	64.74946372	46.63778428	28.23833044	167.2905439	22.88874662	1398.192271	41.25416744	704.891273	28.15330094	134.2805816	36.93606961	28.14288119
Daoy	Shh	1	cytoplasm	1	85.80876461	985.1226644	2271.59591	1011.092327	177.3693588	13891.09966	30.19288297	1361.663664	7985.41232	344.7138756	2290.797155	30.56614309	1600.14894	52.36643484	36.98571758	145.2191339	39.90663093	1139.80438	37.00356495	22.61767058	40.92065794	93.96383776	105.3449851	233.829021	46.87674084	193.2690944	3606.98876	815.562308	5595.927595	88.88530355	5437.804561	45.120132	20.73426511	70.28275041	61.5496222	30.54039663	190.2275806	22.76541293	1643.887548	43.12880642	801.3747849	30.33358485	130.0166997	40.29906992	28.64032767
Daoy	Shh	1	cytoplasm	1	83.07854895	973.9788711	2189.300218	993.3273602	154.6094047	13610.81331	28.48899703	1292.273107	7749.552319	322.3834935	2289.07821	35.41951365	1551.232966	47.53747333	37.82633629	135.2078891	39.00845564	1067.376411	32.67013761	21.73783909	36.18601706	90.28196781	95.1841725	217.9106531	46.05311303	210.6249555	4333.361562	1032.461385	6160.076898	105.149778	6733.807493	45.49380354	21.42752866	83.1878167	81.75070936	39.69075085	237.0070775	26.17812238	1868.446242	56.62764273	971.9749102	32.90946389	143.7364082	44.37426837	34.21249886
Daoy	Shh	1	nuc-ext	1.5	979.6279926	461.7486546	865.9644652	1740.704809	255.5434004	2838.985194	170.4538112	422.4086818	3707.708081	185.0868284	611.7481518	115.9536072	399.6644183	115.5748073	66.56935756	158.3634308	56.66002585	238.9923805	63.98527522	54.128401	156.4381633	153.8010812	166.1913597	675.0132742	80.10240593	2173.168334	1049.530537	6415.788455	3248.732151	452.5674169	3575.821953	1945.26947	136.4353819	221.2450433	183.9666255	139.8751481	1246.412384	53.37244868	455.6186691	235.627053	1116.447875	71.46675747	348.9989884	121.2480586	95.19266722
Daoy	Shh	1	nuc-ext	1.5	1046.138262	368.8972265	645.9672375	1615.244829	216.3807525	2563.18653	145.407627	392.3068414	3523.513564	162.1398966	570.6120266	95.56165206	290.4910244	108.3680006	63.8091938	151.3205195	55.17448095	238.1576349	59.74836844	45.24623416	159.851839	135.5023537	157.0027513	614.1796042	74.34759033	2148.53198	908.420808	6048.778152	3007.659935	389.0565709	3326.478063	1885.365926	105.8554858	185.4695159	155.7038979	113.7030731	920.7374932	49.22499367	432.0851173	219.0700785	201.0588406	67.90362154	333.6821647	115.260304	80.89924253
Daoy	Shh	1	nuc-ext	1.5	1119.233389	362.2628196	598.8553329	1558.536047	224.9200582	2650.284906	152.6258552	401.8437978	3608.447594	167.5808625	582.969299	104.7903994	237.130134	109.4649078	66.95738522	153.3082047	55.47220198	223.9148531	57.23187908	45.01520917	157.0082468	139.4872973	161.2302466	636.1308761	77.86542216	2062.173875	913.7050794	6269.600432	3046.413995	375.303174	3215.70586	1768.189025	97.02650953	181.3774764	151.0935195	109.5994216	817.1809116	53.62800849	427.5475811	221.8928228	650.6258642	69.33439434	334.0833065	114.6094382	81.43876159
Daoy	EGF	1	nuc-ext	1.5	1557.484456	70.49170321	824.6808411	1905.477208	214.4343254	1980.701179	136.9086948	593.9656512	2647.36248	185.3759209	557.0978083	132.3732154	1833.897503	121.8840948	103.906211	149.0250767	78.95718739	223.3332386	66.2545393	55.53274823	379.7884511	176.8444065	162.8654492	922.4676255	80.84444307	1410.483112	884.170274	5596.587673	3548.408388	205.7650165	3362.648505	1862.615624	148.0547606	180.2542637	262.7753954	126.106601	986.2243072	54.943293	449.2251498	1209.747699	1207.612792	91.24517489	378.8017409	133.962789	178.2119193
Daoy	EGF	1	nuc-ext	1.5	1457.985839	22.38763503	540.3869872	2324.659835	188.4778468	2025.026433	135.8014893	565.1760095	2692.204669	165.2693856	543.1764306	105.4466009	171.9722591	121.9583053	89.65364857	141.6646823	80.31647454	234.3574846	74.27581463	47.5022558	392.7344878	154.0295062	157.0504689	748.8271973	38.94735877	1376.267091	729.3164096	1228.685082	2427.141725	222.4118583	2920.110572	1794.322714	131.0300105	167.5646086	227.4710061	106.196691	456.6509235	51.64995044	385.0645419	1296.819999	739.2320263	77.29198658	337.0859492	120.6273048	140.9606487
Daoy	EGF	1	nuc-ext	1.5	1866.655368	51.34764156	505.8238981	1891.709019	199.9455237	2181.076236	131.6422035	585.2976643	2784.18927	163.2065633	543.9966459	105.1260218	209.7494001	125.6116447	87.72436943	144.365768	81.67949098	222.3968078	75.09861881	47.33978676	405.5015548	143.6067843	157.1991155	903.5809793	39.09930905	1306.836462	715.6043256	5483.618615	2428.603958	203.8087189	3088.6469	1655.965346	114.5424776	165.9857578	234.2302083	102.3146946	607.066197	54.78072676	391.8053745	1341.409635	619.1485033	74.72233517	318.1527917	120.3624537	143.8310881
Daoy	Shh+EGF	1	nuc-ext	1.5	1457.87088	217.064045	989.4071832	2420.601919	247.3419258	1948.019387	140.1068047	640.9452247	3572.195041	173.8260799	551.0024318	188.8496881	3910.03745	156.0171676	92.37298388	156.0293995	56.53267314	258.3431431	101.7823752	65.11627814	993.3291127	239.6276293	419.256923	1161.673322	76.17775375	1914.218022	1005.680835	7000.485313	2250.804662	453.7291389	2472.032062	1737.78038	170.866285	221.9561154	417.5693287	148.6607607	215.9606783	64.36983198	379.802928	1960.994073	772.9599242	75.3966197	431.8302723	154.2932457	99.14450493
Daoy	Shh+EGF	1	nuc-ext	1.5	1569.313236	23.89204082	632.0849972	2054.376809	217.8111703	2077.662553	129.9639314	574.2571006	3476.312735	167.8880545	558.0004843	127.2268651	469.594664	149.1093545	84.43565286	157.4126074	88.14023488	280.1242502	107.6531647	63.81810223	1166.333899	166.4049902	365.3079996	913.1739215	65.16458703	1847.930974	790.4799289	6732.403169	2329.814865	345.7975108	2143.252212	1578.511466	136.3530249	163.0388048	363.5926135	146.4605425	1372.087223	52.87645464	361.5297053	1946.028669	542.2178926	77.07709203	370.9220353	139.6292698	82.15093716
Daoy	Shh+EGF	1	nuc-ext	1.5	1683.903317	44.58232964	570.8238207	2041.157731	210.7755118	1615.1752	129.3905304	586.8743151	3362.211653	163.1173613	555.9431883	111.5067962	388.8764373	142.5893177	83.65862627	156.4727921	63.13164126	257.156244	102.8422802	61.98594794	1191.916653	220.3328054	391.4325074	903.6089005	81.4364984	1619.567792	758.5884579	6792.342858	2257.252007	351.4173026	2261.681052	1388.984655	120.8201605	161.3549081	393.8372932	144.909151	1059.903285	53.02897702	377.9706154	2046.806997	432.6684328	74.13792454	369.65747	133.6950136	82.58289375
Daoy	untreated	1	cytoplasm	1.5	64.57593768	981.1715093	1548.611374	956.0907376	213.6055541	11373.89491	28.47712896	1348.3279	6932.976417	360.2108624	2406.677167	32.84055094	1266.290377	95.36104288	31.05955315	110.876913	134.5757427	1150.851282	33.95456896	22.21996763	52.92177715	94.00943108	120.4945806	201.7724309	132.8863154	257.7776208	3424.020103	954.2608533	5811.049627	92.42432517	8894.940277	72.50314866	33.69619045	85.85314434	100.320418	35.42333947	532.9182433	38.83841787	2037.406746	61.36314463	1027.772461	41.92476338	222.8765364	56.29702445	40.23584366
Daoy	untreated	1	cytoplasm	1.5	84.2246275	1273.620862	2068.565607	1300.066384	242.284233	14667.50249	36.75768215	1556.605511	8791.755478	437.060762	2925.663546	40.14304547	1736.865838	119.6274674	36.52307124	144.4818527	55.29818749	1515.824197	40.66158908	28.98089542	58.5412051	110.6172323	154.6164853	252.4077809	82.44876205	302.569846	3682.658764	1189.558407	6716.535188	107.105225	10159.23052	55.94997236	49.52929808	101.6445139	121.7842065	37.47536066	764.7438416	39.20372704	2211.289625	69.7616685	1194.402764	44.41625493	218.1473308	54.0958156	41.89389316
Daoy	untreated	1	cytoplasm	1.5	75.20823889	1155.364558	2096.156896	1255.696009	254.109944	14145.9511	34.56758077	1539.464989	9276.247762	398.7828607	2961.910658	28.30899523	1507.15837	234.9333038	31.35331954	137.2103101	48.46792397	1354.041625	37.46846279	26.20543667	51.15140727	104.6217207	120.0494918	229.1246535	59.71499109	327.1817473	4262.817733	1342.902457	7153.90678	110.1738515	11276.90176	64.05242524	35.16775654	107.3289945	146.1465927	39.53358979	928.3131421	39.66479081	2419.721508	78.01130717	1206.554237	46.07563404	236.7007123	61.41479585	40.97326832
Daoy	Shh	1	cytoplasm	1.5	51.12742191	648.7211699	1315.497813	731.3868694	146.7267861	7807.592775	23.38322131	1035.068654	4363.27191	196.4687266	1687.866347	24.63426774	885.6997499	34.1059261	23.21096606	86.44579278	27.24391827	778.3794973	25.18963112	18.42348142	32.46789292	70.38943012	60.41899403	140.388952	30.88739858	242.1267444	1975.125646	897.5204885	4760.374045	85.15192429	5354.700133	23.96094357	24.60405487	61.77417498	62.94072488	36.50164304	206.8500618	19.49986192	1419.713014	46.68434038	857.3548128	28.98423039	134.1008826	40.30338341	29.18217806
Daoy	Shh	1	cytoplasm	1.5	58.37273485	686.6608286	1603.60857	969.2146832	154.8120242	9829.538556	27.45784792	1222.319685	5112.098474	233.5041137	2102.150617	27.20820255	1284.955592	40.36016513	24.41616458	102.205485	30.98831291	907.6172162	31.25995483	20.95723794	29.58482582	90.93891673	65.81872386	161.5923974	35.48059087	326.9192152	2740.054089	1254.954251	6226.905234	111.6161423	6215.116818	67.2538969	32.97148949	78.9040836	99.03832075	31.33355616	258.6448641	24.12703258	1737.106887	58.93306683	1126.132612	34.71329186	186.4080678	48.76673252	36.01507443
Daoy	Shh	1	cytoplasm	1.5	75.58319307	813.2117104	2163.952946	1333.35014	191.9885055	12563.36094	36.00346338	1433.269434	6951.688811	300.0901514	2829.377652	29.58423324	988.8665902	93.31109265	29.57463425	126.6670187	37.13158125	1093.999906	37.17449866	25.51121421	48.37348745	121.0110501	79.37651606	203.063188	42.96078175	279.4318522	2941.004562	1168.61837	6152.327138	98.25454197	5454.928865	52.84588289	26.62620752	69.14111555	83.9974284	30.08260237	239.5845439	21.26752275	1522.919188	53.82393179	1015.744699	29.56198702	170.4924774	45.42806874	29.75935638
Daoy	EGF	1	cytoplasm	1.5	43.27953759	592.549149	664.6705187	3005.428804	84.02782871	7085.208388	18.5632251	902.229155	4014.925574	168.8261306	1222.173693	17.26298869	649.3371442	39.99250776	23.11884565	60.78895161	16.88095778	554.645125	21.97096256	13.22026922	41.55350927	58.97267849	82.32058155	131.816459	27.23827519	192.5825132	2622.314962	685.8900767	4600.423944	66.84024251	4045.064412	43.08941827	27.8214751	56.60661433	799.3054126	22.89153157	167.9075506	18.13858948	1214.586425	52.26907378	1973.819066	22.75714486	110.3600298	32.9108977	25.03770185
Daoy	EGF	1	cytoplasm	1.5	59.22199389	751.3138819	944.6007827	4289.39682	97.15884051	8735.899583	25.04475032	1100.030136	5438.964221	237.2122287	1785.287036	31.37249129	702.376863	65.30124318	31.96904222	82.97806514	22.24973833	744.4044524	26.43036738	17.21057945	51.95435731	73.53741543	92.18695745	166.7127665	33.70799433	204.6892206	3074.141232	713.7478203	5203.03725	76.57270297	4267.256266	46.85825379	31.61324804	58.54558327	901.9741196	25.04668408	189.0367605	19.36786372	1297.515866	55.87201472	2197.842662	22.9601856	114.7372626	32.29181717	24.0840607
Daoy	EGF	1	cytoplasm	1.5	63.35278698	803.7262545	1157.514688	4393.254359	104.1407358	9725.872405	26.17040964	1201.480651	6200.408701	262.9917777	1974.066853	31.61855199	686.532761	109.672806	33.03609512	89.67485042	17.87515244	790.7654964	27.04294172	18.345933	54.08186215	69.80550064	87.52194673	176.9375016	35.65832361	166.1484783	2787.949512	638.1123628	4748.982966	66.86605217	3723.392406	33.91098533	23.5874872	50.59428734	804.0742717	22.0470344	165.4234534	16.6220172	1117.483986	48.2838262	1920.481151	20.28858269	121.4627634	24.91831603	20.16337475
Daoy	untreated	1	nuc-ext	1.5	15.14654636	220.5156104	699.1086886	1602.751831	203.9309675	1734.060975	88.75244038	361.0011018	2600.573719	145.0555024	508.4366619	155.2462305	745.0094854	150.158588	140.0866952	155.0579666	58.72503702	189.3276216	66.34321884	39.60464269	122.5734261	141.773759	127.8983553	532.3879377	72.12024866	1342.821353	477.9222272	3730.469246	2002.885254	232.7877783	2169.117977	1350.898521	111.0889405	181.6010391	365.9330127	115.7992997	449.2937419	52.30762878	445.4861632	230.8353516	304.9505577	81.24050903	297.1634851	118.5651356	88.3946613
Daoy	Shh+EGF	1	cytoplasm	1.5	73.4923323	920.5925692	1592.391022	5161.646504	214.7126419	13239.8123	35.20209892	1253.580619	5956.693829	313.1103145	1725.885271	29.71624657	815.0202835	51.68180741	37.21691521	111.016417	42.2180362	900.0326351	44.01340333	24.53462384	91.83444063	100.8234681	170.8346711	222.5553402	60.6982794	132.3314743	3192.071358	785.9487361	4432.929921	79.34460814	4599.128885	47.72359558	38.67886029	59.52831801	817.0514079	30.18524516	200.8234441	30.92542237	951.8801945	70.9998186	1881.890319	27.12061105	106.5096296	37.78470959	28.53147037
Daoy	untreated	1	nuc-ext	1.5	49.53044188	238.4715776	679.8001326	1572.429584	209.400415	1756.073407	86.37939062	364.8106141	2890.78616	146.8354985	508.8896488	131.0891547	662.5879388	148.1619135	120.0494323	165.1270251	81.67600901	222.7549422	73.26363611	41.09427724	148.8336011	142.0431333	140.7057498	570.9215766	75.34037163	2686.18846	1216.01147	3768.24246	2235.335205	220.9531492	1986.836455	1150.207773	82.9597707	184.8567091	185.7269587	100.6558456	513.4868247	48.58935176	462.9754412	262.3241276	290.7868496	81.22760411	314.7626986	122.7866384	88.44275951
Daoy	Shh+EGF	1	cytoplasm	1.5	76.99863483	937.6739253	1765.887169	5389.684736	196.5737467	13625.22748	32.52409662	1113.182149	6369.539851	271.163121	1744.024573	29.50766067	691.5679858	47.21431755	34.98218382	116.3762454	39.12355757	902.4389125	39.31976	24.74549448	80.92185133	100.2931452	166.9064325	217.9373589	63.72468122	168.6724756	3874.69647	936.5766735	5360.76441	99.46484337	5167.74654	56.07481671	69.78612549	63.25864429	949.746441	32.82952155	240.9718815	34.76266548	1122.363893	78.49314454	2190.735696	29.89137068	136.8766116	38.85839986	29.14342651
Daoy	untreated	1	nuc-ext	1.5	50.85824744	244.8644923	749.2405982	1394.326385	214.155336	1854.690317	88.69503793	378.851833	3129.253384	158.459786	530.4911143	142.5493809	607.4430517	143.7841243	91.80160213	169.5537287	74.07639411	279.5795626	70.68397648	42.19592721	166.5463806	147.3512104	164.6051813	623.5227367	79.22857164	1611.712462	591.2674753	3869.062558	1564.802232	242.3132133	2008.988495	1108.240984	86.73286996	200.8033744	179.2185453	126.6291833	559.9236802	51.15184889	458.752453	258.2955401	302.5181042	84.06226507	349.0001481	134.5760557	113.9860031
Daoy	Shh+EGF	1	cytoplasm	1.5	89.50664442	1092.224113	1988.946043	5929.353967	227.3383083	14505.93359	34.50487746	1210.279226	6843.209383	270.7124702	1926.750337	32.70716136	715.6627654	69.51784657	33.65403299	125.5620732	35.15396195	960.8942736	41.00785965	25.49614283	79.0930392	105.1642776	172.090703	250.3649054	59.79929296	190.3288147	3891.629702	911.7261935	5563.002506	92.66851959	4867.472084	46.75009506	43.10628706	60.5272915	918.0879782	21.74137149	229.0321099	30.27135981	1053.099572	75.1198045	2141.359053	24.72677385	124.3488717	37.5402632	27.98334962
Daoy	untreated	1	cytoplasm	3	55.86700264	961.3029667	1432.324093	697.7463603	205.9367224	10401.46659	23.07568975	1085.16026	4777.595857	293.1305612	1661.336835	27.98263952	1164.740927	79.81084685	22.6883933	83.83115126	24.07207385	721.6862926	21.21720279	18.10801163	32.0655192	63.48078815	93.35975011	160.9311687	34.01343355	327.3905703	4883.164111	1160.360797	8558.102875	100.4581961	7148.715434	53.58533303	37.87866666	89.38122891	126.522295	37.00256521	385.9088751	24.90235703	1603.596024	67.43582865	1224.860254	46.44019433	159.8897655	16.70919846	34.14378234
Daoy	untreated	1	cytoplasm	3	68.74368966	1094.367482	1585.969824	838.462586	177.6466352	11409.86776	25.68496913	1128.460492	5041.034355	283.8962007	1817.435025	30.6365596	1199.065249	47.29148917	28.68504363	96.009764	27.51552479	817.0803188	23.13874388	20.05593978	36.04219265	66.76131327	103.2255478	168.2503276	38.41646778	289.4127281	4511.502042	960.9085599	8084.920565	104.1854485	7004.057607	58.89374197	32.39904095	82.86037247	118.8760488	33.42154846	229.4778688	24.32171168	1493.187731	60.24229293	990.8345212	33.90264553	129.3863569	32.76220063	29.88330634
Daoy	untreated	1	cytoplasm	3	78.10521585	1204.62614	1742.677313	942.4662078	166.8697598	11659.67161	27.30544498	1242.109516	6373.064519	314.4762235	2223.109238	31.80366119	1240.182449	49.21834571	30.46379521	323.876482	28.98255948	877.2004937	26.5159189	22.02473773	42.53928456	68.01237648	97.11070666	181.2977353	44.14799506	318.418456	5205.624577	1101.668823	9094.217014	123.718456	8113.143104	49.67419115	40.16749479	92.83176532	136.939486	39.25609522	201.5272194	27.46986224	1852.70989	66.90280841	1099.253887	35.0442049	139.8672489	47.5377411	32.85170639
Daoy	Shh+EGF	1	nuc-ext	3	3135.430674	471.3024404	957.15341	1874.227988	355.5044322	4426.869434	387.4728257	1174.830218	9371.556049	282.1139483	850.2731248	173.6213093	294.6920394	266.2405457	119.8851675	161.3328581	101.4756595	294.7438428	79.03408477	61.30911307	1160.157126	473.9998259	1056.395626	992.2320429	96.74517608	3669.590469	1766.537699	14526.4538	4404.916598	624.1115438	6825.636386	2642.733514	275.7669507	388.1036132	707.8707283	147.6791538	912.7783208	87.09274036	745.8885728	918.6746411	847.4240898	78.06657338	426.1438577	135.2685316	82.94488661
Daoy	Shh+EGF	1	nuc-ext	3	3773.311893	320.2971818	925.0216346	1842.058929	344.8407872	4545.680039	373.7406478	1296.793201	10375.01833	268.531101	825.0962248	163.8143398	259.5167156	280.8426712	114.2555993	159.0966859	89.65249107	311.1373903	93.04888979	58.70812899	1271.286681	453.1568934	1204.443431	1207.289541	89.88171859	3778.416495	1858.269811	13727.67931	5364.779627	601.2823749	6512.113369	2717.837683	254.4236544	342.109738	751.8226277	149.5865892	930.3162624	76.14593997	739.0584404	999.4401623	985.1519749	76.36208755	449.8662768	159.6564065	81.15933485
Daoy	Shh+EGF	1	nuc-ext	3	3576.311546	215.818087	843.7840328	1685.818203	320.9892308	4353.742888	360.0710235	1158.455593	9065.306953	250.1260985	756.12871	156.3975713	272.2620719	646.6632511	98.53525949	150.2422887	90.76818856	290.1388797	77.9895123	55.48162775	1163.01715	394.2495789	1135.113064	1155.225288	85.81896909	3711.255122	1905.982223	14816.84333	5608.203927	598.0636469	6404.857631	2740.836899	245.0156893	430.3663516	775.9591081	145.6942031	906.5633014	82.10559912	713.6461321	964.5882452	994.6293871	72.61707813	457.5179367	141.9117199	80.55242369
Daoy	Shh	1	cytoplasm	3	116.868023	1285.716259	2688.502877	1669.785066	2223.487372	28496.60789	102.2232485	3989.850932	14868.0165	882.7923223	7390.937352	304.9155368	7138.145597	359.1747794	162.688225	925.6089164	338.9335851	3081.171848	105.2195341	116.8454841	151.9017223	202.5434313	108.5985846	584.8582581	138.7523827	597.7436883	9972.179362	2519.060295	17325.28265	270.042394	20159.55405	198.0466722	109.4522831	223.674085	553.6118859	97.03782585	474.8649527	192.0365915	5929.4696	229.830562	4847.881765	304.8859031	1305.352631	235.3407336	124.860694
Daoy	Shh	1	cytoplasm	3	115.2141168	1347.444491	2378.217072	1587.17059	2015.74943	29302.84711	96.34278692	3965.22597	14334.75937	1102.607977	7319.940292	228.1534018	6807.411762	209.9375264	139.7521653	1273.086658	342.2530009	3086.507418	94.59058408	99.1369524	144.2359843	140.7138967	102.3781155	494.1090637	130.1231527	575.3055241	9317.42057	2894.839659	16421.75414	291.5478296	19253.4702	192.7189208	97.65879412	215.9421959	606.786369	87.97950294	331.9175747	187.6610111	5843.43823	218.5939561	4785.625063	128.3016883	1095.71621	147.18163	101.0112693
Daoy	Shh	1	cytoplasm	3	119.5986684	1295.940335	2489.278156	1617.755148	2153.150492	30119.42945	94.66491149	3975.167073	15510.67511	1128.906444	7453.631825	257.0463656	7122.268433	213.496345	138.8110144	943.2866734	342.5539917	3106.078871	96.84693876	89.95242085	153.6216859	126.3925821	101.15261	507.8039448	129.077417	547.7236471	9236.072751	3374.725769	15925.00703	299.7495804	19518.50297	186.6493136	98.84206258	222.367732	628.14617	90.91318923	621.0431838	178.8556994	5805.912692	221.9559754	4676.450083	132.1388385	1138.523268	142.5804494	109.8059395
Daoy	EGF	1	cytoplasm	3	57.14859245	1271.838321	556.658483	826.8134646	121.6696664	12968.69741	27.02840458	1476.212803	6680.152731	443.4689698	2167.727589	34.68733663	1577.837053	206.8973257	33.3057025	89.61579787	22.0097931	1084.348495	28.00767814	20.96801055	68.90574011	83.72214184	162.4816651	188.1415437	33.7329489	294.9557139	4383.062954	982.8747943	8318.828008	102.4589179	9384.525257	28.19800402	37.22815855	81.18698467	895.9870231	46.93832078	28.60636488	35.19624841	2009.037045	77.18502778	1767.83791	40.91718854	261.7485069	61.50993053	39.40522732
Daoy	EGF	1	cytoplasm	3	75.13701772	1635.68328	656.448565	1004.620033	124.4397606	15021.91719	30.29050949	1640.735165	8150.330417	485.1909674	2641.934211	34.2705156	1776.339535	77.4448927	31.67950056	108.1232216	30.95955071	1224.018798	30.03911597	24.47253269	66.51547861	78.90139037	140.5061262	203.5126259	38.05531043	348.9418249	5218.647378	1310.537679	10073.19749	126.4953461	11106.59933	71.41527367	42.17919835	98.88569264	1092.943075	50.44173578	156.3538606	36.13477298	2351.509112	65.31584871	2113.298279	42.30044651	228.7810149	52.0150536	38.86700871
Daoy	EGF	1	cytoplasm	3	86.34400694	1807.629782	745.4412098	1138.226547	138.065883	16725.0321	32.48851895	1690.984985	8904.335045	490.5056762	2897.089269	35.31982587	1697.490033	107.7196495	31.93463086	115.7125322	29.80914585	1281.117563	33.5093831	26.08107706	61.68733987	77.25339662	133.5252288	219.6663618	43.86863372	356.5855825	5454.268492	1446.617356	10177.57787	142.1605706	11560.02348	70.23286761	45.78079149	102.1345392	1179.469795	52.86708173	74.93193916	37.30124485	2442.800897	71.23023743	2175.492761	42.59949411	233.5961049	52.5623984	39.01972295
Daoy	untreated	1	nuc-ext	3	423.6554668	262.2310353	705.9978839	1540.703875	172.186219	1362.740449	50.68075458	344.3767304	3005.498525	166.6911724	534.0045117	90.53736039	737.6037084	105.8912244	61.72610415	150.9706816	32.02019535	160.1784683	79.48066507	46.99352412	159.9414959	149.1597871	102.8473347	684.656651	72.47058744	1325.253097	769.8907558	3749.996702	1848.704637	177.7057814	2984.043445	1035.169729	76.61630826	176.0059769	211.2967528	89.34086197	276.5719849	37.2052463	334.5476319	147.5462594	487.6389049	73.3844564	312.8208939	116.2259658	78.92921608
Daoy	Shh+EGF	1	cytoplasm	3	47.95295659	798.9039914	719.136747	1180.460918	106.2024643	8726.398553	19.00755092	1145.484881	4539.871936	227.8835187	1817.236999	25.62691813	1410.482856	93.10749366	22.69916502	73.70966258	19.29481433	804.28294	22.98950306	18.12924379	58.71784276	61.94970712	88.34182923	135.5585289	27.63701241	279.5965597	3934.198354	1216.487234	6562.528686	97.6805846	7312.520494	51.83175103	31.62996092	66.21270715	1094.246026	27.10799988	362.2818797	21.61540002	1711.182595	55.67137874	1880.374945	36.00389227	163.9654516	51.84645328	30.95912587
Daoy	untreated	1	nuc-ext	3	407.4449353	231.0990662	673.8977751	1541.301523	189.1654824	1674.090894	56.52905842	327.5022389	2903.39717	142.4400214	547.5851776	75.76658798	470.6619315	109.1317412	61.45488928	156.7566399	65.62763169	181.4183312	78.74732551	47.15928871	165.8367394	132.0426958	112.3090481	581.4521353	69.74192583	1446.81804	577.715009	3605.852237	1687.612062	156.0083396	2386.37155	922.0861174	67.71099055	153.7431065	128.5967072	82.79547575	503.7906809	38.48688199	285.8375889	144.8615277	278.2289383	68.00889687	291.4545342	111.0592374	82.44848661
Daoy	Shh+EGF	1	cytoplasm	3	53.93918869	862.4981592	849.9252673	1108.272772	109.8713463	9468.006012	20.65749838	1111.340185	4883.240926	202.5280051	2137.172427	27.70024128	1312.725002	56.89865192	23.48441857	80.64777598	19.2133818	857.551716	23.72998259	18.85579808	50.85545997	50.92483341	83.17161903	137.2986965	28.68967107	335.9439658	5079.047838	1186.984477	7671.924479	108.4129431	7889.405746	43.77810728	37.36836863	75.74255009	1313.048463	31.90745982	95.8068367	25.20823128	1977.925085	59.90134165	2173.777418	37.25924039	168.5900596	50.82439801	36.43338829
Daoy	untreated	1	nuc-ext	3	420.0832086	213.4097866	575.0681056	1519.711883	186.0086308	1524.760629	49.97232974	317.9865792	2674.451942	142.0811001	507.084471	62.00204681	398.2745515	104.517233	57.85161347	153.3302652	57.1021365	160.0812127	70.64221284	45.02828214	179.5916272	124.4577519	105.7868643	555.4206187	70.73183242	1373.346645	581.4571308	3733.456397	1756.881406	169.2390242	1877.143396	839.0250736	60.04999131	157.3035181	152.7747775	86.45976964	455.2875175	37.90053457	284.7242415	146.5925432	332.4204286	67.87818521	294.1507855	108.2513853	76.45878567
Daoy	Shh+EGF	1	cytoplasm	3	69.87975337	1063.972902	1026.763064	1485.367321	145.1410027	11886.44832	26.29859929	1472.007727	6181.40555	255.4151759	2569.791307	33.02001029	1405.196724	61.33683358	26.78501757	101.3146215	26.48550489	1033.259463	29.32312883	22.80836244	55.69768085	60.29703386	95.50291783	176.2712818	36.14079633	343.8213541	5071.43974	1390.426085	7826.917365	118.5874859	8403.088335	67.31663223	39.23294223	78.05966363	1315.373244	32.0295187	152.6249062	25.47449691	2047.40274	67.38829662	2321.886208	36.77395999	166.1477083	49.12706699	37.32318207
Daoy	Shh	1	nuc-ext	3	2108.729994	455.9806285	2798.181421	1550.910919	556.1040803	5715.176631	368.0034398	904.335307	7788.553445	286.401209	1229.974841	133.7424797	1511.294832	464.7310865	169.2629187	164.244467	308.4809589	294.8983959	178.9557332	121.1835908	379.5180018	682.438657	302.2949962	2824.254381	95.74250895	3150.072064	2079.553184	12327.39033	4780.773402	664.660494	11451.18337	3546.064013	222.4505922	728.2074695	248.6548105	312.1481245	570.3713712	91.08113353	1131.804811	472.6244893	678.0833246	111.9536494	716.3013529	224.4285577	127.0984285
Daoy	Shh	1	nuc-ext	3	2229.425071	375.3493352	1408.233139	1552.242087	455.0153278	5213.31685	338.7467974	968.1632739	8551.833957	261.5004873	1080.852692	95.58884292	996.7943133	504.6685696	170.6701586	161.15491	195.2792408	346.9301927	168.1854839	93.31028062	380.1874261	465.3538829	315.4809967	2775.581047	85.00562829	3235.452321	1801.922206	10956.1227	5446.998691	587.2191956	10896.42567	3316.756666	203.6818055	560.4609264	193.7715905	249.3396675	525.3314065	82.68912096	897.2515428	418.020134	539.5969128	92.11026675	599.444189	187.902362	104.0711811
Daoy	Shh	1	nuc-ext	3	2097.554251	340.1413269	1312.908032	1560.72888	466.7664095	5509.267818	357.9471589	1011.949948	7975.625314	263.9307035	1052.545635	133.5248612	747.295017	501.9628158	168.6538613	158.9404508	235.2742005	340.1302774	209.0177475	92.19218336	384.3304052	409.5409731	335.7782605	3157.002947	82.30416042	3065.490538	1699.322374	10968.43144	5351.520348	564.6853342	11098.77011	2989.893491	191.5069188	568.9821843	213.16966	223.583958	502.4215505	79.00176802	900.3613174	439.438872	541.4252054	92.13115879	586.7369992	186.2503673	90.53169155
Daoy	EGF	1	nuc-ext	3	915.0588688	379.0964859	856.7513023	1615.159838	214.9219487	2867.041761	110.5780611	667.9694615	4024.07083	180.6796819	643.9389851	160.0772322	419.1518714	199.4262067	202.718489	157.977581	98.70763911	157.973004	55.36041244	45.7468122	462.9166194	166.8684586	217.0830705	751.3101224	74.8005338	1920.580919	457.1862916	6241.059612	3466.51164	303.0402179	3098.672104	2055.450168	187.4838839	447.5240533	480.8451465	163.761161	1197.216139	62.28278498	540.5427753	597.9500375	501.5038631	89.51956113	394.1321356	164.8595483	141.2460033
Daoy	EGF	1	nuc-ext	3	1099.026048	315.0964688	622.8903844	1599.797623	211.1452036	2586.883469	114.3147008	701.111207	4317.569632	172.6072784	592.9399778	125.9544408	767.3933643	226.2099521	195.0906307	158.4149494	78.18962024	251.5237991	75.0401869	44.01488534	511.2445135	173.0580433	244.2728569	680.6172911	70.30076256	1842.102788	1145.35384	6024.839772	3420.183461	256.9164993	2621.192153	1849.261034	152.2567265	301.7107125	435.7823433	153.2322984	174.6582027	58.7694881	492.70071	399.9360189	441.2218494	79.84901127	349.0379895	127.558032	100.6516803
Daoy	EGF	1	nuc-ext	3	1118.067922	279.9935237	536.2818312	1562.827155	209.3529791	2493.154359	114.5523968	738.1489999	4086.368027	181.5055226	550.315786	146.7833151	702.3554589	223.4457802	174.6989935	156.8768284	78.7661648	270.833976	72.80771708	41.54393307	453.6591457	177.4213035	259.5777282	653.7895998	73.32169622	1829.674117	863.1391805	6139.988148	2286.107238	237.0424476	2519.97406	1740.077821	134.9531924	283.8504805	373.0023931	149.2763334	215.8249798	58.16170692	507.4711658	411.1207622	449.9027355	77.98674285	341.7598866	126.2388548	91.59180154
Daoy	EGF	1	cytoplasm	4.5	56.16051285	903.4874574	1025.202377	808.3159039	92.57588791	9989.912781	23.81978369	1486.700261	6016.409861	398.0017182	2133.306756	30.95453584	1478.492692	43.35821964	33.15332115	87.82482429	28.35575207	999.5905269	22.24984003	13.7563077	55.52183226	83.92389278	115.5499109	170.7239666	34.04740792	319.6811626	3452.130402	890.67192	6874.520451	87.62638699	9069.581654	70.50385952	32.38850567	53.3129967	302.1062981	41.71358894	331.1886032	38.22155999	2696.845359	72.81922942	1626.695312	48.1825805	229.7349994	54.9386557	46.38130412
Daoy	EGF	1	cytoplasm	4.5	74.02802157	1320.893796	1323.045776	1072.056757	132.9759348	12932.56836	30.6690201	1878.986464	8001.267008	498.33776	2833.844105	38.64587882	1850.430119	56.54764951	36.87021599	114.9921418	33.06740613	1265.296019	25.67530055	23.7655445	50.91045374	78.80659723	121.7325563	218.1791774	39.60378096	372.1724025	4864.150343	1234.175523	9529.226228	107.7696226	12376.64276	83.06257619	34.83291887	118.9086233	418.1032958	52.05847576	460.9459901	44.92386866	3890.579248	96.61429523	2325.182859	55.85182571	259.365043	64.08026518	54.79813214
Daoy	EGF	1	cytoplasm	4.5	75.21567287	1366.165793	1360.434837	1099.310365	137.0929803	13096.12758	30.58494445	1928.336891	8499.759002	502.941694	2981.283654	41.49774521	1942.83411	57.40941153	35.79956619	114.5279916	32.14996383	1307.633151	27.00235092	25.84485489	55.71521959	81.23075033	126.1607663	215.4211482	41.76578229	410.5214238	4981.275714	1314.304819	10103.53295	104.5246186	12598.12393	80.09122337	36.9882293	120.8340346	453.8870508	53.08202064	607.4473006	45.07798559	3855.540637	98.60791647	2290.61517	55.98740104	291.7488581	64.07389415	55.67425443
Daoy	Shh+EGF	1	cytoplasm	4.5	46.38002155	676.7294392	1043.896938	1108.748045	146.9320887	9190.84799	18.02502341	1226.974696	4988.365823	376.0576966	1902.60135	26.36340168	1423.059313	37.13493492	22.44921533	82.89002405	22.0008394	967.0000151	18.7647517	18.85305092	47.55522211	54.79100134	64.65119293	126.7292393	23.85498968	213.8964048	2907.443425	759.4397772	6831.910103	96.95211948	7964.874717	75.63530513	31.80948419	75.04569326	349.8077612	32.99277053	252.697133	32.94834418	2026.425639	61.63547297	1565.227957	41.98874474	361.6491206	50.33087794	36.45382871
Daoy	Shh+EGF	1	cytoplasm	4.5	66.69873644	1024.312157	1343.797971	1471.206422	164.3766294	11794.46827	23.01730594	1580.260961	6765.257268	451.7858219	2550.549544	27.07360809	1967.081788	46.82801868	25.22511452	110.8436788	24.98829408	1257.047348	24.86034401	21.99321343	45.42513011	64.57729199	78.57674384	169.3643468	33.34381758	271.4052516	4325.566138	1042.354988	9049.14512	144.3175944	11070.5807	92.02693799	32.87212586	102.9353948	510.2574424	43.45338319	506.7216542	39.49827071	2733.980919	79.35632267	1976.650663	50.62519328	337.6708782	62.60325882	49.68080787
Daoy	Shh+EGF	1	cytoplasm	4.5	70.78389511	1069.489163	1502.883158	1605.1105	147.3939476	11907.78591	24.27295858	1557.347426	6571.850433	431.5607658	2429.616953	27.1913475	2033.36831	47.35615838	24.94761224	129.9151923	24.78017503	1300.075887	25.79277327	20.44971034	42.33203248	58.46390421	80.35699076	176.5838245	34.01497435	253.3717073	4453.576329	1134.526721	9416.586156	141.1350057	11685.31181	87.91729054	34.92551527	105.5567924	547.6589538	45.68022757	645.504121	37.52020533	2774.747273	77.98124426	2036.119127	49.45566518	353.0102481	60.22968249	51.54611971
Daoy	untreated	1	nuc-ext	4.5	1026.289505	391.7309851	728.5830958	1592.51995	216.0362164	2552.596237	79.31039157	453.8333577	4045.856965	176.1348174	623.1944925	133.1579326	411.2267632	145.7812596	78.61510265	152.8316935	68.70526276	276.2261059	75.78661732	48.18148194	204.481216	152.8757686	121.1309571	740.2625711	76.80366726	1849.667942	830.9378345	6076.051653	2488.258065	223.1721605	3054.867699	1534.642567	117.6817938	201.9478737	183.3493061	109.3705337	601.9977495	53.13725539	439.7431859	211.7762603	404.6546677	72.9264438	335.7472603	131.0289089	88.56083095
Daoy	untreated	1	nuc-ext	4.5	906.2633991	816.9390873	752.4817081	1655.495317	214.0588927	2738.979295	86.98349137	494.8147383	4709.159145	176.9664425	601.4366555	122.284989	452.4017366	58.61769047	82.07663632	152.9087122	69.83331762	300.882114	84.81033852	49.49089275	229.1666432	152.3633078	131.2180661	668.7080378	76.25120799	1912.897184	798.9284268	6378.651103	2762.829408	247.645112	2869.544049	1476.153295	100.2807419	206.7322305	180.0920391	110.3859064	663.3292811	52.36873505	456.8374802	220.5439349	418.8321409	73.62093153	342.3244086	125.8379014	89.13738171
Daoy	untreated	1	nuc-ext	4.5	814.1559609	1087.70857	755.138843	1592.449954	206.9435777	2816.454196	84.40388162	486.4038313	4283.184705	171.6003456	582.2749816	127.464641	444.3030887	20.00615213	77.63436346	153.7261414	71.78807275	301.4166974	81.37165082	48.81429566	245.4032813	164.3270653	137.2101463	704.245154	80.93700102	1799.138847	793.503897	6390.917911	2588.743088	229.1878249	2800.517939	1429.346936	114.5613197	197.7940519	184.4659061	20.84887737	765.0591572	52.6403049	426.1080183	240.4249648	384.7849687	71.91480058	343.4912077	122.2692252	85.26797603
Daoy	Shh	1	nuc-ext	4.5	486.195836	133.4787283	576.1640717	1516.754563	209.0089682	2531.753596	63.43320581	372.9027874	3087.136582	157.8197418	589.0707841	114.0983035	523.9649679	126.7022834	63.86593932	153.8339466	62.79012079	226.0551804	85.49194453	49.79571236	189.4329672	162.9495664	118.3445879	863.5274492	68.3475212	1332.726969	798.158987	5020.896039	1882.654048	280.018738	2983.547845	1080.18853	83.78112421	183.2544775	179.5227039	108.4596362	1150.072441	45.51259911	408.2291891	170.035114	401.8779314	76.84253984	329.4928928	127.3122275	95.83289283
Daoy	Shh	1	nuc-ext	4.5	455.8795974	212.648656	618.1084464	1599.477781	200.9800817	2345.928021	65.47492215	400.7943994	3477.898433	149.4477395	587.0842848	97.05110593	373.1923863	126.0880887	64.20118387	152.0560567	53.0833969	257.0991062	91.7033349	50.01066276	214.9579566	163.8495494	126.991165	796.1043032	61.04460754	1318.362791	797.0573856	5089.693747	1913.220516	276.9299815	2952.064509	1061.478908	81.33465085	181.5978618	183.4207497	108.3143784	1081.286338	43.04796854	428.2634665	155.3878464	420.6152287	76.69215406	329.5333503	127.7776254	93.22161809
Daoy	Shh	1	nuc-ext	4.5	384.0991869	227.6511954	610.6912277	1628.455379	190.5187129	2207.38715	62.11055338	385.8877935	3258.461566	153.0523179	599.1223555	101.9873647	309.4667958	122.6569046	63.86593932	154.3648744	59.34695216	262.6326824	92.54633611	48.79922631	222.3383841	161.1552611	117.412772	873.8647639	63.7233942	1306.712061	779.0874941	5217.709571	1992.017966	236.1810129	3242.978734	1062.746325	82.03091001	177.8699994	194.8660538	103.2437539	821.2993583	42.02915952	413.597404	157.7802942	347.0371908	74.36528482	321.5259083	129.4309541	88.27352131
Daoy	EGF	1	nuc-ext	4.5	382.3615845	222.6422547	575.2872626	1584.74413	188.349318	1820.333706	57.6441963	403.3611948	2463.020394	149.3828027	594.0526567	77.34376005	427.6780936	125.0437536	68.17605206	155.5235743	68.10811314	187.8232845	71.16914291	48.97073773	406.8016209	152.7012334	151.5459388	612.6520621	70.05825242	1457.219944	655.4569731	3999.335025	1733.777262	178.866371	3042.718447	1368.97023	81.9063405	178.0117197	187.4529728	93.46572056	428.3107542	39.11749557	362.2526055	163.8452376	488.3669572	76.81981835	296.1870105	112.5202522	87.59027381
Daoy	EGF	1	nuc-ext	4.5	375.2052484	234.9374535	586.2761866	1622.790263	183.7268715	1894.142694	58.98886887	438.1387771	2595.860608	147.4896628	560.5776225	80.36495816	464.9256433	127.0956828	66.96382009	155.5548387	64.36443723	236.5117641	81.38746336	48.10899889	418.7933588	164.8985063	187.4553735	600.6385012	72.60307495	1438.45913	677.1657745	4285.546722	1828.613618	174.1192779	2431.830982	1022.393039	74.63586975	171.2610754	186.7571626	91.57848354	286.7660559	37.69673044	373.6061454	156.1859198	501.1242947	75.70851829	304.3708415	114.7914347	89.95202133
Daoy	EGF	1	nuc-ext	4.5	385.0584825	232.4661876	580.7333488	1518.375133	180.5461479	2009.237502	58.05077615	419.6366678	2437.325026	146.3569256	552.8735257	84.39350011	393.9265635	123.6179527	66.38671466	155.5389681	65.29988697	218.4046105	76.46575103	47.86015257	381.885285	186.621131	187.7564313	572.6879097	70.78630641	1373.716811	683.3987525	4747.138629	1879.104993	177.9538772	2104.515611	762.5839228	72.59504554	169.5621935	167.5632781	86.64354181	355.3397651	41.59808556	336.4272263	151.7832839	573.0715589	74.8972531	309.9889092	112.3741762	87.07241568
Daoy	untreated	1	cytoplasm	4.5	50.31894455	800.8814427	1275.580342	877.689334	277.4685834	8920.363037	22.66034022	972.2269358	5192.385697	288.979569	1985.450116	24.13797638	1149.176256	83.13385804	25.29388888	82.20899003	22.3260616	793.4851183	27.55309148	17.21937241	42.17728944	83.80416469	92.87755947	182.4926642	41.91332834	228.1648954	2842.875113	916.3328106	5392.663475	76.37491214	4823.179043	80.68407903	30.47555323	60.91963276	91.6745208	23.62605457	149.1214418	19.65753375	1277.981733	42.39889166	710.6706751	24.34891935	143.4024859	51.23799105	21.18974654
Daoy	untreated	1	cytoplasm	4.5	78.73720713	1236.184296	1937.62863	1192.869105	256.81404	12834.33157	29.84555367	1378.406257	7814.170874	318.8029522	2841.228015	33.97051607	1675.324867	71.69262135	37.41278903	123.9572792	35.65985527	1091.929656	40.99958345	24.88570782	46.50985731	89.05018957	115.6561472	243.1943552	56.07185089	257.6417135	3261.246846	834.5920159	5575.137168	79.40077846	4812.296541	46.78446432	27.36829639	63.20649464	95.75515109	27.61493644	186.6248816	19.07783244	1294.706535	39.94306575	716.7773376	25.17565211	127.6649191	43.00848516	24.51242056
Daoy	untreated	1	cytoplasm	4.5	69.83982119	1016.627275	1726.557916	1041.754826	192.8233667	11338.83692	27.27139335	1149.715015	6735.966996	277.0220213	2378.607303	27.56279039	1238.907766	67.82398233	29.46708619	104.7009282	26.26791165	871.4225929	32.28912727	20.79123682	38.2683276	70.13045985	96.31525689	193.8927829	50.58082247	258.8152385	3300.799728	991.1742145	5896.319242	87.28787854	5277.199047	64.93637582	28.72096274	67.7243944	106.1035026	28.32277837	204.9716766	21.84236635	1370.728801	49.62654684	803.0809769	26.10577819	135.1854438	41.04191658	24.71653384
Daoy	Shh+EGF	1	nuc-ext	4.5	347.7438864	251.6347862	748.3386634	1804.171257	210.6169916	2429.266761	62.33970957	444.0622767	3007.932001	148.0008455	649.9825935	101.7804196	506.8185351	130.642615	87.28042882	156.895608	59.6417891	242.3400036	85.05079175	46.87687798	448.2790871	172.0792331	126.9783109	653.7062805	100.8452011	1683.340227	434.9640334	4839.610654	2662.804147	260.3168165	3129.554683	1030.225316	105.513356	195.105829	259.8603473	82.16761328	587.9470232	47.89470382	496.2558135	177.3354718	453.138033	75.53096929	313.713638	140.2803573	84.46401778
Daoy	Shh+EGF	1	nuc-ext	4.5	377.1189436	251.0667911	704.7029151	1782.266911	202.8367653	2678.165888	68.41081633	541.0679084	3322.736517	145.4872911	631.0965267	95.64976194	434.978669	137.7169038	93.65174784	158.2895594	51.00810233	288.9067652	96.75359566	45.65553804	510.1878034	172.8606942	139.2225385	716.1757862	75.18479849	1614.769211	513.9688728	4631.700532	2744.697664	234.0355429	2349.809315	957.7100861	98.05686753	187.6950066	261.9934942	78.28393357	194.5993015	47.29100723	568.4714966	189.1478589	440.6616551	72.49380598	314.8063829	138.5121707	87.16062792
Daoy	Shh+EGF	1	nuc-ext	4.5	337.2881866	263.6797414	659.2879338	1789.275434	198.2445484	2594.789805	66.34096485	502.6253331	3313.615423	150.3584545	625.1550053	104.3494938	429.3896161	133.4918129	101.3346158	158.677051	50.10580421	331.3549072	99.46911136	47.71513628	522.0054449	174.3792542	141.0885598	731.0356514	75.24718173	1623.001734	636.1245977	5103.48274	2642.351661	244.0729139	2315.64468	1037.92134	98.16770954	186.3318883	266.9248414	98.67465926	170.9013954	47.08332788	500.7741284	217.143075	456.2498856	72.08477574	320.8193591	131.6054275	85.46011164
Daoy	Shh	1	cytoplasm	4.5	27.50698045	353.3335154	706.981449	459.0170029	85.22275647	5177.733843	11.57356851	618.4964054	2936.165782	162.1605143	1015.035581	12.44761973	702.986989	32.57182235	19.7276618	50.65893898	15.38907785	477.4605484	16.9633437	11.54589407	27.99171618	39.93619496	63.93396267	116.9593966	35.03372344	150.658522	2888.515662	650.1852976	5787.631172	84.17299809	4540.361499	47.45380659	42.46455743	69.77722678	80.28279474	29.41362562	186.5991215	19.31706556	1375.713036	52.24982803	850.4325093	27.42481223	182.7440911	52.04360682	35.59706213
Daoy	Shh	1	cytoplasm	4.5	60.28846447	811.0931299	1562.657747	947.2428161	148.0150721	10294.44263	21.62054856	1167.767552	6090.487135	234.5166821	1898.742291	22.69028121	1381.418139	42.71086303	35.28812292	101.584858	27.74967843	929.3200517	33.56777267	21.97126132	38.52540452	88.31455768	121.3961397	213.1398134	57.53112899	122.9592516	3708.373105	729.3536416	5941.103863	86.25051651	4468.296026	45.43381709	28.1110463	65.12005676	84.3893888	29.573634	204.0352678	20.02871715	1354.026478	41.00250469	795.5082106	28.64667309	138.4217345	38.43387016	28.21277271
Daoy	Shh	1	cytoplasm	4.5	59.79118833	731.4316215	1541.736034	914.573609	137.2913427	9992.56502	21.411402	1089.380194	5802.302741	199.9930784	1730.821589	26.203443	1462.37033	45.0226499	34.79645176	96.64355818	26.83022457	846.2219386	30.85253231	19.65916917	36.9499926	80.22088061	117.1779809	194.3874947	51.85765003	152.6955121	3744.003168	797.12844	5902.359496	90.74128441	4420.44141	45.31593822	30.88921237	66.00497743	88.32010575	29.14033246	217.981971	19.92665786	1390.358301	44.6216462	830.6764249	28.80405474	131.3170631	34.6702697	27.97022847
Daoy	Shh	1	nuc-ext	6	387.6454866	278.2711407	559.7481183	1549.592574	188.5091046	1802.549953	105.640462	445.2011228	2161.936793	161.8929232	542.7440275	114.2196923	1083.760853	134.9154059	83.02611764	152.6730272	59.71306479	261.2237664	76.1794185	46.40779992	172.4026316	166.1827452	139.7635491	706.4546477	82.05371713	1915.598139	712.135874	4400.531301	1867.171308	332.5207196	1988.636313	1534.98909	141.3705871	210.1426832	131.2557331	111.9481192	302.6017603	56.76155683	331.2923603	186.8198549	392.8397325	79.81976973	315.1567099	139.6396331	86.19377371
Daoy	Shh	1	nuc-ext	6	463.9929881	262.2762933	563.7376359	1588.0314	190.5972432	1870.511359	75.74362743	420.6755299	2360.699157	159.0939464	563.1439094	112.4216254	1034.876539	136.8401853	76.17389028	154.0837079	63.25255129	272.7542623	76.40077002	50.04839579	191.9371093	162.9051031	145.9677855	766.4284747	80.81113826	1914.299716	744.1657428	4573.636643	2496.430924	309.3207837	2111.978849	1567.166904	132.8717388	205.8791265	123.7341146	117.5223207	643.6485766	56.10418125	325.8061167	184.1111562	414.9748226	82.37905925	351.13384	149.057371	79.02721574
Daoy	Shh	1	nuc-ext	6	408.9418216	261.0995493	544.2380684	1558.883688	189.3285739	1847.855974	62.66044089	416.9291323	2342.225775	164.6550716	741.6571639	110.3581693	846.2816753	132.6826274	74.24879928	149.453149	61.78980813	267.7479617	72.53518224	47.39009386	197.5001497	148.9485353	148.9170733	812.3187581	81.09467253	1827.933457	733.6274064	4843.742373	2611.907664	310.7683752	2078.72039	1474.27742	133.1804117	198.5839338	209.3944253	113.6158023	776.4575011	57.18423095	300.9256903	185.3080261	411.556984	76.78182112	342.9573292	143.5795471	78.01262759
Daoy	EGF	1	nuc-ext	6	345.321453	283.7629804	555.9846353	1666.140359	188.815851	1781.287059	55.4515344	484.0439342	1969.869892	150.1300811	554.1358546	122.8474189	610.8895093	137.5435338	64.35045795	151.0633512	58.58730519	201.373744	54.65313488	33.61583428	153.4668511	128.7632477	122.3015421	411.7624056	68.41254582	1291.77911	727.4301311	3919.218763	1773.30527	204.3433503	1845.041135	1058.304564	108.5335206	177.9115861	308.1612608	24.82484368	463.9098224	56.83769404	325.8241964	181.2536109	447.7857653	71.12075573	279.9018677	135.8788101	78.07028871
Daoy	EGF	1	nuc-ext	6	362.7887748	255.2349521	608.8563095	1674.984706	184.0112899	1916.381528	61.05169907	512.927584	2438.717968	152.8574059	597.2228926	106.6619223	599.6135116	136.9334527	62.04194762	153.3633597	61.55255393	275.7304521	54.00178278	65.29447803	171.1623629	134.9075297	123.3111367	416.8318285	44.22040404	1296.123073	768.9812271	4332.124482	1712.766179	222.3257571	1939.777222	1194.772594	103.9694024	178.7898117	269.1892638	25.60781329	958.3111242	55.3266459	337.3617357	192.3100955	454.3215172	73.12150445	308.7962132	128.7564409	78.66354832
Daoy	EGF	1	nuc-ext	6	299.2849778	235.8016767	637.4256069	1670.838763	177.2280083	1888.703642	55.08282446	523.6586617	2133.988353	148.7570766	556.9560972	111.075847	587.6120499	132.0858224	59.88263333	152.536448	60.11684091	354.6490349	53.49012649	109.5496935	176.2222402	135.5339992	120.1950182	427.5041426	41.40689889	1274.428557	767.1276863	4582.947247	1858.202264	208.8681067	1882.874872	1090.702156	107.745255	178.73741	279.4641082	100.9272648	745.937066	57.02153074	345.5065073	188.3449359	455.0773101	71.63468363	314.3534776	132.8115005	79.07133156
Daoy	untreated	1	cytoplasm	6	64.44993728	1159.67425	1661.07171	1163.962958	180.8793531	12084.64774	35.15677826	1657.488111	7440.988068	502.6884147	2663.452737	32.63944355	1920.612646	48.2035365	28.6996757	137.4885462	26.55008086	1237.423826	28.72157039	22.25497898	46.51173084	88.00037037	80.08865023	194.7666606	38.7091473	443.9952835	4592.519045	1226.272762	7961.984468	108.2602638	11169.89817	93.66223168	32.99751799	103.0998945	144.3459553	43.60147846	98.65169826	36.48504106	2967.690462	99.82334642	1466.098405	46.03119411	412.9495113	59.3862073	46.08793457
Daoy	untreated	1	cytoplasm	6	89.68880776	1388.583102	2078.247981	1985.467494	191.0650713	15117.7292	39.85836847	2067.164611	9598.606914	559.6254223	3464.127763	27.49416239	2499.551974	56.793186	27.59814926	162.977221	30.96638149	1513.404024	36.12633874	25.27667771	47.24344877	91.42280437	90.89460334	243.6911253	43.16126073	518.5514627	5664.748016	1469.041221	9758.919905	123.5049072	13412.31495	86.93672254	35.49564068	118.6327071	152.2477068	47.96694234	394.1403545	38.42653493	3530.814564	94.66094285	1695.870563	51.70203832	360.2602189	61.97828302	51.77521591
Daoy	untreated	1	cytoplasm	6	91.25708279	1421.046215	2197.053295	2458.41156	197.2454963	15800.80056	41.9805113	2159.659851	10276.7477	556.3091365	3615.190855	29.97425504	2642.717627	61.85882576	29.35389632	177.185942	36.80505934	1573.175858	37.86969707	27.3259006	55.31431697	88.91756919	100.4844014	268.560056	48.94568499	528.8515873	5781.887377	1532.214133	10293.23536	117.3129877	13819.96619	77.82246864	38.25543821	121.9446689	140.1953418	48.26147375	627.7755402	36.62374397	3578.229192	88.00176583	1663.752287	51.68657023	326.4932756	60.54269507	47.05653107
Daoy	Shh+EGF	1	nuc-ext	6	441.4995921	273.9820261	592.8723939	1703.63169	199.2217364	2456.157046	88.13550065	594.6197752	3214.56929	152.9179542	558.6879807	122.8225821	638.2873045	139.1646061	69.69516611	146.6513312	55.04166105	241.0197325	89.08134932	61.42464975	602.0591299	215.0483426	174.9054913	711.9068966	72.04679644	1821.489134	871.6163621	5944.137545	2777.090824	295.1939479	2903.873296	1379.859964	179.0074528	222.0478916	471.2779355	109.9237211	443.2690111	48.21115912	414.1164306	233.5086197	529.2830983	79.8587108	313.9652531	130.1852749	89.19679548
Daoy	Shh+EGF	1	nuc-ext	6	507.4005765	281.6259345	746.6923966	1770.803532	192.7631367	2651.707781	99.8455044	618.8677099	3262.270005	155.9551703	592.6874317	108.0662609	640.4493636	133.7234467	63.97772044	150.898773	54.32381495	294.3993368	86.74032402	56.9634206	676.4509076	211.2295828	173.2869079	687.7003808	69.13203226	1800.164938	875.612041	6164.054205	2755.277388	284.9791323	2969.562516	1395.499989	160.3410722	201.6948181	459.1367585	105.0323607	754.6008209	44.72932267	385.8356668	213.3366845	502.5365652	80.7467939	313.1184847	125.9468765	86.68460376
Daoy	Shh+EGF	1	nuc-ext	6	481.9548658	280.4813483	726.4397046	1805.886881	192.5994198	2638.541834	94.55384734	621.5396525	3333.390471	149.0748327	590.1621747	100.9556037	638.4476048	129.8490247	62.64734298	152.5829162	55.84586342	295.8878557	89.43605502	56.77325414	723.5360706	198.5703069	169.101814	691.4865017	67.27359739	1725.37918	892.4794454	6317.429088	2635.599303	280.2844053	2976.907378	1343.370713	144.788066	223.2149756	459.3209897	97.46077102	1126.801875	41.79410872	377.2064604	222.2942227	481.5036412	76.94164041	310.8869846	118.180044	90.36846228
Daoy	Shh	1	cytoplasm	6	61.37030939	1005.244756	1868.850239	792.3236476	104.0772873	10000.25923	31.32885402	1504.502242	5537.327747	296.46434	2109.916486	26.3313022	1125.412872	40.97491508	22.71415601	91.44935107	22.24361779	760.0107467	25.55836534	20.10565921	32.3248321	70.37532908	67.58332582	158.2309006	33.29205581	313.1773596	2724.780756	1047.659682	5596.826287	103.7861846	6889.198895	66.07815101	28.40401595	66.29114119	115.8237674	30.37421182	91.3818456	21.19421894	1892.315395	59.55000287	952.8325462	28.66086554	162.0426949	36.45143705	29.12029012
Daoy	Shh	1	cytoplasm	6	83.93391988	1335.517271	2617.152747	953.9963028	190.3549878	13021.7284	39.71070505	1890.921609	7360.758359	334.6628456	2888.465629	32.80739887	1435.016412	57.0740643	26.85167462	128.3259527	29.73101858	1023.428317	33.06146729	25.57428076	36.53806945	78.54560002	78.66433076	226.2696526	44.37807847	421.0573721	3829.403363	1545.312905	7691.990129	140.2125491	9156.353603	64.90583729	32.16700177	95.8356315	143.6182549	41.15708578	151.3087079	26.4726175	2635.197261	72.03093086	1309.286478	39.75962323	193.0235699	48.73875889	37.04103229
Daoy	Shh	1	cytoplasm	6	84.92279187	1318.338184	2601.167502	980.0713546	168.3481946	12976.04962	41.33005035	1913.400165	7661.199901	317.1920421	2886.780744	32.91058757	1471.392047	55.55789516	27.39596887	128.0843033	27.50320598	984.9312954	32.46686169	25.26282979	34.95435107	67.6774651	81.8742314	228.1574105	43.64303333	443.4057273	4239.433407	1675.587117	8195.441286	153.6941325	9411.737815	74.78141815	37.25072469	104.5510627	121.2011558	42.90474747	1072.828269	28.05494308	2774.76489	89.18427143	1384.71723	41.94147772	200.6055492	61.4488457	39.01222976
Daoy	EGF	1	cytoplasm	6	72.10076431	985.5932158	931.0068248	1254.641543	201.1622191	12540.56328	35.95392384	1643.400638	8823.269481	486.6036897	3301.359704	32.33154656	1496.339745	54.75691036	34.97114364	114.6674858	26.47789901	1140.896202	26.50288352	21.11084396	55.12083891	111.1182654	82.0667324	226.6332108	43.5713808	309.1804164	4819.366846	890.6283402	4418.163523	89.17808865	9137.407028	93.89988103	31.62826465	85.33898966	629.4930754	42.86350893	23.98955074	33.08005492	2658.405729	66.90248513	1854.828839	42.719173	234.4875015	57.44530281	43.72326799
Daoy	EGF	1	cytoplasm	6	101.5791912	1419.59046	1254.771828	1863.277071	197.1881141	16359.84704	43.51072774	2040.384557	11938.75101	573.712609	4199.78283	36.9305641	1794.07422	71.37857823	38.52728114	157.5653419	31.6008191	1470.956152	35.52947723	25.93872453	57.96099561	100.5233479	103.4973194	290.1637912	53.68260335	334.1403285	6190.480336	1110.707254	5871.019456	109.7102019	10192.94507	21.69907461	26.801587	103.9123979	772.3640246	43.89431203	382.709425	31.32938423	3204.216603	75.36919956	2205.679195	43.00022233	224.0017218	49.93625744	46.97000145
Daoy	EGF	1	cytoplasm	6	107.5821933	1491.333698	1263.684206	2137.626101	188.3366612	17106.69289	45.92659903	2361.614443	12402.74708	537.4001309	4153.96699	38.08727776	1970.14176	73.44778513	37.04580055	155.9608533	31.19257144	1458.57796	36.64630802	25.96761043	58.64383586	90.40587232	110.3122189	285.6245074	53.9398054	345.1352548	6445.823679	1172.254184	6240.187203	115.1554043	10846.98642	8.574572635	26.9938475	106.9016887	823.8027257	44.43369598	516.7320718	30.78341102	3210.087046	77.64754467	2288.369428	43.12690642	230.77587	51.18220158	47.96861908
Daoy	Shh+EGF	1	cytoplasm	6	75.7334427	787.9157972	1243.113366	1762.774527	185.1469159	12112.19008	28.18535211	1502.721057	7037.827224	370.7298352	2562.825284	37.50573275	1531.433385	66.09165301	38.59160455	87.57630607	56.80187679	1306.598129	34.78733875	26.39256161	97.55714971	87.64911073	111.4709847	251.0038376	48.74660589	207.4610312	2987.30162	860.8983291	4849.052347	74.00324922	8200.137151	44.05073713	38.42809808	100.167161	678.7950396	30.49981382	169.2303163	39.19914231	2274.898243	76.82822945	2320.076156	47.2456918	305.6589683	58.2404915	52.61407413
Daoy	Shh+EGF	1	cytoplasm	6	108.6591846	1006.27521	1521.242136	1970.915348	187.2751032	14763.47393	28.50851493	1751.491453	8492.193087	407.7955088	2970.854576	43.16511786	1774.052696	71.55075558	42.98876453	152.154793	40.77555257	1459.559632	40.06364334	28.23299745	81.15001502	114.6917696	114.5749499	277.8236616	49.65687927	234.1108227	3598.335282	1028.526075	5823.467642	92.95226586	9723.09366	19.37925825	33.41918409	112.4326081	742.5982308	58.55032436	235.915321	39.35778277	2811.771182	81.41594042	2802.166372	48.67765925	268.437959	60.93268733	50.85250248
Daoy	Shh+EGF	1	cytoplasm	6	124.434762	1076.829658	1586.180897	2441.583208	204.38618	15989.31195	33.66454046	1854.595709	9148.629111	403.4738879	3023.257155	49.58944336	1946.914739	78.98085571	44.37888744	161.4273907	43.40851525	1460.260011	44.69301709	30.62303019	82.05984319	115.1496106	143.8193673	288.6185648	52.73176032	250.3277613	3814.994919	1049.041152	6222.755753	94.22892266	9606.935716	26.06524653	37.02146152	117.1973389	771.8001453	48.93835465	247.9400266	36.97508429	2854.279271	85.52322575	2865.114877	48.79337639	259.822173	62.66093216	50.42108822
Daoy	untreated	1	nuc-ext	6	399.0445951	252.3925355	581.9437829	1679.531805	189.4527203	2062.207661	54.65789609	339.498698	1829.242229	153.7476793	539.6471727	120.6219823	555.6686903	131.0360199	105.1464271	152.5028267	54.20977355	198.5661713	58.31000007	37.82386064	78.97543576	132.9550261	107.0264215	477.8598162	65.0311509	1198.959261	451.8579142	2953.209948	2577.109491	193.3739087	2083.243929	964.2027203	86.70944546	211.8047243	137.9611066	91.78938576	241.6599858	42.07693729	477.1854845	139.1567469	347.2071718	75.94717681	312.4622983	116.5197932	97.56249518
Daoy	untreated	1	nuc-ext	6	431.8677372	262.0302612	545.231816	1560.400864	191.5263004	2053.325434	53.81215394	359.3551844	2099.106303	150.5933113	563.0509588	101.1150063	577.4687662	128.9133017	103.9994579	152.3084581	49.97205564	211.6319902	65.49681038	38.9803676	89.25416795	155.9626837	124.4560032	493.8788262	65.19761907	1244.236585	794.6794639	3111.081877	2603.432937	192.413988	1952.156295	906.2752387	82.50366949	187.1002356	149.9284141	105.3536379	666.5809621	39.08382609	491.277475	132.4264792	307.5096542	72.12204826	305.0220172	117.3139857	85.49916313
Daoy	untreated	1	nuc-ext	6	393.6098907	238.9705422	573.3620394	1576.584431	192.7010037	1968.625205	53.05117368	341.7080801	2114.73739	150.7526447	565.9471549	85.94788421	582.1364751	125.5072714	104.6373259	154.3025082	51.13597024	237.0399706	63.10520748	38.87811494	85.18741737	141.3784127	2467.321823	465.0371062	62.97636141	1046.32984	1182.831008	3032.264207	2069.928657	167.4376105	2101.248998	852.9572992	103.9676214	234.328731	140.4172537	90.00783918	671.4650926	40.35518292	465.6909584	128.1778919	325.3035833	71.27737057	308.2413106	119.65853	88.28181881
Daoy	untreated	1	cytoplasm	7.5	61.04906676	998.8500789	1376.334394	816.3514298	161.1003557	11638.38432	28.95560423	1644.276351	6233.524074	443.9874525	2543.009043	35.01968047	1936.179888	47.71116901	30.79351397	131.462615	31.5339385	1222.676595	23.49773242	19.16222251	42.81453171	69.30753084	88.33882221	180.4358012	38.34139126	326.5400683	4443.169823	1139.363909	8211.475417	87.79794936	9420.936085	66.31619676	31.15278004	104.1584162	125.9440951	47.6100268	481.8803973	42.59748231	3021.122181	86.90174253	1397.379922	49.97083961	246.2207403	64.8044158	46.28943255
Daoy	untreated	1	cytoplasm	7.5	75.16912844	1245.465833	1727.294704	997.5644699	172.8031496	14604.47083	32.66881398	1837.419428	7566.758643	524.5601208	3003.29215	39.60526196	2287.613224	56.13036704	31.40219227	162.4472972	36.43792928	1429.945624	27.6115106	22.14831271	41.70250005	83.61470291	103.7326935	212.6614399	44.53200667	413.2486156	5543.262469	1420.278588	9703.491917	110.8619398	11486.0883	79.20935496	32.62538108	122.8228688	152.3798577	54.27005361	539.9199743	46.12675901	3567.830214	98.59740653	1820.691155	53.50654081	254.4983064	68.41076692	50.05154774
Daoy	untreated	1	cytoplasm	7.5	81.93626906	1302.381763	1813.233875	1071.176319	170.1117626	15303.36768	33.82377376	1963.057758	8201.847246	542.3866971	3218.850016	41.8736913	2345.958218	59.34180176	32.50223592	166.8715983	37.23950183	1450.045279	29.33038759	24.66688585	41.80786019	77.72371728	107.7179865	227.3842167	46.0519899	444.262667	5881.642632	1596.592814	10833.6153	125.6193957	11780.88868	80.32584147	34.57439103	126.6360572	148.8617685	58.04681061	695.0903736	45.85005885	3690.583888	106.7754795	1943.01533	54.03304529	261.5802926	67.31041011	50.26849948
Daoy	Shh+EGF	1	nuc-ext	7.5	525.9271689	300.5334602	652.935483	1538.420893	203.9349803	2348.596986	107.2221687	537.9381039	3191.805879	164.3053962	568.1710131	148.5014877	711.0355618	151.6641558	83.30122063	140.0138941	60.49522959	208.0914509	70.50517451	45.05255873	414.0027014	211.6458102	151.7512892	1059.692143	74.8674019	1784.474471	837.0520602	6138.415683	2995.77098	321.4967366	2906.117948	1533.336873	172.9709539	234.7051025	674.6929974	113.2118459	873.7585392	63.92221052	321.7638248	234.1826836	585.3165906	81.24668838	341.4736139	162.6752051	90.05800942
Daoy	Shh+EGF	1	nuc-ext	7.5	592.7174201	297.5495688	660.3875029	1629.328029	213.7497892	2504.508366	109.6603767	582.4346747	3690.320414	165.8003475	607.1193585	123.2002384	688.8476429	156.0265708	80.43857297	148.6462498	67.68290539	318.6818653	74.55833242	42.37756947	470.2426801	215.8155899	165.8771978	1057.530484	73.18721664	1851.36376	865.4095361	6644.200384	3369.28498	315.12559	2904.297541	1532.397817	159.4396318	220.9354401	921.9115884	114.2358771	613.2528481	57.65996589	324.0348122	241.8744447	578.072687	84.57939507	347.9161795	173.8748329	91.67984184
Daoy	Shh+EGF	1	nuc-ext	7.5	649.3828429	291.0194286	519.784701	1679.111709	225.0295756	2599.13291	162.1661915	646.834152	4017.892176	164.5763132	614.8374813	135.0608779	637.0016105	158.2315514	82.27666545	157.0772556	68.67864491	312.221948	90.78731486	52.04155593	572.2065322	282.155204	189.4715558	1243.449591	81.85630022	1865.461116	891.0963766	7299.620274	3956.066781	303.5616075	3070.4049	1544.534455	172.2766079	229.0753656	865.5840502	127.3998337	271.6591057	58.49654169	431.8291067	247.6523785	675.1937637	87.63126845	389.7504343	143.1437485	101.7265451
Daoy	Shh	1	cytoplasm	7.5	67.37464126	928.4735615	1461.270842	810.0313953	131.8774457	10895.83055	22.98937295	1304.978928	4979.542217	327.378308	1762.623468	22.23777617	1732.146752	42.4757852	21.85605908	111.5899459	24.86971628	1063.137294	22.94787866	19.79498793	27.45840686	52.5118047	68.26985614	162.8828849	29.36629777	295.5810745	4373.684515	954.0321851	7496.601417	113.5433697	8534.843628	58.31566774	24.82132609	92.62642365	112.6918592	39.80209374	584.0166786	24.25561371	2154.41053	53.82100357	1217.117065	39.08721783	228.9722562	50.68693797	38.40183585
Daoy	Shh	1	cytoplasm	7.5	80.28835473	1156.010451	1860.354812	996.4754718	163.1893916	13063.39369	26.48695349	1493.415813	6277.515401	393.9838087	2177.412522	24.68539968	1791.673528	50.94994498	27.22238064	138.5587277	27.98256656	1273.537456	26.9756268	20.91572729	30.00420211	66.4979995	82.54774992	189.1703211	39.29198864	364.9032508	5487.945603	1216.286739	9223.061859	137.840855	10121.09576	64.54291744	28.96812792	109.5273574	123.6223467	43.69871524	648.0190414	28.9335253	2684.796	30.85232385	1471.777948	43.47635862	245.5926796	55.37355182	43.14081789
Daoy	Shh	1	cytoplasm	7.5	85.34920766	1239.571486	2069.724594	1134.842075	168.8985184	14210.88799	30.78186952	1513.776247	7095.092508	389.186899	2630.24127	29.15346486	1790.489315	58.27305499	27.48002625	154.9457881	31.20359766	1395.326325	30.90538141	24.46636529	34.18123986	77.23822681	92.93313129	220.8179993	43.57040448	360.793242	5850.12039	1372.932336	9793.593169	156.587578	10610.31771	66.40502399	35.54516068	114.6796626	163.0407052	47.65483457	626.4364718	33.09493468	2818.990879	42.62704698	1488.317691	44.48810033	248.3809301	59.18353146	43.693494
Daoy	EGF	1	cytoplasm	7.5	58.23127145	1403.123367	1084.244388	1252.202451	125.5434666	11311.78023	24.82883486	1452.034755	6538.880823	386.6115346	2297.390885	21.80725414	1281.5223	43.11072948	21.46078215	88.0877399	22.84144589	977.2225622	23.63123784	17.95947475	34.84774865	61.47152694	93.45287829	172.1589071	30.97586576	301.8295328	4082.180851	1033.615658	9559.176699	80.3394846	11057.98681	38.43529876	28.43365482	95.869704	565.5404963	37.58620613	360.0024463	28.96885196	2396.04326	67.04165849	1788.781813	42.91631495	244.0839979	49.25967185	40.06037395
Daoy	EGF	1	cytoplasm	7.5	76.66825902	1813.660175	1455.119455	1192.885905	148.917923	14651.14017	31.36263798	1763.119018	8475.103929	465.3934595	2922.104418	26.63158311	1638.236712	54.27146755	25.46126923	113.4342348	27.71985353	1257.50965	30.28155032	22.59254063	42.14894361	72.622947	111.0201646	212.9913327	41.20262228	319.2251934	4432.795983	1141.847975	10120.36083	88.09380231	11897.19735	39.77467755	27.9013693	97.24738966	554.9576696	37.41423338	333.8448802	29.12770037	2435.62808	65.67527285	1898.272707	41.80209667	244.2077391	47.26641015	37.58764159
Daoy	EGF	1	cytoplasm	7.5	88.1959245	2018.449077	1604.725053	971.4606925	172.886784	16572.33397	34.70189935	1982.42522	9695.43723	485.6054663	3218.902692	33.04842082	1833.707825	62.59054086	29.45759071	129.9250232	31.29443905	1384.850505	35.84110381	27.18895411	49.58995705	80.43056895	131.0366933	249.6242942	45.332357	332.1442861	4657.480047	1262.366398	10218.85246	96.90411833	12722.33178	32.81363644	30.16958396	100.6858568	581.2361591	40.75414753	161.0664276	29.68074845	2499.850768	64.22291769	2033.553275	41.3916815	238.5106673	47.23326619	39.44839065
Daoy	untreated	1	nuc-ext	7.5	1102.163158	313.6546789	622.168869	1671.410162	259.3552272	2917.210487	182.6588166	388.3641473	3291.36203	145.3027365	572.3298137	86.73636691	615.7165264	123.5355793	66.82565393	162.1339162	54.89651004	191.7603035	77.43622926	36.58364413	173.5324432	153.21964	129.8190206	647.3183338	77.26021983	2824.403578	983.521521	8073.811865	3040.46467	214.2929428	4672.618865	2150.494707	191.428393	334.263679	230.4465803	100.8620497	721.4875251	48.25936576	463.3697603	167.5113957	471.6609806	74.87263821	372.8904558	135.408816	79.7722954
Daoy	Shh+EGF	1	cytoplasm	7.5	68.56488339	1095.095364	1489.751773	1054.797195	175.454761	11029.29625	26.87312044	1525.832102	6836.447841	283.4788877	2441.435199	28.79637246	1020.99719	46.69007364	23.92537115	96.37924352	25.21178547	793.8609947	27.40560929	21.64555318	59.72694574	63.22757608	80.60302077	192.8127622	37.58684506	285.5876347	3718.231419	967.794095	6526.585299	121.9554828	8473.495327	58.93147451	30.98862773	89.75273485	523.6983915	36.79173417	683.9542332	24.51175021	1957.488928	76.2742619	1551.280863	35.95315797	177.2536206	46.26868384	34.97118449
Daoy	untreated	1	nuc-ext	7.5	1219.061171	314.7413753	829.9629268	1827.088102	259.026281	3087.866528	205.9477269	393.7971193	3749.23092	150.8689555	588.7183427	86.04057017	625.3683595	126.1255382	69.92369643	164.4358308	57.80765796	216.7715201	79.13084101	41.91230183	197.8573697	160.5449945	134.9792356	816.4455276	81.18752157	2861.304633	1087.545913	7879.853379	3376.268713	238.8433429	4258.522911	2198.292989	163.3680844	298.4691836	204.8801198	105.0786834	434.2147994	48.87036218	451.4534803	163.8019339	350.4977464	72.3348194	375.8658319	124.0720316	79.89191123
Daoy	Shh+EGF	1	cytoplasm	7.5	88.37267338	1356.813342	1871.118661	916.9965142	212.7499918	13188.62882	32.67624379	1768.396604	8395.91586	334.7288713	2896.715268	31.31150961	1226.882959	58.30479714	27.54201329	119.4270793	30.10856665	1019.586855	33.29248002	26.10766211	54.22703202	77.39125614	90.31963449	237.5981007	45.04579417	327.0228106	4124.721522	1067.26695	7000.207187	121.2333084	9251.131396	61.24388264	25.43818208	93.81095975	581.0111254	40.36821383	498.5579187	26.99421274	2198.241303	77.56713805	1701.512451	39.59800394	189.5954112	51.09587679	37.73892414
Daoy	untreated	1	nuc-ext	7.5	1111.66918	309.6650543	828.2653229	1707.384939	250.692105	3072.003286	204.8083764	388.4331889	3939.583296	154.8850916	589.0016602	93.57851053	623.2461771	126.5971133	65.54350347	165.0211157	58.40884261	223.5829554	82.52147582	45.55034288	205.3274994	166.8261344	147.8563173	704.8729709	80.46099005	2735.209912	1056.050176	7935.276879	3317.186447	252.0236869	4059.526003	2041.119448	165.2698402	284.6280769	213.7164424	100.5058769	521.6501272	50.01580291	458.9257675	165.2931447	289.7295929	72.12517404	367.543232	121.250398	76.93759295
Daoy	Shh+EGF	1	cytoplasm	7.5	90.77656215	1336.866684	1891.596759	1547.880708	228.0014514	13581.28829	34.40910412	1749.707784	8798.351019	370.8217531	2963.9397	33.00540546	1215.809921	58.27573618	26.70458895	123.126729	31.92057741	1040.597338	34.91249083	27.34051358	53.05813531	81.1454431	91.14330182	235.2785201	46.14531305	334.1234325	4126.735776	1156.075763	7276.486029	127.6568422	9130.345432	67.09814876	31.5201108	97.73762505	609.7110297	42.4444137	691.3828302	28.43555876	2244.43488	74.71622281	1783.42806	40.35847707	184.866784	51.21920987	38.74574614
Daoy	Shh	1	nuc-ext	7.5	171.9980268	261.9800729	487.7496896	1567.144269	187.4148156	1432.712643	52.717675	317.5607242	1320.786998	130.3125137	502.1733239	87.70784899	518.8967493	113.6310448	37.78258449	153.9706624	45.30711001	169.621559	68.70145596	35.2089414	109.6812375	129.0334278	110.2190849	456.6550514	64.97852896	1117.20833	610.9936926	3287.835226	2217.212563	268.3094698	1563.302189	1079.705946	94.86750874	165.9961718	164.0405318	88.08902871	839.0803351	44.41225332	238.4539435	152.2537272	328.1584641	62.46427418	267.0280086	117.2275975	71.92135929
Daoy	Shh	1	nuc-ext	7.5	208.8230045	246.7911874	592.9150201	1594.885559	181.2989289	1430.70961	47.64721	308.955117	1546.269963	129.3529074	512.4976808	88.66199107	468.2432128	114.4773277	57.42811454	158.1520737	45.07865755	182.9505095	65.81232265	36.30864531	111.7234477	130.9175724	110.8507514	460.3049143	65.56352998	1155.175219	622.9341545	3569.609893	2154.855631	253.2326741	1570.002975	1108.496588	89.38838205	165.6010499	166.2337103	88.9676018	893.1804115	39.88799078	234.6305322	124.0394832	264.9947283	64.38920922	281.0066882	109.8493271	72.41224601
Daoy	Shh	1	nuc-ext	7.5	207.8037502	251.3131922	612.7906428	1602.262357	183.4108276	1415.330051	52.53384108	305.6300917	1610.492513	132.2005417	518.999835	83.04848414	439.342189	111.5708733	66.10750408	157.3342054	44.14160487	182.6396666	65.26282524	38.61130204	118.3855889	132.7846201	107.6385467	464.1638873	65.04158756	1121.301967	639.5862338	3922.068145	2228.698112	254.6537882	1553.36093	1047.443972	85.57985831	167.5073355	168.5578373	85.60532517	868.7146934	38.03070112	226.007435	187.544864	240.5644938	62.36890185	278.4503988	112.7243739	70.89374467
Daoy	EGF	1	nuc-ext	7.5	236.2812067	241.9730971	394.9840627	1650.292751	174.2404277	1215.225065	44.60819327	360.4467418	2075.471347	136.4683062	511.8810615	87.48374035	552.9318319	125.8473067	79.13545255	156.0865726	47.67490646	163.1657392	75.05148735	42.56072404	209.3386736	152.0144289	103.7613185	487.8228513	70.21921388	977.3533082	624.8731204	3369.640008	1769.002912	159.8659027	1340.547153	763.2999515	71.38186772	153.0145275	181.2193009	31.08647629	408.6668582	42.17609084	254.7217615	134.9121646	295.4044767	62.97663528	258.416997	113.7931714	79.18873584
Daoy	EGF	1	nuc-ext	7.5	206.9915537	258.0597438	555.0456328	1628.340981	173.3802556	1222.87456	44.57504826	369.1088058	2180.658284	140.3350927	522.7767823	78.10247994	575.0353707	119.9195369	78.52368326	158.0084956	45.8046634	180.8080419	66.68509514	41.58378422	221.9125124	159.9191626	138.145921	489.6422269	67.73059942	1035.244466	660.6280511	3600.469416	1860.430946	151.1627679	1430.516354	645.1654091	69.96828128	160.9385495	183.567968	49.59376891	660.0205447	39.49451172	283.0192529	139.6835326	416.7531734	66.48360751	281.7510254	121.8830412	80.11995271
Daoy	EGF	1	nuc-ext	7.5	216.2027969	253.9759846	597.0288949	1631.91335	183.5151264	1107.398818	43.28773972	360.4544279	2210.920267	140.5166721	528.7073421	86.67106743	575.494393	119.5188685	74.19270228	158.3758557	47.02384752	180.6064136	69.36527899	43.06544732	237.2519891	190.4977468	141.5357678	485.8330024	67.22731314	968.6833091	650.6210387	3717.670691	1705.552329	158.7712172	1445.122974	483.1124512	69.01602188	160.3211979	183.758556	104.3218643	580.3432047	38.54828283	261.216583	139.8148177	430.4128617	63.73647015	285.9684969	114.2526608	75.87155999
Daoy	EGF	1	cytoplasm	9	81.35206869	1134.83681	1412.294838	1282.370858	158.6992396	12414.58382	27.06820928	1844.189667	8314.797512	439.4950104	2703.716022	39.38202762	1577.938552	58.22465055	32.62470611	122.3653879	29.03399339	1323.618452	29.12401379	24.91600706	46.45911462	85.68227152	141.2104165	243.4589894	47.53550982	310.3582955	3843.099839	1126.738654	9381.635379	117.8100653	10951.45598	88.94563185	38.07815552	120.7350905	283.5636543	56.65058127	611.4317134	32.6246307	2794.597269	104.649331	1455.394344	60.93185444	265.9577001	68.95620487	58.19947449
Daoy	EGF	1	cytoplasm	9	99.70842761	1302.379991	1661.76473	1513.988403	172.8229043	14730.78336	32.91262235	2028.507703	9962.554798	501.2126608	3121.87608	46.49507804	1859.199099	67.21412702	36.42794733	145.2245784	31.19950121	1497.1883	34.87755836	29.55444233	52.57177002	92.68865777	161.8974904	270.0855217	55.71600288	346.7623237	4329.479445	1353.653234	10792.38108	144.6789893	12199.74634	85.60825822	46.54622997	135.2967465	334.0280825	60.93351775	796.4085422	36.58291364	3229.630359	113.8005754	1577.42823	62.5273518	313.1767715	70.62487355	61.72733704
Daoy	EGF	1	cytoplasm	9	103.6802329	1273.807246	1689.128191	1480.624984	162.2233541	14957.35851	30.56953239	2008.497357	10214.07218	518.1632245	3219.005272	49.10982365	1715.542756	69.30279635	36.79937885	145.5553068	35.45668848	1506.039077	39.09220932	33.01486596	58.0665441	117.2022818	149.3955749	272.8019663	54.94277124	321.955216	4620.940101	1398.172635	11659.24826	148.8947191	12098.53351	86.63841594	50.62819498	134.7620518	344.5807096	60.90422308	673.9051179	36.56532587	3219.507094	111.3972612	1796.290785	59.69534882	378.0376174	67.6368883	57.70178208
Daoy	untreated	1	nuc-ext	9	493.7974829	283.3379081	648.6325513	1563.647142	191.8418985	1868.092806	63.79458528	364.9813955	3078.543674	159.0005601	557.2693548	130.3208053	580.9074283	140.9078159	80.02140961	149.840173	39.03194009	269.9902022	52.63531748	178.0690771	90.50175652	128.519915	104.5017887	430.8021721	62.20234593	1709.74233	728.7781422	5437.231437	2303.203484	264.6319994	2112.659599	1297.763029	142.0628383	196.2630867	176.4237025	108.4725928	730.8885112	56.76966243	336.6962003	182.1931022	383.9010624	74.90434825	339.5442128	132.6790397	80.07285259
Daoy	Shh+EGF	1	cytoplasm	9	75.10740813	1028.702902	1443.809522	1704.994311	145.2306114	9776.558531	25.38064843	1291.445816	6496.705272	311.3729045	1954.868963	35.03811041	1091.110919	52.01596891	28.30243755	108.2961003	26.51024502	1163.517287	26.73871927	22.8140023	31.80170961	72.60153797	75.17523668	191.3620902	35.47463616	251.5120993	4779.05501	1066.503894	8051.943456	139.3877147	7737.302597	56.96005171	40.18036235	101.6034434	417.0984156	46.34479221	555.1901575	32.04418146	2121.336741	78.11337566	1565.792345	45.2614415	236.9553976	61.30964476	51.36486232
Daoy	untreated	1	nuc-ext	9	987.0709467	285.9801478	632.5527571	1629.318664	190.3003404	1866.033419	60.79703302	387.9524149	3277.938638	160.221459	572.7492727	116.0115356	687.7567289	145.7493054	75.67831562	156.461901	55.91512281	275.9253621	57.11784633	322.4242752	105.148101	123.9292756	105.9481448	468.2859948	67.65965468	1718.183283	723.8378582	5772.094778	2687.558001	246.3406197	2136.255719	1287.184081	136.737501	192.0963734	175.7319314	110.2749497	975.541965	51.93540746	307.8481492	191.5247491	408.2915597	75.2475795	351.7689586	138.2331045	80.33912236
Daoy	Shh+EGF	1	cytoplasm	9	97.50127274	1268.832879	1825.639491	1728.509686	173.2386103	11729.72198	32.42604477	1580.748738	8314.904105	370.0755286	2524.317955	46.10769731	1330.750906	64.12519387	31.46326982	139.5874926	30.91981861	1381.666671	33.26485329	29.82470485	45.58903898	88.58568189	105.6584118	250.1958833	46.96712176	284.3872698	5254.610714	1220.427668	8672.155235	137.4808136	8880.222021	65.06158776	42.79001632	113.2269314	465.7392902	50.98109707	653.5836422	34.21880762	2253.671019	79.94011116	1830.049369	49.48174923	262.7025489	62.17256181	52.72752547
Daoy	untreated	1	nuc-ext	9	628.2673728	271.6835828	486.5351026	1671.609962	191.6754642	1919.603729	62.87973607	428.6019697	3367.583651	166.1232967	589.0902441	125.5629726	626.8437156	154.1423695	83.1239779	164.7136014	63.03086846	312.9381827	58.45822707	267.5466049	112.069236	129.3143184	113.4671645	447.1689748	67.92405187	1787.974405	756.4331187	6350.558249	2311.090088	253.6447811	2077.935815	1320.052173	151.1293969	186.4602053	217.3298046	112.163209	1076.702849	51.61039669	386.5205535	182.433465	410.3484653	71.05608573	394.5525687	136.4552999	85.11831815
Daoy	Shh+EGF	1	cytoplasm	9	102.4745553	1209.547388	1827.216641	1673.880476	159.5102685	12019.13849	31.15665233	1495.117278	8319.998527	344.7798903	2576.604931	43.29441984	1312.961311	64.22352651	30.14238751	134.3622555	31.66616525	1366.635019	32.50515341	28.15064174	45.14412686	82.80916831	103.5322651	203.4055192	45.12675657	356.1619072	5898.974	1300.479024	8156.962406	138.2998957	9226.836829	68.56621601	39.72387571	118.0862198	496.4725256	53.7272611	501.6519852	34.73977645	2423.055362	84.24619069	2129.045276	45.33895088	277.3379951	65.52156886	54.07597328
Daoy	Shh	1	nuc-ext	9	222.7388684	254.7065411	528.2081222	1566.829455	176.669272	1136.894936	45.26852255	287.2968401	1617.184459	130.842743	503.9018596	92.40296173	531.1569036	103.4005386	56.39293722	148.1785317	44.51750948	149.6516091	62.65500979	44.99649674	93.46016733	131.2894273	102.3369587	442.6405123	63.78389656	878.5094259	596.4151582	2924.204394	1668.946131	188.5677253	1493.934591	815.2048706	82.83259999	155.169365	165.8184169	80.95313013	1153.784332	39.96528201	194.3808602	122.4492905	216.1258656	68.13967928	262.9316002	107.2359696	81.20658126
Daoy	Shh	1	nuc-ext	9	235.0867825	248.072189	548.0416427	1595.068435	174.1934712	1174.789579	45.24185801	285.9620494	1471.332064	135.4899564	506.0909982	85.94880585	536.012583	107.7573038	52.44541693	150.939023	49.46241838	155.5048896	62.40419581	43.74522588	102.4095056	139.1696741	99.86143716	467.5819442	67.23924047	947.6438375	611.39797	3319.044433	1773.752432	196.7702332	1564.048094	822.648803	77.45781024	154.2524542	167.8147695	82.88093277	1163.704824	38.78665558	188.4903634	123.1841663	225.0849115	70.77008237	276.1969	113.6821714	77.73060571
Daoy	Shh	1	nuc-ext	9	198.1320133	222.6502372	417.9946676	1633.821255	182.450846	1224.325792	47.51917854	310.0024464	1659.535381	134.4227499	531.3424231	88.18950814	549.0227692	111.0146589	54.95764148	157.6682058	53.6639118	193.2786691	66.00774414	51.60243838	104.6053984	132.3179322	107.9791755	496.3324779	65.88553251	1007.222179	646.3782819	3793.540936	1621.896969	195.2983746	1464.505371	883.9872026	86.6997873	161.1118424	160.147268	90.63208029	1726.657991	41.19081642	191.1170657	130.9361647	291.8156585	73.87219582	291.5934486	124.4096178	85.33646985
Daoy	EGF	1	nuc-ext	9	347.9237907	268.3332074	577.3516866	1663.580779	194.6936025	1568.639668	53.62921457	301.3180635	1478.981246	132.134406	529.158668	74.03760988	530.3959771	97.06866274	53.7104072	154.0713223	43.57089124	141.2098954	57.22040802	35.75576581	109.2933142	154.7628542	110.1967313	441.6377926	71.08892364	987.297639	623.5729522	3803.902936	1792.641376	131.7105281	1812.97996	1025.864746	118.1298269	164.1364573	210.5794512	78.65164722	408.5979063	36.73043699	218.3455305	123.7146299	174.0821287	62.25349261	275.279473	106.6929375	72.17289908
Daoy	EGF	1	nuc-ext	9	282.2069981	248.7243095	550.9972123	1620.978183	180.3026198	1528.010412	52.240167	295.0933008	1517.747768	130.8094878	503.9264443	67.08560715	529.2650039	96.0279113	48.23659826	153.4039822	42.59860429	140.3528319	55.57385719	37.14706785	109.7746038	156.6323814	103.9926815	448.4744199	66.86658116	996.5464824	632.7514899	2656.1448	2199.364019	114.3907834	1611.80815	980.9264072	92.37828509	163.751319	213.8821854	79.1422599	613.5018632	37.16535323	230.5013413	120.0273558	265.0523656	62.55776203	273.405158	117.6306437	70.86034131
Daoy	EGF	1	nuc-ext	9	156.7635936	225.1451947	435.5314802	1681.133064	182.9169224	1483.626289	55.72995006	42.03525249	1470.445545	134.0438396	529.1985708	69.86463624	555.6962669	102.1492083	52.05821667	161.841175	44.63395171	141.904109	59.56772023	38.22295838	121.8965159	168.3551675	102.5671448	437.9579838	67.03767279	1089.209214	692.2497194	4321.800391	1406.090665	156.1114596	1829.724525	1050.324837	126.6110381	176.7803435	222.578546	83.22614098	803.6618103	38.60656824	14.45236301	115.0309306	304.2590547	64.66337762	283.9436682	85.48916211	74.88609942
Daoy	untreated	1	cytoplasm	9	70.62762047	985.4885881	1590.651256	1103.111931	208.9671255	11902.15172	31.83271476	1530.11033	6859.823085	317.4528051	2486.387106	22.78891715	1634.402613	46.14831321	26.1693491	118.5990067	24.29556984	1022.953243	27.20584575	19.23835858	34.6662711	64.95202691	85.64559212	175.2513392	36.33545038	209.9315351	4396.303174	715.3347906	4972.249371	72.74836734	6154.336915	2.739508528	19.38894791	64.44096118	76.03526809	26.37149793	267.5031124	17.82747811	1598.565217	41.36353717	743.6965518	24.37365182	131.9615015	30.77868354	25.32817392
Daoy	untreated	1	cytoplasm	9	81.42565358	1157.894627	1913.96626	1247.119978	215.1225232	13743.62032	38.6354536	1489.54773	8228.202943	363.0020558	2850.450783	29.78379181	1849.007341	54.63980758	28.33574826	133.8554111	26.72406319	1128.674411	30.91654242	21.33895159	33.75208542	77.83632339	90.12729504	227.9253934	41.99550175	260.4014589	5394.070496	899.8177032	6064.340222	89.34275748	7477.076902	6.696671327	21.09637403	78.7937709	101.3263034	32.28369862	301.4061857	21.45895123	1925.127679	50.37100783	953.1098593	28.37926375	146.2100358	35.80422814	28.19673134
Daoy	untreated	1	cytoplasm	9	78.50842672	1121.0905	1868.84372	1246.005369	208.8182523	13346.01663	37.03652764	1419.751685	8064.782618	317.8045144	2831.040476	31.24219596	1729.507761	52.06477905	29.38582095	127.5981844	25.51432561	1058.992721	30.55148009	20.99450464	33.03148814	68.45470327	79.746782	209.5426309	40.11942312	302.6389273	5760.31419	1026.863132	6647.283358	99.98790408	7847.286234	25.17001907	25.75616531	84.6379777	107.3983289	31.42330822	288.4825156	24.04419564	2035.738579	57.17563124	1003.903922	30.16435484	148.9464959	38.74227033	29.54660359
Daoy	Shh+EGF	1	nuc-ext	9	246.9529857	290.305519	742.1536392	1673.132614	196.4596079	1684.534862	58.74222099	342.6642205	2359.19123	141.1695219	516.0741873	89.8873955	491.5883859	112.492835	82.13572335	157.3008233	44.49217542	190.9707032	65.39352132	40.05688673	247.6934077	158.495527	114.8865922	450.5822841	64.10325271	1260.55661	730.8790509	4069.267275	1850.933555	230.0239757	1695.467095	1012.035859	127.2987657	185.4460854	282.3397725	93.70025197	997.3682128	43.07894368	291.1775706	146.7298149	362.2652921	64.37060392	288.9457411	121.7258693	73.3207051
Daoy	Shh+EGF	1	nuc-ext	9	271.9123895	304.2775025	738.1674288	1738.383629	192.2620585	2051.082147	65.48817832	360.612336	2464.883512	144.3525629	544.4999116	95.42062011	577.4858492	121.9173052	77.88200725	160.5657985	48.40108289	195.7559364	65.48373282	41.80231936	269.4176286	163.9029393	120.894711	492.0063007	69.1439134	1285.130565	747.0548468	4463.790286	2382.89698	219.2996219	1813.663726	1012.824905	118.3895724	186.4826031	280.5195582	94.91553595	963.6986643	39.71883543	277.1340503	142.1124612	391.6377684	64.58374191	297.485105	109.2753682	74.56834131
Daoy	Shh+EGF	1	nuc-ext	9	269.5222026	272.092636	685.2282595	1798.920855	203.7695299	1804.133418	65.13224049	387.7545723	2722.455355	151.5985067	570.3440138	88.94300853	646.1279074	125.9031757	100.2482266	166.5666258	47.49598178	226.206936	71.94052839	42.40635766	317.5503676	175.0046922	130.8836676	500.2068319	71.26633477	1355.406722	800.4672939	5133.71861	2189.38391	228.1715005	1853.11325	1043.41462	136.7305319	197.0154927	224.9309166	102.5887645	1325.624245	43.9931465	279.321205	126.5900992	423.989741	69.25089713	309.8988525	111.7263257	81.0010256
Daoy	Shh	1	cytoplasm	9	193.1179192	629.9814108	1780.085782	1029.495508	149.0916303	11860.46773	26.18120834	1252.475244	5361.813187	269.5935104	1986.16571	29.33045503	1191.745451	54.19948982	29.37340931	134.3274582	32.45568987	1064.338153	30.72922617	22.58394812	33.83751002	86.80617246	97.29331352	209.4565754	41.09840212	166.5552977	4944.694036	839.9974085	5845.144424	96.20004991	6653.827283	27.99344793	24.64212517	88.578883	86.40558832	40.21573172	183.5552364	23.19186601	1836.636513	54.67257601	1126.948908	33.68684547	158.5600252	43.29334362	33.59337548
Daoy	Shh	1	cytoplasm	9	120.879905	852.2247745	2220.344749	1321.495531	170.2662724	13019.33533	31.82594936	1374.32516	6710.251613	294.2208919	2345.639076	27.43643203	1482.560825	62.44452391	32.01731101	155.9437026	34.89450504	1215.225224	35.54384399	25.52279769	34.27330243	102.5662021	102.6862378	242.8819484	45.05086903	169.6385723	4953.495016	913.918069	6402.078894	102.8109661	6544.946199	39.9417909	23.55192045	87.9994325	95.28124885	33.22639055	179.1908737	22.59251182	1861.983084	52.18113055	1170.879784	32.93278816	157.8460003	40.35032868	32.20045235
Daoy	Shh	1	cytoplasm	9	104.6296132	973.2282425	2114.703358	1212.51745	163.1490653	13508.76744	32.86257002	1290.955148	6307.497864	280.8895495	2363.293065	29.42663859	1410.462681	59.90525326	32.25869272	151.9599443	35.31129659	1158.209705	34.9861423	25.48794722	806.0003734	99.9772452	100.7748548	230.1195152	46.67986778	187.3489024	4341.09845	1017.741114	7033.543905	121.1834675	7462.258598	50.46643355	30.07496353	95.72391068	115.4403947	56.93776893	231.1130896	25.72779005	2036.208455	61.49284935	1300.399441	35.00490157	479.1071226	45.79841592	36.36053297
Daoy	Shh	1	nuc-ext	10.5	430.8331463	374.0406245	628.0582865	1606.865011	217.2134344	2497.129394	228.7482053	528.3631946	4252.307306	200.5259904	651.6059818	185.2640443	1115.700808	152.3364477	87.91685892	155.2582984	73.50043698	275.6308383	79.08131483	57.26751055	194.1277112	187.0638325	141.4675542	874.6807381	93.76715885	2140.062088	861.9468149	7133.544824	2904.608572	368.7323107	3179.815031	1682.015117	173.6472773	227.5098682	149.6117761	137.2832771	1266.52232	68.60006032	449.1006571	218.6915093	572.754523	89.79587779	363.2078177	144.0874569	96.18847108
Daoy	Shh	1	nuc-ext	10.5	527.4859324	290.7771974	483.5990361	1554.94399	203.1043497	2407.796881	105.4918465	499.4876919	4187.516835	186.5541825	602.4988879	140.1552885	1207.896463	146.0986863	79.51381196	148.2585922	65.75462393	275.8101748	75.69195374	57.15928617	101.9531125	163.763416	111.0242653	869.5121899	89.67293908	2370.596181	796.8349074	7247.494398	2773.699584	339.5593438	3277.922104	1674.51798	147.8767147	211.103774	141.5077173	126.1466544	604.2600408	65.46683418	368.8609791	213.0468645	549.58428	84.81732621	363.9850023	137.0841621	84.98433936
Daoy	Shh	1	nuc-ext	10.5	555.3019236	291.8815028	470.276016	1582.045046	200.7786384	2461.393323	106.6479221	514.8682826	4374.649822	196.4635928	624.0494692	134.3580829	1436.772863	148.4228715	78.89532854	150.863645	73.29594736	305.0222799	79.08509278	53.11971849	190.4259285	174.3452808	110.4281215	824.1439905	90.15752456	2237.36836	786.2988294	7459.357711	2937.162646	342.6096716	3201.598139	1606.553122	144.2739774	211.0247639	182.7241678	125.4544352	525.8755323	68.51551361	325.3919622	207.8506457	501.1306397	84.58252565	356.4386287	131.1529113	77.75800072
Daoy	EGF	1	nuc-ext	10.5	626.4063961	349.964596	803.7826669	1726.198874	188.5410776	2439.293442	77.41140334	530.0846807	3879.82669	170.0661608	642.5913884	163.8724219	628.0937786	140.4994027	61.52657112	144.7847825	52.82720256	221.9740601	49.48651693	35.41076963	113.1108116	156.3109526	102.8972734	378.7577772	62.30271434	1618.529456	876.0551162	6486.825536	2560.158082	310.5461078	2668.49766	1634.550746	134.1717325	203.0361177	50.68436243	114.3268056	683.7846487	53.09855216	497.1584991	199.2913555	513.4382639	74.72241819	299.0097663	162.6548898	81.13081989
Daoy	EGF	1	nuc-ext	10.5	667.7647184	292.1355293	631.3933268	1804.519633	186.7509878	2442.508881	72.6746862	523.0522726	4080.315885	163.1854884	635.319746	123.0147977	643.623588	126.3663509	61.14554256	149.9045731	56.63297065	260.3635363	52.22246897	39.42395122	131.0647551	142.8007078	103.2373872	441.2999303	68.51399327	1753.223446	782.8881589	6814.304771	2876.519832	242.0438501	2687.484166	826.037758	121.0664249	193.1849414	251.7378402	101.8187986	1243.731759	55.55423743	375.6764681	209.349315	493.8587796	73.14328221	293.3998124	141.3475033	78.53818187
Daoy	EGF	1	nuc-ext	10.5	654.9852957	289.5522182	557.8459663	1811.531698	190.1284837	2398.697449	69.809192	542.1142371	3950.392876	162.3635346	630.9306323	127.4243407	656.8008293	124.7938157	57.3560374	148.335888	54.37435528	250.6943217	56.36884369	36.94612848	132.8201988	134.0692908	106.4653728	431.7816412	63.65113217	1605.423767	783.8569889	6763.079451	3081.6889	241.9717671	2690.592977	655.2229033	112.2466088	191.7473761	255.9155675	103.1490903	745.0011109	54.51971588	363.2456282	208.7211315	464.8443524	70.89742143	292.8129988	145.4171317	78.51582418
Daoy	Shh+EGF	1	nuc-ext	10.5	479.3408278	341.5948782	953.7032044	1836.6857	199.4538754	2856.211402	86.8574259	537.6783745	3966.160043	173.2934181	607.0602209	162.2164456	660.4942426	144.4510441	74.96507609	152.9449745	55.24871281	314.2195037	84.3912508	71.63013091	373.4415579	226.0174255	133.0006658	732.9180192	66.987146	1572.169383	986.4954795	6884.529429	2655.89994	334.1698325	3043.083543	1507.248854	136.5480035	207.3934224	411.9000353	110.6688924	603.2507358	54.84773999	456.742702	208.7731084	562.7353372	76.60242254	352.4081352	147.3159243	92.85973646
Daoy	Shh+EGF	1	nuc-ext	10.5	482.8370237	289.0524173	734.2823714	1834.171722	208.5096793	2671.540345	82.72347268	521.2395659	3985.884441	162.9333484	608.037246	116.1235533	653.7130618	133.1347303	66.99536999	152.487753	57.29243195	336.0234461	82.83278069	42.31309347	422.9400492	193.1413955	122.0051303	584.7914944	73.13945634	1605.02649	876.8293483	6931.646693	2781.274813	274.2237862	3064.662091	1324.168608	135.0548938	197.8632401	377.4699959	99.33694115	1084.251547	52.78868812	355.4910883	189.8833688	512.5549415	77.08410662	302.5239983	151.4562901	87.21367109
Daoy	Shh+EGF	1	nuc-ext	10.5	474.2744573	274.8096935	671.9316935	1859.747303	197.0783155	2567.135743	74.9707637	516.9970359	3802.206752	160.1480093	592.3313543	109.936434	661.4661532	129.8879534	62.81505826	151.222842	55.74491641	317.1003881	85.53175436	45.61362798	429.4345832	191.1721474	120.470734	668.181984	74.03883066	1499.636151	872.9520855	7044.468863	2850.657432	261.4589918	3061.18078	1225.790691	119.342354	193.2106038	383.854366	98.46804267	224.0219613	49.05902118	360.3244392	187.9030987	506.8301478	75.89598522	310.5549067	137.1278061	85.10232399
Daoy	untreated	1	cytoplasm	10.5	59.10516005	920.1113874	1282.136935	536.7545201	372.7790998	10936.68301	46.12213898	1273.193859	4859.110758	332.7674709	2020.510632	27.51817015	1265.331673	43.42960206	25.40651216	102.0424705	41.84446268	1013.071468	33.23205448	21.57023409	43.72264082	67.58117043	81.56155979	177.0883241	36.29858126	252.0729824	3128.813517	955.585006	6952.934697	95.9487988	7757.588985	62.19451	27.58731745	65.74445945	133.7037001	33.03788652	266.8438496	34.05899352	1637.436798	48.38406904	895.7737261	34.05753657	205.8801433	43.14069138	29.10673792
Daoy	untreated	1	cytoplasm	10.5	57.74990953	886.0558517	1216.288234	493.4658337	309.2070492	10547.32626	45.23619115	1151.042039	4886.759017	292.7104163	1930.918758	30.83818757	1207.6088	42.18293092	23.70963123	97.06148712	38.34680233	961.5705667	22.36737796	21.18173413	39.58996843	68.76924557	76.96015492	167.9792107	78.02285891	314.5206899	3933.125419	1261.57328	8644.512536	124.0537927	9847.493657	52.10144655	35.56575286	94.4744846	156.3211739	40.33459096	446.9966112	44.48542889	2019.909849	65.99642167	1126.841133	38.69924498	251.1857453	49.82997839	33.80775355
Daoy	untreated	1	cytoplasm	10.5	63.27396729	1055.647295	1457.147166	824.9460379	456.9582655	12485.48355	57.12076017	1347.686958	5449.028695	349.0040482	2370.926386	33.88938959	1420.844744	49.86966825	28.15155781	112.8093809	52.52675031	1094.972452	29.76786969	24.59595128	45.00859177	64.77539035	80.84936803	185.5196947	45.45260327	288.213834	3556.452284	1159.341216	7315.510104	107.5866326	8482.175781	53.73154578	29.39205492	86.25887584	163.7713174	37.58955113	403.7560958	36.72013337	1702.15049	59.41316764	1076.318569	34.06218841	240.8970713	40.02248185	31.99985349
Daoy	Shh	1	cytoplasm	10.5	64.42576745	814.4646722	1645.14117	1403.589307	187.176585	9755.462496	39.6066969	1055.508027	4894.235397	265.6306327	2122.853831	28.1141296	825.6354893	39.93600981	21.85679481	93.66112518	22.18442512	756.4816075	25.74294181	21.60225179	32.31934993	78.92413183	64.89582328	162.8520426	32.93012383	312.2725518	5130.367256	920.8663007	5652.815591	122.1911245	6942.989213	52.86215853	33.63811453	79.88594257	139.4561306	38.25833782	596.3814532	26.10339657	1846.066346	59.25689941	940.8389475	30.44087772	147.3632593	43.28726478	31.06720036
Daoy	Shh	1	cytoplasm	10.5	85.40521556	1098.368228	2208.895498	1985.711986	196.7936615	12693.94271	45.05294833	529.8857293	6389.565271	335.9964112	3026.698714	37.21032062	1104.346216	54.30102549	31.51897318	127.8190279	30.69184491	995.5863089	34.74291386	28.06942123	38.78340165	101.3999666	75.44940366	221.1744957	45.72542225	398.5154492	7108.859909	1311.683635	7763.479121	170.6118049	8877.810844	72.49363594	45.91004892	110.3922666	179.3365664	50.6014059	1027.515484	31.3775314	2447.252362	79.4554585	1298.924823	42.07854155	202.1199	59.05226571	40.30670993
Daoy	Shh	1	cytoplasm	10.5	78.96668832	1043.670958	2082.521651	1948.254706	177.4516909	12515.21966	44.73063482	695.8310518	6039.946369	337.6080082	2922.942179	35.49231321	1128.44278	51.73790822	29.66527958	122.1061315	31.23621781	927.1339418	34.62554214	25.35675265	40.58300888	102.2517595	72.86270911	217.3163011	41.80438357	343.4824676	6495.60818	1081.830263	6868.183592	139.8411153	7472.591115	73.85085523	39.83639319	94.46426933	174.1316605	44.1171149	725.1550608	28.55778719	2006.706208	66.20166064	1100.152154	34.14417491	176.1537443	54.10600385	34.61462197
Daoy	EGF	1	cytoplasm	10.5	51.97328089	899.5048356	1072.587001	1148.353487	103.771438	8511.308241	35.95926518	1026.029569	4969.143842	245.1574843	1760.453625	22.8295238	1035.524262	35.80572481	23.58181419	72.97282116	16.90660585	755.4685127	21.3854784	15.18676966	46.35117344	54.48758824	65.04504226	143.0491146	28.00666646	224.2136215	2875.597795	803.9861899	5439.324644	89.08838418	6576.183274	61.76934122	24.33442907	77.97044666	234.9827898	30.41454902	226.6578345	21.23909794	1767.905414	52.47400431	976.5156437	29.05030788	154.4981133	40.20034508	32.89783595
Daoy	EGF	1	cytoplasm	10.5	62.50741531	1207.322828	1518.373853	1679.85066	137.0261749	12408.60497	51.47439635	1311.885473	7073.378767	347.3828316	2498.706914	34.74751874	1341.962441	51.00629602	39.25325909	107.9332978	25.52964169	1046.076472	30.61618159	21.13035277	44.86047558	77.05447842	90.26413534	203.8273952	39.04520416	208.0619907	2911.390297	869.9171832	5723.782445	95.74917457	7224.338925	61.1422121	27.93361674	79.68445899	251.5574277	24.29509042	417.5988929	20.56095538	1783.947029	54.33616605	1071.454859	29.17497872	162.1460629	37.64020452	33.97699058
Daoy	EGF	1	cytoplasm	10.5	80.18146797	1296.057256	1697.165234	1738.883377	146.6203771	13151.88277	48.98015451	1526.396864	8090.165041	387.0138148	2757.517746	38.10988855	1498.813134	56.35809432	44.28116192	99.93452008	32.09266115	1126.194561	34.50463076	23.49716344	57.02281954	80.24576289	105.9371018	226.3728987	43.10575228	244.2952412	3490.481789	985.925517	6275.556362	120.8954337	8272.162658	49.9396505	31.52655245	89.43760891	268.5418039	26.50646106	324.2781121	24.46026844	1993.381884	65.53115649	1191.303647	31.70463231	1469.596035	39.29704193	37.04903179
Daoy	untreated	1	nuc-ext	10.5	283.3097706	284.2401119	606.7622569	1611.701581	175.2962586	1218.750144	53.02729592	348.2831978	2740.685981	145.1603701	543.6728448	122.0232962	577.1131756	118.8605231	87.30199889	156.669853	49.30847514	217.5156269	84.13456345	44.79475515	169.0540727	178.4514748	125.0743117	511.3562591	73.31988581	1403.500077	650.0117702	4476.001496	2478.933866	174.8354811	1614.016334	625.6402048	74.40292124	161.0685023	147.2964396	103.33332	606.8589844	47.36497371	326.280353	136.7069041	390.0868935	65.46203849	280.932301	112.5224385	72.09441056
Daoy	Shh+EGF	1	cytoplasm	10.5	101.7034811	932.6735221	1627.745541	1475.89106	169.6814091	11939.19032	40.16798337	1371.10425	6440.643831	313.3652357	2161.5741	41.38861312	1345.290626	58.65925882	40.82532465	120.7360641	42.50922467	1292.204401	35.56700506	25.1998276	56.5595324	127.110533	100.0239087	217.95102	42.243774	170.6807073	2288.774074	797.5511467	5968.049621	109.2404615	6156.006038	69.55270075	28.29275294	92.3704608	349.6246549	39.19560722	239.0148624	24.53019943	1581.682958	58.51204263	1039.694177	35.37310566	166.2647128	50.47515224	41.54866848
Daoy	untreated	1	nuc-ext	10.5	300.5083332	288.4195816	631.4651364	1658.342707	175.9901443	1432.517367	52.64736994	357.9667678	2940.661731	146.7529523	547.4678349	98.78700306	590.2259923	122.854571	78.26833268	160.9284325	51.38907012	231.3752333	86.29649467	47.65062121	181.7097901	178.2315973	129.6274181	516.4630199	75.78364017	1484.406943	683.6817131	4798.311613	2977.521374	178.3446274	1630.327441	533.579551	71.39967318	163.1249018	145.1369045	93.12047022	548.1849483	41.12654759	309.6766773	140.9253235	409.0389645	66.28971794	298.998809	114.6703485	72.49275897
Daoy	Shh+EGF	1	cytoplasm	10.5	68.23471062	977.6064773	1795.341724	1390.629593	172.0494239	12455.16629	39.93678364	1478.344689	7303.406371	300.032104	2336.22643	49.02964615	1370.557335	60.93662927	44.07165845	137.0351464	52.58083376	1383.53035	35.87671741	28.4551177	63.80834737	130.9457287	230.7781499	232.9562751	46.25550654	192.3233169	3298.827188	901.426196	7020.442376	116.8272228	6919.418519	78.86313744	32.00955065	95.95941098	386.2872316	35.43516188	297.1432869	29.88279065	1767.843091	64.32513265	1179.566186	63.044977	198.6129039	54.40034543	42.77315242
Daoy	untreated	1	nuc-ext	10.5	298.0327822	309.4876417	705.2540939	1735.174164	185.817344	1470.841753	51.82345593	369.5866014	3284.339301	152.1730366	561.9604104	100.9854705	613.4700692	124.5479584	84.44554874	168.5566883	51.64832358	240.6986102	88.92378148	49.28968221	192.3142826	189.4813118	138.1691374	557.3142598	75.06307297	1685.579276	734.0153593	5493.841629	3149.960047	186.5285463	1768.884011	607.5705341	78.08087089	173.0070736	235.6856397	73.83282924	739.2779301	47.20019966	351.4995386	149.763211	496.5632481	71.14801386	344.7023383	127.169443	114.3533762
Daoy	Shh+EGF	1	cytoplasm	10.5	83.24823378	982.1889789	1827.901983	1749.738852	167.6784763	12594.90493	40.67420925	1356.960631	7070.738277	315.6560814	2354.12468	41.88821317	1341.901055	62.62833713	36.96232203	133.4067369	43.50838144	1300.602955	34.6035192	26.95642988	62.3574925	118.1449348	103.7962392	227.1467213	42.92903344	220.8909745	3357.152527	924.3190814	7300.01488	122.8735501	6428.504188	64.19660153	32.38711456	90.18163524	421.9929064	46.23328303	356.7327531	30.23143342	1845.90069	66.11383385	1108.927734	39.14953962	221.7439431	53.70516131	42.48326886
Daoy	untreated	1	cytoplasm	12	72.43060145	1025.000312	1554.586545	961.3785469	338.585763	13259.27248	64.909295	1385.182686	4822.679536	367.3465746	1979.268065	34.80227095	2036.242091	56.02557888	33.09146033	125.3471087	43.73512095	1045.904101	31.58462482	12.66055607	48.92094616	94.87607757	140.3629358	224.9368775	48.50766985	451.8474471	8248.433315	1578.187002	11351.0362	178.8105852	8779.172281	88.1173094	55.49098157	60.2187162	247.6847037	58.88041943	588.9542661	49.75706677	2296.246501	104.5163672	1551.964036	47.15412336	235.9075179	73.41332023	49.20606747
Daoy	untreated	1	cytoplasm	12	87.40399971	1207.263513	1849.924166	832.9420469	307.8183755	15360.50529	71.2022001	1429.701049	5829.681715	372.2245075	2360.246479	40.68123806	2190.652053	68.30136116	37.70316054	151.904126	50.7304503	1157.380882	34.31648495	29.06901826	53.97198291	84.96606545	137.8833634	246.4553083	58.5383613	380.5115543	8336.271589	1637.438552	10941.57714	153.9662121	8609.209517	69.59158676	44.01913081	128.5836337	210.4191408	51.09404822	402.210022	45.44064548	2378.735103	89.48413626	1398.553243	44.75344783	196.4005354	56.96754007	41.41672126
Daoy	untreated	1	cytoplasm	12	81.46409993	1096.298096	1774.889267	759.7017393	265.309824	13997.7972	61.6416995	1422.941108	5548.846134	357.0395664	2537.349229	36.26927266	1846.165658	64.75301487	34.29712282	141.6661318	46.86623141	1060.416411	32.20139849	27.35344008	51.01602858	74.27815266	125.9353072	223.708356	55.39042909	397.805532	8484.964374	1848.757066	10964.61257	166.619637	8219.01876	66.5433524	45.78046805	124.3066376	263.7450637	52.89651902	342.5262687	42.74335714	2332.180486	93.21858104	1404.607681	44.15396213	205.7863964	59.95516319	42.61049889
Daoy	Shh+EGF	1	nuc-ext	12	195.2748152	314.5549343	773.7087603	1515.024073	188.5552967	2379.083256	58.72223302	413.8883116	3080.6979	170.1595057	645.6557489	99.27525175	923.1815297	117.6139373	59.28791906	150.8067727	50.56444013	282.1789293	64.2162271	43.14365837	217.3290544	155.9405908	96.96085209	453.5101163	71.24254957	828.7930368	839.454846	3568.684982	2499.279156	199.1156273	2314.121555	708.0335905	69.77146555	175.1910719	155.359849	94.39946948	483.3208115	46.5997751	320.6837708	146.3949775	337.9519764	71.6837887	310.7623445	115.788922	73.28469414
Daoy	Shh+EGF	1	nuc-ext	12	211.4596119	296.3446095	779.3522899	1533.090312	190.91816	2597.942609	64.012351	469.161631	3577.194387	170.4565727	658.424689	101.7608274	898.8024803	118.8156742	61.21666089	153.0161542	51.41928806	335.2321781	69.43589057	42.86458723	257.8282554	170.8328104	114.4820669	492.4106714	71.16299308	820.9891334	826.8941698	3604.283416	2463.760193	213.9425879	2445.337761	713.0374157	74.26724463	175.0145071	376.8836533	98.13349198	582.6780971	47.57293008	364.3019052	150.8957533	347.262347	72.65510034	330.7697824	119.1830063	73.40368969
Daoy	Shh+EGF	1	nuc-ext	12	190.4546565	271.3217687	756.6626455	1512.894385	180.1409471	2584.139465	61.91968165	444.4557161	3392.844858	173.9320284	648.5446955	102.2091925	696.6472551	116.8561697	59.31110496	150.6559113	52.83968951	303.3661097	66.25073469	42.75246346	257.4051267	153.2773826	222.7913024	490.1343954	70.54798327	809.9263486	830.6641332	4113.596187	2029.648618	211.4424092	2390.322174	728.2012006	69.39938688	174.3216996	192.5696584	96.08327548	496.8167914	51.33119962	367.3872492	146.1062873	341.7356819	71.92376983	319.6480849	116.3534879	75.04926381
Daoy	Shh	1	cytoplasm	12	54.10918263	798.0284792	1414.207688	1242.039461	187.0432911	9741.813476	27.35420106	1112.755041	3964.008124	327.6341219	1878.6348	31.85450648	1333.055455	38.88569244	27.32448829	97.49529347	26.32667221	1005.635868	18.64876266	20.10841477	26.20162079	47.16431965	54.33676598	129.3500544	28.45166155	349.2492671	4281.554162	1208.780278	10350.21072	142.0611997	8745.804829	81.85420257	43.28584383	104.7056225	192.7174576	45.32174392	275.1464868	35.48221482	2357.203215	72.96364714	1259.298231	45.49836145	326.2904364	61.31100022	39.86397012
Daoy	Shh	1	cytoplasm	12	77.7394132	1083.631662	1879.436071	1589.627101	206.7585375	13243.43365	35.86073835	1433.422167	5439.124469	406.2544033	2454.982414	37.48251009	1590.755531	53.34201193	28.91145219	133.2556986	31.17018468	1340.825184	27.92169086	26.65234715	35.12431129	63.02060648	81.39605543	188.3207023	41.82099313	376.0754872	5119.490844	1443.301449	10798.91028	158.8620984	9797.162492	84.42385506	40.78497883	114.8632031	188.3352101	50.03014759	419.6028507	37.80619633	2510.845509	77.63942219	1182.338876	45.48682695	276.6914781	61.63231909	43.70431009
Daoy	Shh	1	cytoplasm	12	81.61368126	1104.774355	1980.890402	3343.872508	196.9139908	13873.3193	38.02003255	1352.417512	5703.63663	384.5161575	2551.736671	37.77502365	1572.204377	54.95269889	33.88780989	137.4565881	33.24519481	1293.831947	29.74257819	25.54687375	39.6807736	65.87780499	90.44379304	207.1087858	45.30567518	386.8953822	5033.24081	1535.379032	10222.69255	154.2600739	9945.190313	80.2150744	39.74665542	115.6790612	200.1117223	49.00119531	477.1783995	35.39406919	2460.5722	78.43046016	1187.040671	46.13256677	282.4708574	59.22109665	43.7827788
Daoy	EGF	1	cytoplasm	12	86.11158804	1032.829041	1644.497378	732.2076574	148.5003023	12829.12533	83.33225953	1534.741688	5701.82685	447.2221616	2859.233318	42.71940611	1373.570432	52.31721613	34.16071228	111.993387	27.17705997	1229.383118	32.27546392	29.10634404	53.15961913	114.3921889	104.6257969	222.0255359	42.77087326	410.9161037	4124.707206	1433.733345	9157.769609	120.8616262	9771.017381	78.03093338	37.35572463	108.170856	241.4846092	47.99872598	194.809255	27.04499948	2769.18992	148.7418588	1113.451523	46.8803678	359.8602547	65.00946516	52.18697882
Daoy	EGF	1	cytoplasm	12	100.193506	1272.6469	1944.586071	858.6392046	152.7594093	15563.11423	102.3389465	1726.36313	7108.562015	470.6576299	3420.327408	48.88908042	1677.942222	60.34901887	36.09237253	128.8241954	33.10239777	1459.832757	38.12761299	29.38872766	54.65725255	98.14675292	113.4079931	252.6267825	45.15651264	416.7780607	4459.128725	1626.383344	9884.76748	147.7187753	10691.46078	75.43698163	40.22887272	119.5220059	259.0717498	51.25448284	441.6612359	28.64945367	2942.227533	93.81784768	1133.776409	50.46682094	275.9931999	63.37789647	51.7427331
Daoy	EGF	1	cytoplasm	12	103.8577365	1308.473408	2020.96398	1180.333328	152.7655761	16362.48162	100.2041969	1786.550884	7465.755891	454.9835799	3615.49225	45.90852742	1735.513285	64.18706039	37.34078634	137.3305302	34.80194843	1480.715616	39.67696578	30.36779625	56.28069704	94.42147423	116.6536518	272.2428656	51.94721445	440.2108899	4762.308234	1829.728752	9732.21262	171.898389	11150.09084	75.88717504	49.14596241	126.4574945	270.2139805	53.77332708	322.0923208	29.30266279	2973.371516	101.4383512	1097.27137	52.2953869	278.4910611	63.60245038	50.73285079
Daoy	untreated	1	nuc-ext	12	337.8764908	351.0412644	881.9231704	1637.606194	198.863509	2385.740499	75.98036912	322.6616392	2636.253526	137.439684	551.1251773	74.56268285	568.5997631	110.3740779	55.76204375	162.6844172	42.69527739	179.6235153	57.2905261	76.44519534	107.4901494	145.1045879	107.0577429	578.136849	82.49712848	984.3867904	783.5541812	4777.713602	2586.068874	170.563386	4160.513834	1465.957878	100.6711697	195.3541054	203.0240464	84.74201239	294.5609092	36.75158167	252.3101687	137.6022202	369.9289455	69.30648077	320.1234123	99.28495709	80.37573547
Daoy	Shh+EGF	1	cytoplasm	12	59.77678765	1003.525855	1478.121422	793.973359	123.4546392	10064.30955	32.32243966	1244.908343	4746.223263	235.2347284	1853.225718	29.48506373	808.365028	40.02663167	25.01898409	79.64142005	22.56012456	760.6401752	25.19409659	22.15912094	32.27881586	61.09395033	63.71478988	152.2687966	33.77301147	259.1600671	5763.663828	1090.610748	6919.035492	117.0827556	6475.337054	64.01362086	36.32169349	81.15825223	306.0710203	36.62587733	93.87270466	23.7687558	1624.627502	70.58875368	895.276966	34.77863831	195.3882938	40.02754903	36.24209888
Daoy	untreated	1	nuc-ext	12	293.2811942	239.6259474	674.724606	1567.685519	199.7352733	2260.417054	74.73799692	313.349474	2678.197643	138.1198877	530.7744696	65.15251151	558.2412142	108.5693264	52.27010849	150.8359074	42.93704838	177.8202707	58.26327564	42.55574681	121.6811187	131.9785877	107.6642317	588.4075206	74.17982865	1025.363079	673.0465285	4736.812215	1881.631512	124.1767167	3260.453563	1256.523212	80.30578954	161.7843555	176.7931548	81.52380772	417.7019314	35.5241419	324.0450945	141.2616173	336.6605992	65.86354775	297.5713648	104.7180293	75.41415532
Daoy	Shh+EGF	1	cytoplasm	12	76.11157617	1250.651025	1872.078381	964.1278163	188.4678812	11949.33396	42.65480803	1416.37801	6053.294178	247.0931181	2458.905892	33.83129498	1048.123021	53.06310442	29.54396776	105.876714	30.092578	989.8962171	32.62930613	26.87144109	49.89986179	65.08556614	79.59889005	203.6636918	44.39132596	254.6531479	6554.501073	1199.268368	7966.629093	131.9213523	7043.12253	67.58724441	35.62343005	87.30052924	327.1955234	41.17814181	206.0618148	24.62743409	1702.265268	62.76698465	955.4617942	38.15949787	176.5462168	47.246889	38.32906428
Daoy	untreated	1	nuc-ext	12	263.5939934	223.1149807	596.8361274	1579.672651	198.3379632	2265.990563	72.47367079	309.3003629	2691.169765	133.9332338	554.5107238	75.73251618	555.1472436	108.4722822	52.72017174	157.4379694	43.66906848	173.9224678	58.79825739	52.19329635	119.3713232	129.9822426	107.458093	545.8942874	77.08544347	945.8872204	698.0685133	5746.22632	1847.41223	130.4938805	3226.569336	1219.441119	77.09894372	164.5037576	190.90053	82.00742288	201.9791379	37.83073246	364.800474	139.703227	379.1003396	66.93115375	305.1672192	102.53391	73.83369426
Daoy	Shh+EGF	1	cytoplasm	12	67.72577791	1097.963378	1756.153199	898.249754	169.7826756	11757.76852	35.5282237	1275.604152	5972.985387	234.0638966	2296.203652	30.38001775	1032.987487	49.05377073	28.33873402	100.715267	27.87073931	884.0022908	30.3161469	24.5608574	43.92020579	57.82826522	73.22675738	186.9176799	42.99066298	269.8711889	6349.689419	1245.762647	7826.213504	129.8537185	6859.926365	66.23909288	39.51272792	88.95839376	302.0718601	40.57900286	237.4965672	22.48219877	1684.190968	68.46292404	953.5420983	38.21341985	174.1347211	48.71085396	37.53116219
Daoy	Shh	1	nuc-ext	12	205.1749393	357.9319031	904.7976937	1563.095955	207.1679554	1806.311207	69.4650609	321.2053237	2442.671609	143.7877876	573.0648198	102.7521065	600.3245538	124.3498895	66.59479149	147.3000123	45.13260808	169.2139461	67.33191368	68.26126712	134.8204367	191.3707932	114.4349191	421.0115248	65.65599259	1091.45865	764.2161042	5156.2773	2522.886715	313.6121139	1821.221954	1236.16434	98.9915375	177.3585235	190.4341806	96.95059369	999.7624217	42.61446301	294.2773234	173.3504446	229.3399639	71.12964287	304.0889454	117.8168561	79.6414254
Daoy	Shh	1	nuc-ext	12	216.7999791	277.7651443	701.9065041	1573.791093	191.4830006	1770.759072	81.19196609	311.3576914	2374.7331	140.5816985	539.4113854	75.14286636	597.4953	124.7014416	55.79206277	160.410777	44.31694272	197.5231612	66.85472436	53.62057783	135.8340185	157.8143404	108.6084255	426.1543718	65.71212079	1121.436949	676.4897513	4843.213904	2868.517221	234.092565	1792.708151	1126.076401	78.39721686	161.3727882	161.7088892	86.14443417	231.6668789	42.16230112	266.219336	130.853795	251.753499	64.95831943	292.9941674	114.1451674	70.66129657
Daoy	Shh	1	nuc-ext	12	224.0846026	251.1384392	640.6129205	1611.18511	191.7234991	1808.280474	65.50404148	328.3871324	2491.660893	143.1015179	546.1801888	77.48406483	593.3859992	123.2417597	59.85408597	163.3379172	45.57016468	197.8825404	67.53307584	52.21499994	121.280437	141.6227359	113.3684053	435.3875254	66.21574425	1137.034413	682.5023325	5216.794534	2092.273175	232.0454244	1906.124882	1134.698198	77.92318786	166.1183533	174.6193464	86.4054599	695.2580151	43.30773944	270.5225169	148.0172064	276.9482335	64.80882941	299.7250698	114.2041943	74.15021677
Daoy	EGF	1	nuc-ext	12	214.1146116	299.102027	748.4322243	1547.819115	172.0929268	1484.008969	54.10478053	400.896795	2973.828063	152.9520796	603.6945362	115.0020102	574.1491962	142.0807365	88.68282046	154.8718415	49.11184863	205.7333885	77.86262215	52.28005306	231.6221757	156.9249609	124.8764366	563.3682511	73.80920098	856.169453	732.7329102	3806.306041	2377.09932	151.6782876	2102.631449	1019.600089	71.1928413	175.8770212	269.1997706	127.2017629	221.6457867	47.94245397	351.4080462	164.4013407	359.1788584	70.2896548	336.6697945	125.5252112	86.58711709
Daoy	EGF	1	nuc-ext	12	220.6265485	260.1834957	694.1697823	1595.1225	178.2145127	1501.570681	54.42016868	383.0312399	2855.002709	154.2529522	595.0561757	90.19533753	604.7345245	141.6432315	83.73492127	160.6114211	49.8872552	215.8845166	78.38872728	46.83533139	231.7411183	168.9839806	127.7551749	553.0416492	67.50463672	848.2066757	660.43264	3786.05653	2086.223037	144.2002688	1712.932472	928.3529398	68.65286908	162.5047926	136.3630065	63.15694217	951.9262042	44.74026414	338.1353664	153.0540845	330.6251235	66.94331318	295.2384913	114.6086647	77.17315317
Daoy	EGF	1	nuc-ext	12	231.4287176	248.9908441	604.5796491	1620.682834	180.7565069	1567.290611	55.27566867	398.0308346	3145.444875	151.6580278	625.8150067	101.4027447	602.4527945	134.5044604	83.84705929	159.5585659	48.84923841	212.8892183	74.60903227	37.52908355	228.2262193	155.2511017	129.0627623	537.1291738	74.64609778	817.590903	678.4040895	4096.875552	1971.959265	147.2337393	1790.139853	980.6155338	63.83031075	163.8104841	124.7020688	41.43348972	960.002417	42.51704934	318.374141	152.9289485	319.1140608	65.76691647	313.728632	113.0494136	75.57221865
Daoy	EGF	1	cytoplasm	18	61.05225467	734.839187	1263.992252	619.8553904	114.7897423	11188.33936	50.17687182	1321.884538	4334.865635	366.4607934	2203.533574	17.44215589	1117.00095	40.3276961	22.89951913	83.65540889	30.99820449	941.1320037	21.40953873	18.43998526	31.73046934	63.901108	67.77277436	156.6639662	38.45463169	232.7635851	2873.621168	994.6899713	5446.042725	106.3142208	7298.845041	15.13957895	27.98453132	80.11158501	78.43823524	32.94321463	261.2220508	23.78333207	2150.566476	56.34050975	1058.927526	40.26149318	215.3683607	44.26313071	36.45353535
Daoy	EGF	1	cytoplasm	18	71.87819084	1019.022878	1628.367035	791.070591	139.9322235	14139.72903	56.86523989	1658.89318	5698.325753	438.7084522	2782.532556	19.93182525	1377.322132	48.62583771	26.97564006	102.491597	28.99797024	1159.333179	23.74672097	19.28417068	25.36390448	60.94951878	67.38934388	194.1130925	40.34653134	344.9404637	4346.345763	1411.806965	8156.1347	136.1330735	10008.86489	86.93001577	29.62759047	109.3063637	104.4295657	43.63976052	479.3397048	30.21033719	3074.624079	73.84568444	1432.830051	46.46541607	238.7637715	55.15270145	46.87789037
Daoy	EGF	1	cytoplasm	18	68.01752992	941.890601	1473.221163	726.2315039	142.9748125	12808.53991	43.63742855	1426.04334	5108.518737	378.4659234	2483.412893	18.28705503	1242.378617	44.89204712	21.60900593	86.3763905	24.79842878	1043.431452	21.92842716	18.25110209	21.83688621	48.17396257	62.59773598	165.937025	34.36633672	352.3464429	4352.337049	1431.341885	8164.669491	135.4181319	9747.543552	80.3206479	30.63172674	106.0713477	102.175468	40.63366101	365.5166264	29.7697432	3039.552402	70.79586913	1416.170927	43.73543248	217.4920173	50.53394726	43.86175311
Daoy	Shh+EGF	1	cytoplasm	18	63.20247312	583.0349823	1326.675075	977.3096732	131.5409508	8608.599604	21.50723359	849.9378219	3574.574549	215.7473407	1477.753487	23.02024125	932.1682743	37.18778909	18.93858551	74.97460585	23.86946263	714.6388186	24.00205202	21.98635439	44.40234201	72.32156553	83.92816519	174.3145113	48.68075846	279.9437412	3688.368321	936.5625314	6341.936696	128.6132531	7515.838751	68.28685993	29.8165555	92.88626907	107.4537159	44.91996559	289.1573036	22.96972281	1664.121876	62.33468189	641.5729071	39.71446887	171.8679742	53.41967086	38.98714778
Daoy	Shh+EGF	1	cytoplasm	18	91.40512172	817.0109525	1604.414745	833.2121435	164.1855564	11521.4413	24.59136579	982.0956803	4459.346686	249.0171218	1681.239105	23.37313392	1125.797053	46.17540122	21.86682016	94.65939504	27.80430537	924.6463691	28.39395318	24.7710033	47.17178947	67.93584027	93.10055766	202.890866	54.96106603	314.9837021	4153.309279	1040.411867	7088.153749	153.4019372	8686.652403	59.56141334	25.43369843	101.7940991	107.6610743	45.03219029	297.8812783	24.80711309	1727.997622	66.38463361	685.4933348	41.22741521	209.9730681	52.56795053	40.99923295
Daoy	Shh+EGF	1	cytoplasm	18	106.7597153	886.9389745	1834.986627	272.6100389	179.9093159	12180.63404	27.22249989	1043.579544	4535.766416	257.4433231	1951.04503	24.86090042	1095.501969	50.08356215	22.39288093	108.6917948	30.75479663	990.3300254	31.01244675	41.64911417	51.16134865	77.36981485	97.2634909	210.8555005	51.68804114	358.3216307	4802.845856	1210.010019	7886.221709	177.5970425	9930.561019	66.71082228	28.86206854	117.0444067	118.7283075	50.87622714	386.7816528	27.06022886	1850.137349	77.00156324	750.6379623	45.27725882	217.1928679	57.10861367	46.43487862
Daoy	untreated	1	nuc-ext	18	358.2059405	297.5604742	524.1387361	1607.060121	204.356616	1762.551229	61.02853813	367.8499621	3334.784857	160.001856	584.6740935	117.9557556	591.2829451	132.030626	57.79379231	155.1077245	49.94429176	186.4223217	50.6593493	41.43325679	74.66003435	118.2006774	101.5026639	405.9901312	65.77625226	1265.619451	703.0672676	4730.477938	2662.496124	313.3312438	2174.975311	778.1983286	84.32978233	170.228702	175.1957906	93.61802574	942.982033	50.61944217	312.173772	151.4647594	315.7984272	69.84929886	269.2837997	136.6958086	75.56428639
Daoy	untreated	1	nuc-ext	18	363.7270135	241.1428517	485.2319699	1539.273561	192.0250813	1802.883364	60.07365081	399.0365741	3773.000066	156.6430374	585.8736316	103.1988395	569.9393961	127.8736648	54.32594662	150.0267367	50.65343868	221.1117657	49.10771943	39.40104021	71.96503001	117.4164054	102.0042763	390.0791746	59.94480075	1240.087863	701.5587968	5164.222616	2645.117029	309.807538	2070.446267	830.8605295	86.48293527	170.7191241	166.2756546	93.84898234	1127.895976	48.8358905	317.3232533	155.1084234	323.8861576	69.87667991	281.3824526	132.846272	75.42647212
Daoy	untreated	1	nuc-ext	18	345.7476793	241.1666957	500.4474163	1575.989833	188.2736307	1828.452039	59.38652641	390.3140387	3452.338985	157.7422311	567.0238243	112.1049005	576.9350336	125.603952	54.73538504	153.2631159	50.79669149	268.3800919	50.81627197	35.92443547	74.9888006	116.0141858	104.0603965	400.1888297	60.5960884	1209.311553	701.5064157	5702.202269	2605.651037	315.0636714	2008.848986	983.9278981	82.53604214	169.6513658	173.4139532	93.26200635	892.0960713	49.99056761	322.5323798	156.9498139	306.0359605	68.99199895	280.5922933	117.8113617	74.6655713
Daoy	Shh	1	nuc-ext	18	583.489467	314.3032666	543.0429303	1654.701152	209.1126494	2356.380211	71.75475082	437.0580916	4384.040675	169.9223856	597.2460211	131.3975469	623.4101698	175.1085237	70.54511852	151.4213611	57.3894229	257.3796624	88.28097211	86.65946105	242.0951517	187.167906	136.2780121	592.6883351	76.28053631	1848.140466	811.645411	7131.889377	3145.126223	266.330469	3590.778373	1521.034349	112.3074632	178.3441347	196.5156842	102.4904071	1384.524312	56.3459278	414.7362645	183.7568871	449.6789078	84.82750595	333.4840738	146.8556118	85.19529218
Daoy	Shh	1	nuc-ext	18	641.8471105	269.6303881	526.9310115	1636.078501	199.2965624	2593.042597	72.77330417	480.1061871	4968.037829	162.1240185	589.9252633	113.9638735	626.8505544	170.5741993	63.27948718	152.19608	56.96991971	292.4198933	106.0332041	86.58482154	257.8781848	183.6199723	146.2422922	711.8441831	71.90420113	1748.449654	777.9066273	7376.843471	3134.391083	243.6130183	3189.571845	1371.513601	100.8148976	191.3565096	184.673119	97.51472023	988.6805008	52.64333994	408.6545933	172.7220402	444.6118055	82.15617394	327.9427974	133.0311789	83.52234963
Daoy	Shh	1	nuc-ext	18	609.8635803	261.1223216	516.9328069	1665.01589	187.7411563	2424.927076	80.03070881	451.1777276	4725.117725	159.4729597	599.4321283	110.5038482	626.3836977	159.0400126	62.46417908	153.2426235	58.38688944	290.1831944	101.4914857	74.0133202	261.7046886	166.9622367	143.6573939	611.7525777	71.40250079	1760.277171	811.5161171	7987.042029	3058.250112	245.1700126	3241.826598	1374.860417	88.91384819	175.2452124	200.4297205	93.31506256	1051.873226	48.11780184	380.5719038	165.6045579	406.3899807	80.81920099	327.1917976	134.0035774	86.06486829
Daoy	EGF	1	nuc-ext	18	545.7507044	251.3562329	685.1295161	1625.432613	215.3739528	2464.295629	78.53535059	333.212263	2892.540326	142.58504	577.9459512	69.35045092	566.9659254	117.5834749	57.19945428	157.3408571	45.36797831	171.8552635	60.39315556	51.20142157	115.5128363	146.1365921	115.4883211	651.2801384	80.5647782	1428.886452	759.153274	5724.816269	2556.963535	269.3176746	4082.944599	1689.867427	93.22047568	167.3900373	185.4672535	87.95164178	771.3034854	37.13723546	358.3951195	138.995824	354.7431721	69.9481913	301.0469293	109.1382237	81.64366247
Daoy	EGF	1	nuc-ext	18	597.9926737	281.5466926	697.109212	1618.787416	214.4479003	2573.472981	85.27196816	351.7282292	3754.910465	141.0651307	564.8089671	71.66210319	563.9148317	121.1244767	53.00212233	155.1085277	45.20951687	176.8764839	64.3255572	58.14333222	125.8144847	142.0950742	121.1882483	608.1219653	78.35681616	1350.807079	771.6751508	6127.108771	3150.592351	242.2123661	3522.21779	1682.185025	80.22847262	166.7077964	165.4839369	87.78242783	846.4674435	37.61742578	314.8707243	136.3897113	272.8520861	71.5199366	308.7855287	106.8395308	80.67223234
Daoy	EGF	1	nuc-ext	18	480.7803874	270.042216	704.2462087	1573.957754	199.2534158	2500.984469	87.64824147	343.4779162	3644.733573	146.1038948	579.4342978	70.91192012	570.5886404	117.6285253	49.7159519	155.0112821	46.18809953	180.2518116	65.99563234	59.78539778	125.3550973	164.287441	115.4912314	633.6701024	76.96755684	1308.439957	766.4033175	6646.233646	2535.722309	237.5978918	3273.804401	1486.066201	69.74885632	165.6852006	177.8931357	86.1614724	1062.713478	52.84996633	323.4835766	133.6301104	195.2790514	69.09791049	317.2399759	114.8260493	77.18935784
Daoy	untreated	1	cytoplasm	18	66.56127026	1102.299118	1485.24155	894.6513004	532.1661245	11809.0497	52.97808575	1161.48654	4465.434592	407.0452783	2605.721818	28.20311885	1276.47444	48.54173506	37.38426549	115.1723168	30.19370855	1004.733656	33.74408307	23.58917202	52.23844217	111.9086912	90.20732476	193.7786518	56.69717639	262.8820966	3685.873651	845.8296874	5795.071867	72.16985918	6071.962963	60.68794208	30.01056748	62.32939058	135.1406073	32.26373715	11.80124002	30.03533056	1291.757854	45.17545105	705.0871358	28.69702208	155.1090173	41.6390243	25.29568304
Daoy	untreated	1	cytoplasm	18	70.65364905	1332.865343	1742.952946	1060.107063	562.2979062	13846.58513	63.68533257	1307.353695	5481.775059	410.2942922	2893.98044	29.90606202	1408.851078	55.53964459	36.27825389	133.999191	33.91012997	1145.937102	37.7161121	24.25830697	51.48852602	87.50415557	98.12187387	221.5523535	58.2438565	301.1389552	4778.053858	1159.808845	7707.853791	107.4060179	7273.520984	49.4686784	34.60007203	74.99523381	115.5711356	37.3390215	518.3209343	29.88199429	1568.04028	50.39608784	824.7538861	30.70460045	158.0838202	39.92164842	27.69952061
Daoy	untreated	1	cytoplasm	18	74.34650695	1373.949283	1859.330649	1206.567255	669.5410924	15478.52082	67.94183186	1411.848186	6061.292797	402.4668668	3049.799084	34.85421901	1635.977229	61.50849887	40.05864672	143.2107937	36.50018937	1204.08935	40.72650265	25.84991564	50.88479541	81.7965234	106.095096	241.2935572	61.26448938	268.4917311	4560.555858	1205.564175	7368.02736	103.6594309	7393.713209	42.20740331	34.25881895	70.68298721	117.5784905	35.01260145	497.221154	26.07543547	1458.489523	48.91952039	819.6369215	27.79029318	145.895009	36.47100019	26.68091472
Daoy	Shh+EGF	1	nuc-ext	18	742.1337943	332.6229628	742.4125277	1740.556383	250.9311606	2524.803544	116.1376248	406.5210704	3769.524312	159.7406825	615.1256449	118.0676759	605.8328689	257.4999664	58.21562264	164.8679318	56.94392662	234.7710246	95.63268823	64.57718171	262.114777	198.2642878	164.7522516	607.7663826	72.86547199	1509.735942	878.557527	4196.596128	1998.349928	314.3555858	2792.063342	1447.337072	119.3566144	191.9829865	216.9579747	111.8136063	723.2876328	59.62808027	418.4987639	225.2115583	413.7586487	75.07741196	347.57988	145.6888892	79.21135686
Daoy	Shh+EGF	1	nuc-ext	18	899.6030931	308.9228144	745.8164336	1756.223245	253.0391033	2717.474752	125.67037	438.3112072	4582.024605	159.3144647	615.8568964	103.4838002	563.2582211	233.5648533	53.91835766	168.2592622	56.50394067	266.4862272	124.971164	77.1650541	326.4803137	187.8788922	188.2805584	630.7073696	71.19454411	1458.145387	856.4872583	6151.918206	2456.598274	312.4779842	2523.850179	1357.638467	113.9770998	195.0421015	215.2475285	109.964476	605.6605263	59.92921743	420.5451369	175.4925293	374.8736149	73.37763531	354.7561177	130.075202	77.46110819
Daoy	Shh+EGF	1	nuc-ext	18	836.9950028	289.9591551	705.7656755	1760.765559	234.2501544	2661.203086	132.9161526	428.6868247	4358.400566	160.7806681	603.6072638	107.2508919	572.402147	227.3220499	90.43340794	167.337317	56.94781616	271.6007125	110.858974	83.62985951	314.9092626	177.1101884	178.3738282	634.9375252	71.3499846	1462.587599	854.2300896	7718.498005	2430.575056	323.9020817	2477.262535	1396.055598	123.2572376	194.8983901	211.9169223	110.286825	915.9808563	62.98651063	389.7919543	225.5197271	370.9876513	72.88922361	362.0768568	132.1880953	77.02747325
Daoy	Shh	1	cytoplasm	18	46.20499233	657.8937589	1085.829232	656.2970401	242.1995537	8237.612469	24.45129896	762.7117906	3245.919073	197.0004128	1314.771072	22.81021123	802.7801975	36.31986933	24.85541264	77.3165731	38.1155222	727.1223388	26.39129823	18.17641167	40.3166401	55.25134567	105.3060697	178.2796742	50.05499677	187.0148512	2667.434293	756.656723	5741.593424	93.60477866	5649.317147	49.16662932	35.47005312	70.10301229	81.59338754	21.28332174	69.79726898	23.26368241	1120.350506	49.27175362	700.4265689	26.37345178	159.5526503	39.88304596	30.89874506
Daoy	Shh	1	cytoplasm	18	115.8752713	1018.790534	1621.209617	942.6518626	275.9946505	12731.19007	27.47933468	1007.287108	4650.223259	226.4667529	1763.984395	31.7807797	1065.617597	51.19637615	35.16224098	116.5863954	44.54222346	1010.107474	37.19889357	24.9526922	41.04892467	91.98000017	132.4160571	238.6063613	59.20296035	163.9626305	2764.183044	848.3541914	5858.345974	96.35184358	5894.850796	47.65175979	33.0711326	68.13072868	51.97100851	15.93129737	260.1241337	23.72863733	1189.1464	44.56486773	619.1865746	26.73780681	133.7454824	36.98640201	26.3350536
Daoy	Shh	1	cytoplasm	18	56.67346625	971.329512	1686.290142	941.5998377	274.6582276	13020.01359	30.97329271	1066.199987	4615.128973	225.6701553	1856.916401	33.02386554	1082.376741	54.00114512	33.21166038	114.8080989	39.06945596	975.7837113	37.19718684	24.75166026	41.23437813	87.62874713	137.0917194	235.5253576	62.70777394	203.606383	3329.635326	1032.583961	6862.830128	113.9161246	6493.274787	51.71390015	34.78938385	77.90880763	58.54761293	45.04150998	233.8970833	25.09559428	1357.937196	49.90998194	680.6686577	30.48359004	132.1009914	39.73371146	28.95671139
Daoy	Shh	1	nuc-ext	24	789.4418899	309.6192521	109.7605395	1810.740913	246.8844722	2843.572392	117.7421734	587.219083	4646.070811	188.078395	566.4023781	115.0325679	579.8909336	251.0241513	75.26862825	157.8030925	63.91269956	225.3424972	111.7143559	80.09382849	367.575747	184.9403094	229.5491185	853.2482173	103.8998283	1983.666311	730.687377	8376.761018	3305.794128	675.6288791	2966.764051	1799.108293	212.5566544	229.0771972	186.9109766	164.6875283	157.2148183	91.95534199	470.2754113	312.5034427	334.4580656	78.97929768	416.3688955	133.8807007	79.90162046
Daoy	Shh	1	nuc-ext	24	701.9815771	770.1132341	85.37614553	1838.126148	240.2952471	2891.02859	124.6312383	625.8793064	4958.456599	189.2702211	582.8664026	122.9674769	576.5673301	247.6405366	74.08893172	159.0561011	67.29500678	258.9306161	100.2634266	70.26682266	379.3940138	169.1870351	241.3489232	864.324144	101.6503361	1969.930158	733.3413263	8484.080456	3419.593129	679.5441144	3081.451707	1624.25646	182.6251206	217.2487146	162.9343702	160.7513086	202.7724711	85.58944356	475.5187845	299.8652579	330.1455794	78.76861299	448.580624	128.1797738	77.95364289
Daoy	Shh	1	nuc-ext	24	717.5424748	268.3461393	92.49521947	1849.180964	237.1165313	2969.751456	113.4512444	642.9944708	5248.886014	197.3069617	593.7486278	134.1198012	581.8779576	227.7597011	69.75146952	157.3284006	72.53676886	289.821128	99.73222573	77.55336786	378.7669322	170.2005464	254.5791217	769.7315685	107.8546406	1926.277203	740.8869351	8917.730939	3552.24756	663.4678364	3049.401349	1257.63034	191.5902796	216.1709829	245.1676861	163.3507175	370.8439101	92.42683919	471.7481347	299.3619176	372.2695953	77.12555164	467.5852815	130.6879613	81.63827366
Daoy	EGF	1	nuc-ext	24	599.6134351	243.8241759	168.6435423	1478.826044	131.2180135	1844.674174	75.17284116	359.0782863	2605.577435	150.9127103	516.2087407	105.3202766	501.5322166	119.962635	50.16932746	129.7056061	46.1395841	144.8291642	73.70011733	48.60323674	159.305594	142.6883919	125.7385149	692.512794	73.58120092	1412.676401	649.3932874	5897.566176	2005.041453	323.8672371	2045.773959	1557.585212	110.5545364	185.3088709	177.0711467	104.8967617	450.0664105	54.07729528	412.4693337	168.7629034	219.9187833	63.81901166	271.1889418	111.0924918	76.27405492
Daoy	EGF	1	nuc-ext	24	603.3144014	240.6720953	279.7225833	1539.511901	185.7592903	1946.134657	75.80291745	390.7111948	3098.767817	158.8023821	539.1358972	100.8950723	523.261876	128.8527413	56.66681446	149.7338561	48.6550525	170.5397678	71.5628869	94.93533535	200.0252943	163.0326207	137.8218294	715.0790488	73.46588287	1462.936657	635.7238224	6521.017777	2170.212133	306.9588275	2167.645765	1559.468096	114.7155684	186.6758234	178.140671	107.2608438	290.8734989	54.38494657	406.1702308	177.877026	218.1226371	67.26074443	305.0366278	114.3403048	76.83445266
Daoy	EGF	1	nuc-ext	24	581.917281	250.998633	422.8270392	1576.142533	187.7295396	1995.300113	73.11164876	395.3275595	3221.277047	160.3417182	545.4302368	101.8355245	536.5491068	130.4976126	56.93828036	147.7535195	51.89217712	184.7875998	74.97738994	307.4284953	168.8184416	238.0916015	147.3535838	735.5252224	75.28259756	1377.365767	661.3995911	6985.013	2175.947333	308.4738433	2133.183241	1420.074105	114.7379274	184.3281572	179.5705264	116.6760483	348.1601043	53.06985692	410.6149575	177.9116957	199.6019475	68.56081778	267.8577203	112.0811766	76.40111952
Daoy	untreated	1	cytoplasm	24	60.43649143	733.2256025	1090.818344	826.2994457	1521.522134	8897.638826	25.04659763	990.984558	3795.20206	294.1519713	1698.15547	17.27261749	1201.773059	56.71954922	32.62382918	100.3434544	48.22218463	958.1999038	36.89940413	111.6885154	64.04490106	67.57956412	98.65172525	201.9162739	60.97155541	283.1349105	2749.822501	898.3032551	5863.101893	108.7661135	7952.84997	63.97925084	30.62876699	83.73406819	115.8158165	50.69621467	293.3148209	36.45741348	1616.044865	58.57519374	870.0365856	36.05807629	272.023425	56.95616448	35.99239396
Daoy	untreated	1	cytoplasm	24	75.30366393	988.8709341	1352.453024	1048.878805	2006.192754	11075.07957	28.67774672	1181.57286	4512.239782	302.7189771	2079.844179	26.57336939	1461.601477	63.00006869	28.59723061	121.1234443	47.02192921	1141.802785	43.30834408	35.22714291	57.88497677	65.87780499	104.9691557	226.5682363	67.67762463	368.4801003	3709.025984	1169.264373	6494.136621	129.0510885	10421.93538	66.50688111	30.97076144	101.7808301	136.311189	58.77175507	345.0901149	40.7862049	2137.64123	75.18054214	1122.211246	42.66020314	221.1708949	65.04410979	43.71802787
Daoy	untreated	1	cytoplasm	24	81.53298639	1109.190755	1475.998391	1148.163132	2355.847168	11691.30922	33.73100505	1229.546908	4830.493725	313.7608299	2198.324502	28.0546507	1603.756134	70.07257463	32.88394644	130.0625479	48.24811449	1147.264712	45.86225478	33.70112186	57.77785885	63.83965117	117.5198284	234.8846142	69.24576748	361.8948425	3705.048428	1157.037864	6499.767687	136.4646791	9896.895915	60.27486795	33.94842166	101.5658492	136.228779	56.73051886	359.789479	40.23430667	1950.557151	72.63676461	1090.763921	42.37661377	203.5031492	60.99919223	41.63442702
Daoy	Shh+EGF	1	nuc-ext	24	472.1592595	261.3109117	960.2443675	1559.906143	176.2865316	1515.951493	67.8710352	321.7320106	1993.57828	135.1695095	497.0500589	86.43737654	524.5879647	135.4112439	54.45572768	144.3748824	47.05148441	202.5270783	67.84247633	17.67293252	144.9415641	127.7117323	120.5700786	548.4472329	63.61954783	1154.906978	637.0774183	5140.696196	1928.569194	284.7775346	1643.398751	1055.906425	75.0389738	173.6202482	162.9461056	100.4623484	674.941287	40.57022837	220.9916344	146.4273563	291.2164901	60.24600265	293.9834184	128.431968	85.29461949
Daoy	Shh+EGF	1	nuc-ext	24	560.5660323	265.1673501	949.3659288	1665.967543	186.9779583	1616.386345	70.19439382	332.83247	2372.590074	138.7666327	527.7676649	77.91531998	560.2558376	136.6001381	55.29317584	155.1650046	53.14750764	230.1071829	73.50964897	50.81437923	163.9130728	140.1017206	133.5297599	585.4396148	72.39184248	1119.446721	646.4707185	5530.183704	2067.84598	282.1329764	1680.587715	1101.509178	71.86295983	176.9191219	160.1775624	97.71026826	682.5628141	40.64549271	272.4787193	147.4327953	284.5846311	62.97182543	319.9558145	126.7067453	86.27421824
Daoy	Shh+EGF	1	nuc-ext	24	525.2866805	249.8885799	889.0387948	1708.227008	186.086366	1628.272588	63.57806474	160.1125996	2392.088698	140.2522998	528.0814898	79.04313728	573.1706894	135.4078825	54.91595891	155.5756213	55.07417404	247.3226008	75.66434647	43.74056766	183.0580364	141.7585522	132.9385028	225.3048569	65.28679815	1046.889207	658.8078886	5965.531581	2092.495019	268.6564291	1696.818684	1034.525615	74.47635231	174.095174	165.4783658	99.90872533	703.6029981	40.10799395	318.9500248	147.2902496	291.1339704	71.87474609	323.7292231	121.7960177	85.66465379
Daoy	Shh	1	cytoplasm	24	94.43174865	947.8098187	1370.686471	1330.394374	175.5102933	8462.937692	24.1545078	708.1576157	3818.032981	186.5675385	1273.690074	33.11514558	1077.626275	66.09607558	35.80710569	119.4067679	30.83058226	1026.189659	37.03669744	25.54258005	44.85598553	97.1961863	155.5013395	279.5182187	60.27993573	270.3265251	5395.13277	1069.327766	6748.773539	77.08825862	6633.167549	60.05278348	30.02808339	100.5383407	107.9773771	52.06759085	541.6195569	25.97362683	1559.947693	75.13948431	837.4374875	50.91283081	206.1779218	60.52330791	46.10238194
Daoy	Shh	1	cytoplasm	24	108.587987	1074.799769	1486.778513	1523.395509	168.7154758	9189.017795	25.70242412	701.1988092	4081.268484	179.7701192	1477.202088	34.99644863	1115.920603	71.59333039	34.90276637	143.9460481	34.31978762	1101.811256	39.99431968	32.04354072	46.77443844	91.72102536	154.2110529	293.8388816	63.00445431	284.2004575	5768.880977	1116.486359	6713.831582	95.22138174	6412.797722	48.08471787	26.45125045	102.112761	106.256449	54.09899795	338.9353365	25.9520702	1608.985671	77.70897735	845.5771537	49.4249421	216.9077449	58.12778964	46.39836399
Daoy	Shh	1	cytoplasm	24	95.9390602	959.5643189	1333.571339	1345.722188	150.683528	8047.581027	22.89915712	621.8909546	3856.911003	155.6649924	1350.156915	30.66001754	1040.694293	63.30797248	29.47925794	128.2463925	29.57177507	938.8788517	34.66393266	26.98750145	40.0102485	74.53647648	131.8966197	260.0435477	56.13279477	299.878618	5943.990975	1178.414479	6996.685693	94.05697037	6570.196716	47.05172697	26.57634739	104.2178573	106.1270954	54.8344726	300.2125132	26.82582612	1612.243168	80.29658962	874.1303357	49.03583058	216.0722153	59.89852845	45.8598696
Daoy	EGF	1	cytoplasm	24	51.67802285	826.7519109	1385.594751	751.0829394	95.52050352	8417.350469	22.7593176	938.4367723	4870.203797	287.6505962	2021.125545	23.30069554	1349.465283	37.33503624	29.38126774	70.64145702	20.69678504	741.3159453	25.04174773	18.4155757	38.82306119	77.67877853	58.15575656	161.183095	32.62363167	132.7515696	1689.602301	459.8817507	2966.184052	47.83619946	3462.624701	31.85606808	13.37900461	42.10300698	51.87722084	20.44845329	116.0902548	11.68237901	1096.269685	28.54218583	529.7125855	20.85308708	122.349531	26.62293569	22.43163497
Daoy	EGF	1	cytoplasm	24	47.12897501	764.3037887	1266.84801	666.3627025	76.51055853	7443.124884	20.04778582	879.2543139	4476.052147	219.0423354	1858.56881	19.48743627	1202.021419	32.74742823	24.5226307	74.60944298	18.47366613	692.6651165	20.94128876	12.68249903	30.60852752	50.95837994	52.55970664	138.3834626	26.39249061	244.0355222	3251.706242	825.9741863	6021.379251	82.38720423	6321.02955	45.44569455	18.15372387	79.9374084	84.60369493	34.86647752	221.521678	19.55062624	2072.711753	51.3047168	948.2648627	33.30291245	189.978578	44.46944116	37.4554954
Daoy	EGF	1	cytoplasm	24	70.27063372	1161.028194	1960.344059	986.2271118	110.8798934	11264.16565	34.06712362	1195.945901	6814.941226	329.4698863	2614.533673	30.27190663	1740.638624	48.06015148	31.71588686	113.6881939	27.37216125	982.1799835	30.37909392	19.2228714	41.65874155	68.67873062	78.35832328	192.2201721	38.47419176	280.1318478	3618.52541	923.2607086	6525.437613	83.01048577	7287.6982	51.5590646	20.59576888	91.81756415	95.33889386	38.85062661	238.8659473	20.57583947	2324.731232	57.72461723	1084.977809	35.33715715	200.1339249	49.35837961	41.09844672
Daoy	Shh+EGF	1	cytoplasm	24	54.1955232	536.0468356	1404.848605	1042.56022	115.0732569	8090.41697	17.55283733	879.1075585	3818.777548	240.1587642	1455.956316	32.24162585	928.5210647	39.74896289	29.24706798	92.18446444	21.58711219	788.3697113	24.15787238	16.86464831	39.91466995	58.83010082	59.4288938	144.3663895	33.51721363	144.4682467	2129.940347	561.4062187	3905.08791	69.68997884	4074.079412	30.74400662	17.59715405	58.06118507	84.54525447	28.05807902	165.5683334	15.05358051	977.0461118	47.13406338	491.8129266	25.3713683	134.3410004	32.10576226	26.22242858
Daoy	Shh+EGF	1	cytoplasm	24	71.48517492	702.6915436	1922.856483	1353.732222	134.0587419	10664.53234	22.81466625	1126.31918	5422.327167	304.5056018	1953.74387	31.51702113	1260.466514	49.98486274	29.88356	115.2429061	26.89843437	980.5996818	29.07566033	19.58872735	39.85327236	75.71884829	74.29721632	189.0527165	41.50007143	201.4584902	3170.604662	815.0866706	5331.519636	102.983926	5518.146268	41.72564376	18.08264616	86.80906114	99.17853157	37.50264054	207.2018519	19.17756217	1385.080283	55.62876235	663.2283499	33.15880543	168.1125421	42.34725232	34.89109747
Daoy	Shh+EGF	1	cytoplasm	24	76.15312528	724.2503563	1998.217083	1347.044208	137.6017933	10859.25604	24.76308805	1154.956667	5725.947441	288.8961868	1943.461142	30.116313	1297.220877	51.24941041	30.03465417	112.9265141	27.60120384	1039.789079	29.80133536	19.59284623	34.76684173	68.5806656	70.18832369	192.7330436	37.81518418	208.5057415	3357.135309	855.1160464	5751.695919	92.92768209	5595.584066	43.29145018	17.53255149	84.59869689	105.7501267	35.53507433	392.2258622	19.39193315	1379.317123	51.11697704	678.2697382	32.62551526	141.9652867	42.82335691	34.18155982
Daoy	untreated	1	nuc-ext	24	318.8829464	258.8211149	487.2863724	1669.738291	204.4882656	1842.589389	73.00574904	459.9134107	4264.968254	162.7800454	611.1387569	127.055195	614.5981758	253.6895756	117.8915228	160.110806	63.90813929	238.0836114	113.2208144	50.440836	247.5692814	172.6320225	137.7872954	667.9524366	94.98063133	1363.581068	657.8288208	5039.829291	2360.177142	195.4388465	2067.357421	1437.681516	91.13898238	167.2425336	143.7951377	36.56022809	1178.172265	60.80453218	400.5286973	187.1681621	394.5471893	75.96636043	305.8142306	132.057386	83.43175582
Daoy	untreated	1	nuc-ext	24	300.1783478	264.3876825	505.2947171	1605.788751	204.5883351	1910.684615	65.57348997	511.1337043	4855.162681	162.5815868	582.5384038	108.8507992	635.237535	236.1613377	113.6225195	159.8710439	61.62789926	272.178788	143.1522329	49.0916002	261.3284798	172.7563221	156.306141	792.3626417	86.45322737	1318.691608	654.7200954	5120.554803	2464.988151	190.9502597	1856.239658	1099.94429	86.96073289	165.8956867	150.6754716	35.6454957	961.6378175	58.66919464	398.3199604	176.8583224	431.3129339	75.62037032	318.3273401	129.3612162	80.95873498
Daoy	untreated	1	nuc-ext	24	298.541623	257.1392114	494.8534533	1623.012487	201.1857967	1605.982613	64.94354115	468.7731271	4669.335042	162.7373776	582.5180588	115.5993241	638.999598	235.7017674	107.1725028	159.4548937	63.17801401	268.443135	127.7808694	51.19639164	256.0995181	178.1721882	150.0936968	876.610395	85.57675299	1250.562107	654.6510594	5446.87544	2180.441888	208.7350262	1952.541109	840.2485806	83.72686586	163.8804327	153.4127822	97.38188291	840.4799435	58.75398184	396.201939	176.5484506	466.9538765	73.71338709	328.7328402	134.0837668	79.7072019
Daoy	untreated	1	cytoplasm	36	59.98928619	808.9600668	1174.863315	849.941917	309.6224709	10873.89022	35.85521283	1508.233091	4628.035012	401.0356633	2104.697436	16.92903104	1274.297025	46.70657456	22.75356987	112.6498068	33.8363236	1097.626477	22.54733789	19.05308976	31.51452394	58.54071675	70.9668486	167.1728308	40.68331397	329.3619844	3561.374318	1002.453278	7099.387904	115.6279197	9951.422442	44.00113803	22.47238676	89.62403344	121.1650992	42.7937159	413.3860302	40.29654429	2576.118568	64.31181385	1453.927359	47.4033187	242.3939025	53.42049847	42.38546234
Daoy	untreated	1	cytoplasm	36	67.76231414	1060.031499	1392.614699	1015.679301	373.2418606	12669.10929	40.47840285	1692.954712	5548.858004	472.257405	2502.75241	20.98002629	1448.420296	53.99342797	25.29567503	125.992439	39.62425228	1233.092016	24.71389598	20.00495349	31.99292846	64.49916476	78.01508959	185.0952529	45.26094153	366.5245758	4006.602514	1087.09222	7922.310269	128.490686	11299.33992	57.25329688	23.63586801	97.6410537	117.2278793	43.96043794	424.2295335	35.29439801	2779.513722	67.94105116	1606.083115	46.40227946	248.9134974	54.73894662	43.05471475
Daoy	untreated	1	cytoplasm	36	57.28223625	868.3647444	1169.749551	879.032722	352.6279784	10924.24798	33.34196333	1412.75717	4780.340183	384.5530927	2155.024427	17.43063162	1203.787918	44.26967779	20.58897386	104.1972473	31.37047121	1010.365275	21.07939213	16.84828688	24.48456656	51.63814437	68.2229311	157.0691483	35.9817489	352.8222845	3843.446361	1101.833407	7993.016394	129.9174606	10703.56778	63.2126405	32.84073242	92.32317029	121.7040371	42.59336913	192.2061345	35.01863053	2610.694302	64.21259225	1531.636497	41.4746326	221.1026662	49.815251	39.34942784
Daoy	Shh+EGF	1	nuc-ext	36	729.2521934	354.2621809	807.3941845	1832.468341	234.2352668	3630.406323	5035.045886	470.022343	4720.610093	180.4839504	653.2039569	116.7342014	605.8347408	174.3624182	73.30828885	159.4203263	65.8005899	390.8825321	83.87938932	69.04523863	252.5841515	208.3880527	165.1761422	693.6070379	87.243521	1847.34159	874.6960957	8804.810386	3110.413812	475.2276894	3521.782333	1015.057546	132.7178097	230.9927647	336.4164326	141.762606	612.6524865	73.08340643	425.4821003	226.1662554	380.6525209	84.10438807	694.6175074	133.2293764	89.72251422
Daoy	Shh+EGF	1	nuc-ext	36	674.5958554	364.7833295	922.1320784	1893.452029	229.0523023	3725.244432	101.9696873	516.3386993	5022.92289	185.2508557	696.2344542	106.9655066	629.636541	175.138697	73.09783846	168.6496156	70.76118753	379.884731	84.08681579	70.71681217	275.2257631	204.5451176	178.2654878	713.5794008	87.50427004	1791.42976	921.876061	9074.67631	3223.746918	460.0560315	3449.113057	941.8834567	108.4824984	214.9059887	328.1058025	139.2704652	860.3673919	69.5860534	553.8120509	211.6361264	424.5978801	81.97639779	387.3032036	125.2722678	88.30062997
Daoy	Shh+EGF	1	nuc-ext	36	754.6780782	341.7686561	871.8365214	1961.328011	236.8934191	3962.816463	120.8033804	559.615653	5290.798494	529.6479792	700.7710695	128.7779603	664.4870964	178.8608111	74.82324667	169.6486318	69.86604393	440.4101942	95.14246102	79.45074841	302.9523171	310.4830243	198.1689395	932.816973	94.64469167	1720.45455	901.5948541	9407.512957	3227.331067	459.7236791	3353.537987	862.5693921	125.6555276	211.9078339	281.7373674	143.1200156	905.0124379	71.26360977	582.213536	214.9907757	376.391506	81.80631682	389.3485517	127.2209747	89.1025603
Daoy	Shh	1	cytoplasm	36	59.82797237	803.8330444	1345.778063	153.3396945	191.3812724	9437.473467	20.90474246	952.7655805	3136.263356	311.5516222	1658.419827	19.30488891	1042.405932	41.21179843	19.58111584	92.3128885	27.22986479	1074.892328	25.4643213	27.95594206	40.48689764	65.87650355	95.60878832	181.3026593	47.43410603	291.6798026	3434.141682	958.6371074	7508.232485	152.9465883	9539.833046	62.4841175	28.53571284	90.69326051	126.3000019	46.13376322	233.2966284	28.58682924	1854.399639	63.30305441	1133.08168	43.36208573	206.1901349	50.58202537	40.88703297
Daoy	Shh	1	cytoplasm	36	69.12930352	1168.414105	1901.934103	1264.635914	232.6814662	13203.18946	25.81389673	1261.558414	4543.724369	383.147797	2226.667319	26.115643	1363.995745	54.49347179	27.00762613	134.4178585	35.01829291	1370.818986	34.26708251	45.29154643	44.2684584	76.53594362	129.082846	245.382227	61.0058341	350.580547	4066.15064	1134.497024	9027.348362	177.0383786	10504.39005	62.06322069	32.2965209	101.0840555	141.3737631	47.83160765	241.3513937	29.41464898	2116.10837	66.87145789	1250.937979	45.14540241	194.5313745	51.75632888	42.29882468
Daoy	Shh	1	cytoplasm	36	70.88299691	1100.232809	1759.291933	1223.447856	207.4622767	12367.35864	26.92246153	1172.329481	4346.516052	347.4322707	2134.835668	26.09374603	1345.571889	52.3047431	25.39617706	124.5424412	34.08817967	1326.979501	33.24891181	36.88095582	42.18802294	73.74622954	116.2543152	228.5102338	54.53537137	365.988346	4359.929276	1292.527475	9803.021358	193.5554553	11033.61338	54.33222426	37.52732093	108.5766956	158.7058439	53.00660219	314.9423388	33.53974641	2219.300374	72.45080264	1412.639256	47.12804887	209.0908365	54.84614856	44.58755848
Daoy	EGF	1	cytoplasm	36	130.5264052	1154.900458	1285.070774	620.3923474	84.02440203	8592.916456	20.12483304	1040.998702	4103.740864	265.2760726	1543.648517	18.31393018	1178.282716	36.43139311	17.57672484	66.52648469	18.14561741	702.64579	21.89669545	18.08844213	26.49877568	43.26893062	63.61629695	141.2869624	27.67826315	331.4171056	3227.442699	1072.868067	6513.678881	102.2072456	8243.398304	54.76608861	16.77292164	70.36041563	66.20706172	34.99577196	223.2309163	16.29333423	1880.985646	46.36705515	722.8132527	29.82615858	150.1400156	37.28185604	33.61799473
Daoy	EGF	1	cytoplasm	36	83.03938283	1730.980297	1810.142065	847.5944668	113.2228037	11308.71511	29.63326066	1492.379591	5362.790655	353.1076102	2247.503336	26.51138234	1578.742758	48.32905028	22.92461393	97.41980837	26.45026186	965.7878356	27.8594173	22.70895207	34.75502902	65.96919609	82.17512198	183.5160723	36.69099671	423.7749263	4031.432331	1298.333144	8106.552973	123.9398396	9665.718299	61.57946749	19.55552333	82.562919	80.06661563	40.22104826	261.3706278	20.02992673	2191.587703	53.32467299	849.8542061	34.13193607	160.5182529	46.76466726	37.39456294
Daoy	EGF	1	cytoplasm	36	75.47483022	1744.515636	1810.912804	880.7080515	114.3999235	11596.14202	30.10434436	1308.228019	5590.302241	339.2740499	2240.717724	27.58426675	1581.790305	49.32606229	23.11243209	101.5832202	26.14697314	989.647402	29.73406342	19.04186413	33.13895155	56.92033358	88.19749741	189.7255366	35.90923152	449.7274474	4228.659987	1408.476462	8347.978152	120.4528554	10580.66584	62.17514264	22.21494938	87.24388445	84.81483475	41.70187017	307.0381141	20.25961939	2380.98996	56.28450562	864.0344375	36.0728308	162.8484211	48.11655685	37.18592067
Daoy	untreated	1	nuc-ext	36	352.5059184	228.511998	299.0435621	1646.080832	169.2987306	1148.85489	48.98421942	302.665246	2524.243081	135.5790255	515.4778451	67.84657527	548.8459553	119.1800588	66.35261022	155.8464669	50.36738518	189.794468	67.10667137	39.15045655	117.1765673	130.4352516	104.4739481	540.4543446	60.08396286	1405.624251	638.732649	6607.034979	2294.673513	163.3677331	1573.153069	1065.361588	57.31691421	149.8009335	152.5693712	94.42799503	687.5329657	37.98327622	271.1663369	134.1977728	281.6926907	67.72983909	294.0754465	106.9192445	73.03635483
Daoy	Shh+EGF	1	cytoplasm	36	66.34566237	883.983545	1405.080655	1075.470505	118.4763964	8004.270471	18.21089208	661.2129262	2927.454918	197.2304054	1578.63651	25.33363623	945.1517931	44.31432287	24.8233638	97.88421009	23.42799402	837.1690345	25.00407688	19.15056688	32.72159102	60.84443944	82.17450608	184.6524544	39.51550426	210.0331478	2899.426306	813.420176	5545.82612	83.35509074	5665.771532	44.16571118	17.44458629	73.32452115	74.25212275	36.13822786	182.2592326	17.71586225	1218.543939	52.62478258	704.5782988	35.28634512	163.3359962	40.62916269	31.67945261
Daoy	untreated	1	nuc-ext	36	363.0644652	259.7361658	465.6588586	1744.696084	178.7807671	1200.559774	54.04256119	311.246163	2984.629159	139.8657169	529.5486211	83.64669406	575.8616812	127.3692035	85.82488812	164.5638227	53.30005771	233.3595356	70.6537082	45.87007894	139.0569473	133.09671	115.6129591	494.6237985	63.81610404	1457.281962	679.3923428	7049.87995	2350.63896	195.2387475	1594.986492	1094.739714	61.06382356	150.8930981	148.7707356	100.6316684	737.9909837	39.13763034	288.0848771	142.6535354	290.3094991	67.50195753	306.811244	106.8752215	74.0597138
Daoy	Shh+EGF	1	cytoplasm	36	76.61253148	932.4529508	1618.701441	1209.315791	131.4287536	9257.043373	20.86811499	762.079287	3303.930345	208.8561475	1751.532046	30.28235457	1006.848295	49.2090223	28.10848643	111.7785641	25.41864714	916.2282311	27.90093655	20.90260062	33.52068512	63.68918392	91.92601187	202.226233	40.01828714	257.5475355	3466.248971	918.5177721	6573.062399	94.62026814	6067.418778	41.81139172	18.18843988	94.0082279	82.96331986	40.1797551	210.862361	19.85282777	1358.940492	58.96613937	783.5802065	37.77666926	167.6981134	43.82805869	34.21366081
Daoy	untreated	1	nuc-ext	36	340.5527689	240.4520486	389.6339343	1764.109358	178.5463697	1212.629676	50.78832962	322.4662149	3028.583478	142.0112934	536.3575386	82.4933522	581.5939691	123.7733077	72.60060147	158.7431141	54.19100308	223.4582395	73.75475659	43.31397034	153.285059	136.3091902	118.6686502	489.945188	62.78182695	1409.412137	661.8050117	7192.663786	2280.519889	214.4610833	1592.787331	1043.261552	62.05320296	147.117884	153.0055868	99.87103212	726.4553537	40.67142565	300.2428337	146.3107598	296.6724866	66.16785175	311.7328167	107.0844859	72.67271675
Daoy	Shh+EGF	1	cytoplasm	36	79.62555873	822.9837908	1619.434695	1242.217668	135.485874	9322.269901	21.6093987	765.0101399	3356.083128	198.8094719	1764.965772	31.01398444	1049.219027	50.61034426	26.07113903	114.4996298	26.26640159	924.3551954	29.41474574	21.75258597	33.56025725	66.39861536	89.31320618	209.4324368	41.47781468	244.4589317	3641.122297	983.5552933	6656.348098	96.27113594	6068.222701	44.69090183	21.12058847	77.62786322	85.71967977	40.27913693	171.3674421	20.83676396	1362.291849	61.0874431	761.0983728	36.73628704	165.5273292	46.71226065	34.66108712
Daoy	Shh	1	nuc-ext	36	200.7764889	188.6878858	642.9969202	1462.318556	169.5301065	1316.959425	73.9037817	302.9729591	2301.49864	137.5529445	493.663926	91.60083121	558.9690148	150.9358862	75.93548922	153.1673047	58.13656207	217.3618272	70.77106192	44.87475186	133.864446	136.2784275	122.0251541	437.5827988	66.80270724	971.6497476	580.3427073	3870.768408	1718.523456	232.3057165	1636.822141	1146.701358	85.7095623	162.4854958	156.7637771	100.9626609	633.1748292	41.33017895	292.9948331	143.441959	316.539894	69.62764262	326.227374	116.17374	75.91731608
Daoy	Shh	1	nuc-ext	36	226.2065829	205.6730593	720.1269084	1602.838773	185.8067121	1448.989819	68.9847865	325.4535687	2786.026408	142.7190817	519.6493105	94.7519786	603.0656606	154.299249	72.14878223	160.0298412	61.29608266	255.8613043	79.8561898	47.02804542	155.7667094	129.985079	129.7946743	471.5157797	71.71334047	1034.223847	613.0951346	4287.985219	2126.337899	290.7747431	1693.178409	1259.948851	76.36835363	163.8823678	159.7058013	103.5701489	607.4759852	42.20885504	279.6431775	147.7850148	317.4657628	73.03104793	344.9113482	119.9478588	80.25429385
Daoy	Shh	1	nuc-ext	36	217.4907367	208.6625499	532.044688	1682.807151	186.239584	1445.210931	62.29016869	328.5120982	2907.599892	144.1188934	532.8745837	97.81827655	607.4941467	153.5790534	92.34439615	156.618286	57.89110921	254.0254673	77.00260389	48.53762838	170.9474325	128.8037921	134.2576428	466.5143641	73.83361353	1072.788004	629.869773	4516.909067	1848.045974	255.2889535	1669.474489	1142.925608	83.21801748	168.4275856	161.1736567	104.3820683	636.6997789	43.66582951	280.2271918	149.9485426	327.4209795	69.67441307	354.6364256	117.3179714	77.5173658
Daoy	EGF	1	nuc-ext	36	537.824037	275.4796042	589.3463508	1622.326103	188.7786547	2426.244536	90.98853834	351.9680184	2611.440485	147.5047082	532.3176612	99.17109799	581.6819059	122.8365511	74.24326107	153.5362252	55.65547087	200.4356716	79.27676775	46.1538179	129.1704163	143.8092972	119.9688552	465.9723359	68.47392323	1315.997136	680.5306061	5944.241022	2094.74367	194.8877408	1986.479094	1402.931192	110.2542428	196.8897248	171.777114	100.4504707	556.4003905	46.22093724	384.8817795	148.30303	275.8533364	61.69767579	283.0625542	108.8440571	69.93840423
Daoy	EGF	1	nuc-ext	36	585.6257305	311.7524413	686.3065059	1663.122397	189.798009	2696.078812	95.79503846	358.9679813	3051.293163	162.3071156	540.8168117	87.94605636	609.5611116	125.8551395	71.66656839	157.6652918	56.01379192	227.2640339	84.59848098	49.19404533	153.6760604	143.3721159	137.5547957	510.8920801	72.88162254	1366.580752	713.9018971	6495.863043	2325.264117	185.2940193	2109.867761	1213.314301	88.76090584	195.7080073	149.9704957	98.29893642	779.8195724	43.4522477	381.8564642	134.6037817	272.778183	64.06366143	297.6883052	115.9978319	72.77905234
Daoy	EGF	1	nuc-ext	36	596.9326614	326.9110767	780.3772588	1675.381496	190.1535039	2675.764412	90.87910818	362.4948633	3227.269369	152.3846126	554.7830572	91.73084815	618.1567133	123.9042926	74.70642447	165.5195753	55.78850974	222.1761008	72.05422202	53.66123049	161.7767116	149.8241014	134.574447	491.5118976	71.71204109	1321.833242	710.9159396	6858.402081	2312.254968	206.6597432	2271.181218	1076.533723	93.86379054	189.7538235	152.5693712	61.76554439	738.9761168	44.45716464	375.9050973	132.6680035	297.049807	63.95938207	298.4090914	114.1147565	75.51609548
Daoy	EGF	1	cytoplasm	48	47.54092655	1429.006019	1283.013209	591.3500121	87.79069585	9352.985347	24.86697852	1653.42311	6483.759768	446.3434593	2591.500449	27.424806	1843.140048	42.48750169	27.06000314	96.68537864	26.75562384	1231.243189	20.00094797	16.33650188	35.69129466	58.20544025	57.69421648	164.6454809	30.21540246	346.1952713	3333.261591	870.2549246	6280.532203	103.0870956	13313.60972	84.18869323	25.79393491	74.79765151	58.1444304	37.47497242	223.5314743	29.77300074	3959.095926	56.2345342	1525.35812	61.09326256	253.6951704	47.70105844	46.27287966
Daoy	EGF	1	cytoplasm	48	57.09189758	1881.696519	1653.261842	750.9947411	17.85891755	11677.05959	31.62830735	1923.751094	8111.333567	541.1732592	3260.980761	38.5116103	2335.996309	55.05873044	35.5692582	120.0974446	34.22741322	1511.597625	25.94047911	20.99543597	48.5538349	66.46899867	77.08791617	193.305426	38.77758332	443.1764043	4365.268417	1219.625278	8161.467456	141.009458	16514.68993	115.2357362	36.78773725	92.3273874	83.85677087	50.03111771	256.5077311	38.8864732	4784.948136	70.81029299	1887.775775	69.28626891	284.9471854	56.51981933	52.8960172
Daoy	EGF	1	cytoplasm	48	44.28860721	1488.934431	1301.718239	592.4083267	23.96580274	9388.774183	25.87241895	1558.849217	6526.457308	440.2064312	2606.23451	38.49299709	1964.860307	44.96690389	26.29717842	95.64367554	29.13562117	1205.118484	22.73827826	17.93572278	46.26008779	68.62898487	66.00905471	156.6386672	29.6227413	391.7734671	4215.164498	1163.275085	7975.39224	130.6806623	15549.86282	109.1438443	35.24607845	90.69168242	83.40529055	48.17107851	345.4261359	38.94384403	4616.625393	68.87309649	1813.084539	63.84110102	264.1770685	54.26710121	50.03985481
Daoy	untreated	1	nuc-ext	48	240.8429898	231.7396179	484.1896802	1652.065379	177.6274193	1595.850732	98.51119282	377.1195234	3035.158332	153.4738204	512.5234771	117.615574	517.7891853	114.0925976	60.26994873	142.9284507	46.92394401	157.4174081	69.58396086	83.05554984	223.2830004	158.591861	132.4106565	770.9985184	74.79908041	1546.441373	732.8824489	5295.487967	1955.639421	262.395596	2363.87894	1421.501569	124.530259	164.3284798	191.8819841	129.2384097	615.869899	56.31773607	336.2066776	220.9031816	263.472574	66.55407301	312.2200765	116.367956	78.27979123
Daoy	Shh+EGF	1	cytoplasm	48	63.9299724	1102.247788	1405.155772	1306.586366	137.2642669	8572.812328	25.8158508	1428.15921	5664.934021	350.833859	2162.261219	40.8515396	1861.775297	53.005974	30.90800661	154.8010308	25.03090045	1280.56852	35.07573234	42.31477225	62.22163725	100.1214848	100.0599085	243.5964047	45.62673217	502.5006431	4081.597231	1280.134956	8211.381091	162.2136352	8933.760594	65.63488568	38.6819986	105.2026402	104.5449836	56.39015872	356.3539677	29.14230158	2549.701109	78.39852026	1501.645348	53.46031593	291.5793044	73.86249149	58.63731412
Daoy	untreated	1	nuc-ext	48	248.2733172	260.0081484	523.9878277	1697.987778	178.9863911	1596.352724	91.29711884	388.8120221	3420.178385	151.1104527	534.3021417	96.92868459	535.8136849	122.8822154	60.73105525	150.332861	49.50660312	191.6131075	74.29652765	76.08796846	259.8018778	160.5206648	141.2976533	886.5246808	74.32539183	1546.285994	750.6711474	5747.902012	2237.255501	279.1494384	2384.303822	1372.663704	103.0150167	162.7678216	180.3458636	125.7280266	821.8053132	53.45986754	308.2053055	216.8740898	296.0252969	66.31967815	283.9872217	117.3462651	79.71038394
Daoy	Shh+EGF	1	cytoplasm	48	66.4464754	1167.551949	1482.302807	846.0528959	130.7722351	8343.761259	24.31632018	1454.502656	6284.767293	316.324527	2291.43391	49.87474162	1782.72667	55.4639692	31.43788783	167.1902996	26.98663425	1397.657964	37.79066703	39.92510764	67.26232078	91.71679849	103.1535722	247.735028	47.21811745	480.5881622	3945.087706	1259.925406	7529.389163	157.3224954	9077.519848	74.89448699	40.74576794	99.0820503	114.073906	53.33817376	395.6794909	28.49520306	2447.423664	77.22404642	1428.835838	53.00307124	332.4476153	67.03149878	54.58015594
Daoy	untreated	1	nuc-ext	48	274.4225864	246.8970657	394.786893	1820.437945	189.4305872	1699.655841	100.0880805	428.69416	3767.749341	166.0062256	576.9158393	98.0116945	557.9568008	134.0932511	66.05292952	158.8407584	52.69523441	200.7281193	89.7007355	82.70696459	300.456458	166.6693127	163.7360723	936.2827399	84.42617022	1585.826397	774.8466294	6502.00345	2168.956849	273.8765759	2477.797881	1394.766323	115.2561643	168.3832771	187.5760308	137.6485067	856.2470016	54.92136464	450.7776558	220.44971	321.3606321	72.7087633	330.4407731	117.8669907	81.25836391
Daoy	Shh+EGF	1	cytoplasm	48	68.3448969	1202.435407	1518.796791	1223.954535	126.2602954	8300.243517	26.60225463	1312.172051	7110.566642	338.0176445	2247.193743	44.25765408	1680.483942	55.0266077	28.96031813	167.6585168	34.99595351	1345.766476	37.94910632	40.96114411	55.91263686	99.85251883	89.90580536	246.2158703	42.57333527	508.8775173	4520.463493	1354.043405	8731.036313	164.2447415	9408.970511	77.23753526	39.93223867	106.1116504	127.6092551	58.76584533	445.1680432	29.66333499	2892.519693	80.47839189	1611.926894	53.16184171	515.6853325	69.85358425	55.36936541
Daoy	Shh	1	nuc-ext	48	135.4014297	204.3713945	372.6623283	1583.919904	161.9690437	702.1525707	29.53332215	128.321638	327.4371624	128.4149663	490.1588137	67.69356814	512.263145	83.78957257	41.43231431	155.3183297	39.23380951	98.60216338	44.73924103	40.34899482	43.95812955	112.4027362	90.82890949	152.3440892	58.30315325	36.69913792	547.7442646	1149.660415	1118.413427	73.8997009	1087.527559	28.79048049	37.8482671	146.3093663	138.3920661	77.14018901	607.5498481	34.71047256	110.0551526	104.6665841	103.7321922	60.81229535	237.0008345	96.15304497	69.36894268
Daoy	Shh	1	nuc-ext	48	140.8609627	202.3049925	521.3866125	1664.51151	170.7278162	665.2333612	30.43698178	244.0469734	390.7829411	131.9380043	513.6281786	65.17659054	532.42452	87.04286217	45.38301621	163.2050972	40.22330307	98.56657083	45.7880946	41.67215758	45.15504749	114.5894102	96.67299868	163.5181718	58.0449622	39.41479216	571.0987136	1195.575379	1181.261132	68.20697635	1104.567259	29.87489327	32.74973784	151.2435347	133.0931984	75.32668356	658.3386636	33.55589394	104.1355062	108.3494045	96.62013308	62.58470708	232.9959293	98.91318464	71.23962713
Daoy	Shh	1	nuc-ext	48	142.6040477	192.6029605	407.2105898	1701.204777	181.3524715	665.5446636	30.98038388	249.6062549	394.7994774	131.9379088	523.2768618	64.22052893	531.2960297	88.90038981	44.55985269	159.2879018	40.27280689	108.4599695	46.83005009	43.32434932	46.37764692	115.2634687	97.54337145	353.7654653	62.07185974	46.44451626	581.9281053	1269.098951	1290.605426	85.22071835	1147.27269	38.20255019	38.0887831	156.2364319	137.3563067	78.99364314	663.3950692	34.33432049	116.3489508	111.5531436	96.8186835	63.62965912	220.4034098	110.5849578	74.15878561
Daoy	EGF	1	nuc-ext	48	350.0605489	234.3232162	471.2428279	1645.093552	173.9954383	1388.802868	70.38168963	306.8622471	2325.828389	137.7252997	531.8049635	87.87440328	576.6563139	107.3893377	84.30814851	150.2461736	52.13462746	187.3425091	62.35092225	43.59660844	113.831623	129.973991	118.7085172	524.0758631	61.36663368	1392.202284	1072.26706	4911.376892	1980.539028	197.4969902	1778.784071	1198.116325	61.77012255	157.110195	158.4968884	104.2684002	721.7833444	40.00170058	409.9307799	133.2159698	265.8965983	70.38752541	334.4744562	117.598566	78.80487511
Daoy	EGF	1	nuc-ext	48	346.2894109	213.8912149	581.3976794	1670.306939	180.24419	1431.027266	71.7028685	320.2548732	2620.954796	142.2263413	543.3248301	81.62007734	594.2947279	113.2353623	66.21560515	150.5300024	54.87325643	191.1928012	62.24030427	40.49246149	128.9686607	142.2773305	117.4766074	549.8550355	64.16725414	1500.088917	1158.41886	4747.148645	2243.704683	206.3150278	1799.383416	1187.383884	64.46548218	152.9870685	152.6861654	108.3803779	784.0370562	40.16767594	407.0021031	137.0735462	262.3684024	70.84079817	341.9651303	120.799755	77.48579847
Daoy	EGF	1	nuc-ext	48	419.4109137	230.3653916	527.50234	1758.923211	188.9193641	1539.485132	76.01711314	338.3965014	2869.883357	148.8170418	567.6896585	76.99895863	631.2635915	120.8685321	72.79223724	165.4789302	57.55616485	201.7861777	69.25451145	46.96502964	136.5624003	153.6324669	124.8434799	578.4139871	62.59413111	1538.404845	1193.915121	5217.888574	2261.043062	230.9964168	1865.548123	1156.449578	67.38513553	162.926135	160.1351277	112.7940851	792.8129335	41.82866437	387.3443589	141.67335	284.1504749	71.74102695	357.9291013	119.510926	81.9165653
Daoy	untreated	1	cytoplasm	48	48.46663249	1048.230413	1017.878434	985.1076716	161.4399351	7300.631441	20.43629049	1018.298102	3965.101977	255.6504911	1437.838758	20.90348174	1138.106164	36.38224965	25.17526438	98.16207263	22.40829093	840.8660684	22.01761287	13.34409631	34.5695223	47.01512894	60.27852738	133.083691	28.02219208	235.9939417	2295.939969	658.5233476	4812.352799	60.23845469	5210.669312	37.47919761	16.96759176	44.43094357	57.38366073	23.27739354	161.6280097	15.52988978	1277.244228	31.16876322	888.4197239	22.65499067	140.3878683	29.97305022	22.63192968
Daoy	untreated	1	cytoplasm	48	70.4721685	1534.379108	1456.5325	1408.980375	213.0878392	10816.66516	30.26198253	1374.129211	5659.086454	352.8340176	2043.66739	28.00614	1599.546063	51.15502596	28.56487525	143.2353607	30.30713566	1171.170559	31.92046233	18.09142308	43.84460843	65.77450796	79.11468022	195.3441824	36.94693762	333.2217688	3137.445432	928.9310362	6478.656926	75.06237339	6627.895538	44.6142709	19.17108558	58.27062499	74.9349488	28.77075354	394.2497945	19.31046316	1692.621011	41.12137995	1130.527918	28.17160115	156.6926923	36.4161325	27.96327412
Daoy	untreated	1	cytoplasm	48	75.85320437	1667.530062	1580.918247	1538.881954	235.9013934	11717.80639	32.1721941	1467.170065	6291.362847	368.6721611	2287.811805	32.38210778	1769.49554	54.83278717	34.26651462	146.8518709	31.9673806	1207.259364	34.06876958	18.73737869	48.61221445	69.249389	85.64567531	201.832831	40.55196499	399.3167473	3716.361685	1232.421152	8644.300119	97.03314006	7757.804568	57.58123165	24.44228805	69.77547439	91.74314506	35.01504152	483.5215366	23.31924159	1994.052413	49.44514991	1361.862496	33.48825871	179.195974	44.4111838	33.21937116
Daoy	Shh+EGF	1	nuc-ext	48	145.7328563	160.5200766	173.6476936	1774.220904	173.2960473	608.8530839	32.04594818	245.5073449	267.5132263	126.8345132	527.7582925	51.59586629	548.292414	87.57117725	37.97299208	168.6993025	37.7654955	85.20820058	44.01308621	34.10237251	34.41215543	97.29474142	90.88637638	359.5665484	62.35187887	26.42113887	603.6396161	1327.165866	1276.555435	56.53708506	1206.31326	18.61047778	31.88471854	164.8661485	137.1431351	75.88344568	584.9531784	33.04063858	88.47509646	111.4955079	76.03908431	60.49885495	259.5470546	93.77130488	73.73139031
Daoy	Shh+EGF	1	nuc-ext	48	144.2775049	170.9785775	339.2808024	1757.532551	173.0660503	601.5222391	31.49581231	244.1980434	311.7495237	126.358782	529.6137095	49.88134994	546.7061084	86.9806382	38.96111507	171.6139198	37.38835292	87.47407751	44.15637453	33.76181146	34.84877573	97.86895495	90.34115622	352.0126799	62.06481888	21.92209116	611.9316064	1322.662578	1274.535153	48.27705401	1192.444609	20.10302431	31.42158395	165.6268337	133.9478233	74.74939816	645.331125	32.78545558	93.49663399	113.1203621	76.45958782	60.1941283	261.4940262	93.41228331	73.5685266
Daoy	Shh+EGF	1	nuc-ext	48	147.8994289	162.3763661	269.2187981	1819.790474	178.7176839	637.9581484	31.84814306	255.1169662	352.0474999	134.2054608	546.2602103	56.26459719	569.4813303	90.91757829	39.01758825	156.3205478	38.06203966	90.93963538	45.9334363	34.4109064	34.42560546	105.7206808	95.26107649	374.6784974	63.78482415	33.26384807	607.6035991	1363.476433	1285.821892	60.84234071	1219.595316	27.12438834	55.84113927	169.532169	131.5844799	76.79114552	533.7569946	33.31045649	98.84749362	110.3907608	80.34766871	61.14135723	266.153171	98.13593261	75.4341721
Daoy	Shh	1	cytoplasm	48	41.56424105	911.8645404	1148.619321	752.8615227	134.7575871	7285.660305	21.61294116	1022.052403	3204.445177	272.5544241	1448.049661	20.42793211	996.3749779	31.93338012	22.04443321	83.94245039	18.46734668	771.6178527	18.73581977	11.43282565	33.2158768	46.86015344	37.9140947	111.4991921	22.48739241	192.4013708	2073.665948	691.4974325	4455.306544	72.98836326	5458.412378	48.17967675	17.94011853	48.47467759	53.74012686	34.59172846	244.0951381	15.84497845	1512.788056	33.9395327	736.1203989	24.83112935	97.86581868	29.13273481	22.47304464
Daoy	Shh	1	cytoplasm	48	54.51649091	1332.8291	1598.546625	1054.99877	155.1754325	10228.09793	27.88498558	1418.065825	4579.791355	392.1274824	2131.636655	26.47575385	1324.334635	40.7740918	27.85469626	111.4767594	24.14342767	978.5312625	24.62931616	17.01507308	36.62918935	53.28148041	46.80581958	151.4604891	28.49423419	223.5265698	2490.418698	833.9167302	5172.537897	82.5766175	6220.549688	49.18974147	17.56500433	56.25730462	60.38501384	14.15783286	353.9967004	16.91366163	1736.646737	33.30890167	849.3713526	25.82834579	118.592735	31.16247358	24.5371879
Daoy	Shh	1	cytoplasm	48	67.34746332	1596.126444	1973.193654	1260.355737	175.4575196	12406.15616	33.68337361	1663.475629	5634.615881	450.0109452	2542.678411	36.22861302	1626.149215	50.33306344	30.65919873	134.3709525	30.06627544	1170.88493	30.70127012	19.70029125	44.26392537	67.0215094	60.42552598	174.9892459	36.31268116	211.87709	2460.619368	869.0230962	5339.266937	86.6220477	6577.567835	42.67578612	19.59206037	55.67594791	60.66097465	13.74938708	343.0003101	15.90967479	1732.647812	36.50379372	863.822565	25.03182371	121.1887837	30.74370119	24.48179845
[truncated: 5 more columns]
