# Supplementary material for: Dynamic Bayesian Network Modeling of the Interplay between EGFR and Hedgehog Signaling
Source: PLoS One. 2015 Nov 16;10(11):e0142646. doi: 10.1371/journal.pone.0142646 (PMC4646463; doi:10.1371/journal.pone.0142646)
Supplement: S1 File — (ZIP) [file pone.0142646.s001.zip › RPPA_Daoy-Experiment2expression.csv]

sample	treatment	experiment	compartment	time	Lamin AC	a-Tubulin	EGFR	pERK_(T202-Y204)	GLI2	PKCalpha	SuFu_selfmade	p70S6K	beta-catenin_(total)	mTOR	PTEN	pPLCgamma_(Y771)	AKT1-2-3	p70S6K _(T421-S424)	PTCH1_ab1	STAT3	hHip	p38	pEGFR_(Y1173)	Shh	c-Jun	Snail	c-Myc	SMAD7	Socs3_ab1	PARP	GAPDH	pFGFR_(Y653-654)_ab1	ERK1-2	GLI1_ab2	PKA	CREB	pCREB_ab2_(S133)	pRB_(S807-811)	pS6_(S235-236)	Sox2	E-Cadherin	pmTOR_(S2448)	PLCgamma	pc-Jun_(S73)	pAKT1_(S473)	STAT5	PTCH1_ab2	pSTAT5_(Y694-699)	CyclinD_ab2
Daoy	Shh	2	nuc-ext	0	1047.904117	396.3649796	834.8573913	2238.778554	260.0252035	4919.929651	162.8018913	876.4442249	4753.551754	216.0082021	884.4267935	160.4802462	844.3627004	149.7036361	81.24804936	178.6712378	94.04092785	427.1726288	121.2105679	101.4019966	353.2055405	221.3279708	210.6361501	3583.156698	117.6946275	2499.741488	1171.490662	6321.139474	3020.875265	469.5178667	3283.385733	1691.02696	146.832878	248.7096547	202.5137569	155.0572537	950.5530825	73.42692348	730.9650058	235.9307502	731.7244605	104.7445197	440.4484062	151.0316888	87.78467092
Daoy	Shh	2	nuc-ext	0	981.1759644	355.0103301	665.3506062	2145.834973	215.323539	4128.192351	1720.261781	770.6269789	4668.972165	176.9941538	776.1363934	99.03013264	786.6722353	133.5440412	53.29976994	163.2417286	86.0055429	449.1925782	91.70201153	82.80887041	324.299891	177.5902388	168.0697002	746.9700408	98.12855601	2697.791958	1147.145252	6348.41702	3470.08647	455.996284	3306.095854	1628.243613	117.2778728	240.383367	118.117171	134.8988479	903.094871	66.09447122	644.4121164	215.9532668	783.6754085	97.65617862	455.4738062	137.4849731	85.25459642
Daoy	Shh	2	nuc-ext	0	957.2797028	327.3474772	627.0408391	2046.127568	210.1795941	4122.402478	125.036244	775.529872	4482.037785	184.8431521	742.2031528	80.92373563	756.1850254	128.1892266	76.91620431	154.8249157	74.69972775	451.9808914	88.23746998	95.0198291	314.6823414	158.5127162	166.7656247	755.8439995	98.25779622	2490.544405	1135.372908	6478.894569	3378.490445	449.4340686	3279.487222	1590.661436	113.8507854	237.7251904	227.3329257	130.5001364	856.1451172	67.14952227	822.2954547	214.2312983	783.1630421	90.9628636	440.0061615	130.4075704	84.26991374
Daoy	untreated	2	cytoplasm	0	74.38735469	1478.58295	1527.504009	1467.579296	178.1595294	11399.82024	27.65613463	1364.373039	6782.811159	389.1498997	2689.64544	39.15672689	2059.879622	55.97238508	35.03093751	149.1816428	38.07313859	1364.486417	35.1812923	23.68691209	49.85050836	80.2187647	94.99662591	232.1938258	46.05531035	421.2721102	4774.723496	1036.035952	7715.220729	135.6514271	9617.646441	92.3991616	31.19368388	105.1198729	111.6571116	49.50357031	362.6664867	33.85138827	2930.036962	69.40149943	1331.757448	59.11789729	260.5556368	87.29397421	56.71522335
Daoy	untreated	2	cytoplasm	0	85.56901887	1694.317664	1727.355725	1691.0394	199.9960187	13434.32811	33.38532422	1539.41693	8087.42548	450.4566379	2927.672812	47.55265572	2248.996605	63.92866593	41.28355185	180.5488031	43.2252915	1489.275511	40.63168421	34.82982126	62.10466599	96.55121747	106.6142149	268.0570888	54.86575007	445.0619847	5019.965597	1142.690368	8129.041659	140.6954484	10195.49661	93.97042109	35.41366053	109.9193134	120.4444272	52.11963603	400.6482635	35.54774401	2922.076706	72.19192031	1395.603365	56.17975582	253.3155416	66.1137077	55.86771025
Daoy	untreated	2	cytoplasm	0	85.74752297	1713.561179	1738.196294	1649.621195	199.118431	13833.86578	33.51101532	1558.851943	8399.84164	454.0303372	3168.940596	51.25085435	2351.409796	62.44576097	39.91916871	177.2849056	43.16381182	1450.906462	41.07058623	36.39277692	61.6996265	88.89422893	107.5792007	259.0085737	49.10764183	440.5280218	5355.993463	1138.304013	7582.748338	146.4226491	10234.64767	92.71978222	33.30918665	107.8099214	118.2836817	54.10704589	365.4073899	37.09205138	2887.264797	73.88928155	1389.713884	59.50194777	231.7841654	72.13831738	54.82622626
Daoy	Shh	2	cytoplasm	0	61.9475881	1135.675472	1598.306978	1525.406969	272.5785076	11243.30118	32.99026607	1175.009408	5825.31215	300.7717267	1969.601278	36.40671375	1325.800326	47.37055583	30.99925003	141.9207549	37.194095	1002.769843	33.97916183	23.80137477	54.26184754	80.16239527	66.51612064	179.241731	34.91085259	255.3659827	4183.342205	1098.103266	6435.747603	122.5813239	6140.415504	83.71626719	31.40743767	71.73030569	104.4338046	38.14074029	184.2401525	25.05406327	1747.577071	51.94622429	805.9234428	33.42223244	209.4415667	41.21026895	30.76750342
Daoy	Shh	2	cytoplasm	0	74.93350359	1288.991163	2012.303945	1939.503738	312.8028191	12270.09547	40.8894416	1506.582784	7425.532629	365.55819	2492.826794	34.62745918	1741.795757	57.20995662	38.14773025	198.5924633	44.61850455	1202.226329	36.90067349	27.01088841	62.30399818	89.64281254	75.26606719	216.136467	43.66310408	298.2100525	4863.095006	1285.559984	7487.952006	134.9842296	6945.889798	90.10324266	34.54189857	85.58619219	112.6573145	40.83340408	195.1787599	26.74950567	1933.768877	58.04825146	908.9420366	36.68940284	232.6337058	43.6313494	32.93407363
Daoy	Shh	2	cytoplasm	0	81.37581896	1335.717047	2069.725922	1995.461925	338.4919325	14081.55584	49.15102531	1532.863267	8046.419002	420.3567675	2731.311966	39.89787859	1776.123049	62.05378542	39.95326372	187.6737542	44.39788202	1236.598855	40.67925223	26.1143995	65.42027059	112.5726939	78.15995119	217.7947189	44.63813379	316.4920241	5203.71151	1289.695267	8046.086368	144.8247735	8082.593804	98.32751409	34.36548611	93.19520617	121.9713365	44.76933243	279.302995	28.44111739	2161.558277	60.66953541	988.2501964	38.22152971	263.1060407	46.02846997	34.98501884
Daoy	untreated	2	nuc-ext	0	132.5881744	185.2367144	218.2546742	1562.419853	159.9369508	681.5700546	28.919704	231.4405884	304.0584353	120.8200843	466.2142281	77.43210527	496.2038293	85.85670781	43.61599179	151.3972525	40.1652729	92.87328979	45.92731653	36.82599412	43.83641299	112.7819872	99.27146404	319.994729	59.22991256	22.91728545	499.7765652	1120.554648	1088.944845	68.72025625	1033.610061	29.57908	39.99650611	142.1736957	122.7350656	48.97897332	566.9691433	35.12121276	136.1591323	102.1029455	102.2044855	57.87682759	225.1486374	96.23250771	64.54985706
Daoy	untreated	2	nuc-ext	0	138.6433222	180.6765722	467.4623386	1625.768491	163.1397611	625.4434849	29.33808687	235.4543251	344.7196255	123.6795171	491.9554424	65.22414405	513.7287801	86.1331394	42.29369834	155.4041343	39.8473665	100.7983775	46.11273796	36.56197158	45.05339517	113.5718405	102.2499683	330.3896069	60.56318928	26.7071796	530.9096422	1126.910957	1108.684042	66.40456586	1038.191651	22.5962937	31.36434181	140.9632553	123.3230118	57.16212754	658.3991487	32.9468509	118.0194919	99.69495407	88.63588879	56.30899906	224.2769241	93.02257746	64.42473894
Daoy	untreated	2	nuc-ext	0	140.748047	198.8793857	562.7448642	1649.355102	166.0125408	644.1826578	30.14333383	240.6877317	372.7741629	123.8634543	502.1693353	62.94244112	521.0498118	87.35430594	41.96534406	163.3332987	39.67362309	100.0792118	46.00333162	35.88877891	43.99348147	110.2093137	103.7599021	361.1946274	51.0562376	44.66889619	555.2978688	1174.615368	1156.244671	40.91819354	1060.582633	34.52719103	34.21423472	145.7041654	138.0822953	119.1188483	746.6347106	32.40512693	121.2958424	96.46006315	85.88857987	57.33981678	236.7479903	95.77115622	65.33630072
Daoy	EGF	2	cytoplasm	0.25	79.58030265	1189.476453	1420.04972	15007.4473	152.279829	13907.69067	43.67028309	1894.1669	7933.820024	518.978896	2600.933054	33.15832099	1706.54145	86.05544872	39.60574883	158.9994017	41.14103442	1302.770608	28.96813096	23.33161405	56.80291147	114.8805283	96.58141472	221.5475219	43.03400135	394.1428293	4097.85257	1284.999129	7413.518711	149.2749995	10328.49045	31.48413826	55.57503155	120.1853208	400.0108375	49.33806182	628.6959715	38.8198863	2972.326569	115.2124034	3740.97917	62.61768734	273.2907103	69.41291559	57.66573749
Daoy	EGF	2	cytoplasm	0.25	85.38799751	1451.520101	1672.494672	18083.73632	164.1793328	15666.64521	43.71867097	2072.722662	9842.794101	547.0033193	2997.573985	38.11241549	1731.525246	89.38206759	38.31717889	167.859173	36.90593509	1492.493697	30.24461355	23.35661312	52.18614139	71.34900018	83.23957146	238.8919363	46.03996716	418.5324829	4812.246236	1420.10478	8716.245443	163.7062008	10840.20095	137.0747535	56.78911885	128.1597617	442.2195901	51.80254845	571.5655465	40.46261155	3474.368698	121.5096279	3902.496158	52.074849	235.9372692	62.7156607	54.39334076
Daoy	EGF	2	cytoplasm	0.25	100.5152268	1652.015839	1899.988783	19601.328	182.0079316	17059.08196	41.11460921	2250.368142	11251.54175	571.6654419	3597.024459	37.66421049	1956.263392	102.2033713	41.24876002	179.0986616	42.1128821	1647.981731	34.32947749	26.66783961	49.26102322	80.44010478	90.17099685	265.3872106	48.27767448	475.044752	5393.08319	1852.597686	9793.422339	185.171742	12733.19325	144.5927894	63.19844836	136.4800703	510.4621851	54.55443943	608.1301496	41.32068626	3749.540132	123.9947867	4633.728088	54.6779557	244.5848444	65.81363242	55.48967705
Daoy	untreated	2	nuc-ext	0.25	1120.754577	369.0495865	701.5324822	1949.382014	200.781091	3918.717569	122.1552673	671.805154	3757.628786	181.2884413	734.2320041	166.9496659	594.5268099	96.63317592	52.16054515	153.4587021	48.61409681	206.5988856	94.47264724	72.85298447	312.9386239	194.8062028	167.5461386	755.400597	106.4569324	2482.101158	1153.944449	6095.911969	3066.409631	482.7367841	3562.348988	1521.29138	142.0344694	270.597239	170.9859635	155.3424146	900.8338413	70.40059037	751.8321954	245.3804945	452.790352	73.34937663	344.9020631	108.1890886	74.18436869
Daoy	Shh+EGF	2	cytoplasm	0.25	76.04042335	831.4664287	1262.239481	11905.5884	192.4858635	10223.37828	20.83815839	1219.553282	6143.900763	372.7574124	1925.576609	34.05493063	1238.168052	58.40045298	28.06484414	113.9892733	32.80906447	985.8763587	26.31493393	26.76440776	53.82461268	97.37416563	71.02209523	180.8497634	36.88492873	398.8873344	7811.673728	1355.124464	9379.186831	201.068044	9700.214845	142.4900767	68.78489573	124.6326136	562.7641348	57.18548816	386.1922064	46.81174777	3074.106836	126.2131528	3810.086794	54.37137335	278.7602742	84.04120635	61.00477625
Daoy	untreated	2	nuc-ext	0.25	1197.557233	322.6484128	629.6118721	1952.22307	189.7046462	3778.19666	105.8676269	651.3463549	3924.200656	171.2816855	701.8714312	113.8065275	616.3428425	98.38455417	50.75007943	151.2509028	52.30545177	286.0147378	94.39825942	153.3408546	342.6788612	169.879569	156.1760192	710.8346879	112.8099244	2644.560055	1108.952211	6278.688298	3273.817085	389.8143982	3301.212476	1475.536303	121.0848864	245.6696499	188.6513552	137.2923644	826.5512497	61.43108056	696.2864663	239.0624948	443.2907356	72.62672519	311.7992649	106.4026275	73.70940608
Daoy	Shh+EGF	2	cytoplasm	0.25	72.61276084	992.5681369	1492.584296	14639.42596	179.1138143	10376.90015	8.78768804	1319.903505	7395.664108	412.9481506	2166.599024	41.34478437	1429.014606	64.22608889	30.38871036	150.2940547	37.55323478	1211.450651	30.72844177	33.8009412	59.77427237	74.31976746	75.52998095	192.9887372	39.6804989	406.5238194	9351.823317	1460.771325	9845.269863	221.0895079	9668.725559	135.7869287	56.3296089	124.7718006	583.9584794	55.77925763	422.3278798	44.97208067	3079.45453	126.9133473	3985.77164	52.5306927	298.4119485	66.69888645	55.67364449
Daoy	untreated	2	nuc-ext	0.25	1220.747927	312.6496191	604.613658	1960.959258	136.5935559	3939.786841	101.3084226	654.5215456	3805.875244	170.0394099	695.780634	109.9609325	623.1936681	99.65474534	50.38064908	154.8340511	53.20252345	285.6892138	94.43341994	66.21393554	351.2078483	159.9042507	155.52598	2000.339999	48.95973167	2413.909387	1083.098864	6304.008035	3273.652699	354.690525	3188.405485	1389.353488	110.1119326	237.3801503	188.572339	130.4346505	831.0051349	58.17233302	673.3631777	224.8192721	440.8880068	67.72983909	321.9515384	101.7957308	73.03635483
Daoy	Shh+EGF	2	cytoplasm	0.25	85.8959396	1092.312021	1738.349229	16408.68144	171.7673852	12553.91311	30.86765176	1489.506482	8550.980331	465.2092018	2654.746154	45.68932431	1633.878887	75.58285254	33.32605665	170.5449434	40.66654332	1371.858495	36.75089506	55.6143042	64.03373915	87.30370887	80.43470369	212.3434077	43.12825561	460.8077337	10039.84419	1770.361435	10673.91039	246.6041824	11277.08159	152.1863759	60.41712816	143.3205409	676.3784886	61.37052679	520.1093205	45.47883819	3329.946117	142.1038206	4402.552482	55.58987638	281.9284127	71.30067757	61.27075406
Daoy	Shh	2	nuc-ext	0.25	1274.852359	413.4501605	861.7729197	2170.878646	206.8116803	3982.892018	113.1103491	673.2758358	4534.223367	189.3333903	724.9739911	87.35746309	761.9512649	137.4027494	83.34243647	174.309611	75.48205614	392.2349139	84.7683782	95.25106439	339.7341096	234.1486125	203.4138115	611.5243907	73.45537953	2610.50508	1347.657169	8349.905765	3838.97689	633.4669133	3578.908831	1535.640386	131.7479249	258.4666177	202.914226	163.7408531	893.8133201	58.7965002	792.4706958	274.5733328	691.7012915	90.06418725	620.8254973	142.6941467	93.16516154
Daoy	Shh	2	nuc-ext	0.25	1260.661457	360.2979981	716.3039513	2129.258105	184.9527455	3800.739541	101.0876204	615.3850938	4483.009026	168.3900834	686.4759374	102.82226	732.9201323	128.9797942	73.28163247	161.8707508	71.20847803	411.3321017	88.0703567	92.59707634	369.129409	189.3565515	202.2869487	575.8893958	92.75944566	2585.5186	1111.917903	8307.163053	3930.970614	556.8497243	3192.579078	1331.29363	95.01186223	213.1637449	177.6037389	117.083602	781.7048312	51.52933648	649.230955	211.7249463	655.5563447	78.90576071	354.6168777	124.9955596	84.740402
Daoy	Shh	2	nuc-ext	0.25	1311.114381	346.4257574	718.7901255	2167.768139	191.6407903	3834.53806	92.33632528	611.3456129	4576.139393	166.9952833	695.0973208	95.45625176	758.9613594	125.3112101	85.35472427	167.1342409	68.22658829	407.8229205	92.04040705	23.78019792	367.2840342	173.1551874	197.4227018	607.414421	87.26615889	2537.135224	1262.029071	8515.656633	3720.722742	549.456699	3097.645973	1357.943105	83.46566018	227.4043781	180.2143148	113.5493125	804.5093088	50.10074782	627.6177382	216.9682142	648.1980059	78.91184835	456.380235	117.1782743	83.81193403
Daoy	EGF	2	nuc-ext	0.25	1416.432479	289.8066989	659.9719541	6564.001321	194.7621551	2216.198739	75.15630159	603.1230942	2479.372085	138.8929375	587.0593825	90.9374739	637.7229593	116.456207	65.88973927	156.5507581	55.94424199	262.7343424	74.85334776	45.44972726	175.9165377	150.5586816	132.3693461	537.71199	70.51333464	2082.449585	889.7311999	6523.732525	2838.200689	271.1103065	1924.710815	1352.527802	86.15271026	205.293559	220.4747581	130.1101406	818.0081254	44.11112991	446.2246105	319.4006537	901.8705394	79.8081731	379.2214956	130.4007913	84.62293115
Daoy	EGF	2	nuc-ext	0.25	1438.693427	270.7666664	554.565943	6651.78334	192.1882226	2052.687734	74.54915661	582.7370787	2525.833333	142.3022768	577.1368622	81.57358052	634.3840251	114.2421488	66.94088594	152.2766849	58.64435735	266.1579172	79.82531579	50.22387422	212.914585	153.5241786	131.2672999	2368.69983	72.33725952	2184.924513	851.6611086	6607.104741	2889.131195	241.5124392	1823.471611	1005.729023	95.23129019	191.6623562	203.1979857	121.0859421	754.3904367	40.4756034	402.3285917	325.9318482	856.7334704	71.0821696	339.7981481	118.3752444	79.79942484
Daoy	EGF	2	nuc-ext	0.25	1477.778798	260.6602005	515.1920082	6465.117259	191.1582394	2102.069924	71.2721454	593.8773498	2628.940258	136.9932822	572.6217052	76.34071708	625.1063204	112.5551512	64.52281348	157.9110144	57.0213236	262.6440035	75.99092799	42.87612862	224.6251796	148.3705481	129.6232574	555.9138413	66.22589185	2005.152379	847.8999663	6568.713095	2894.117521	240.5012237	1793.382272	1203.904344	88.24722156	189.7030129	202.5508991	114.5736043	752.4859106	40.27117562	389.4691921	971.2994704	855.2638762	69.0102783	336.5833691	113.1830318	76.98424314
Daoy	Shh+EGF	2	nuc-ext	0.25	798.7201404	290.2867177	779.4625346	6952.296364	189.6697434	2986.629455	95.51651764	615.2881883	2916.536812	147.3228548	654.1854684	123.9927368	783.0474648	122.7588868	80.13126189	151.9996716	60.77923505	380.1069846	79.7715833	55.50197473	257.7950548	189.2056574	142.805417	473.0301322	75.64171274	2014.687393	1117.296595	5623.486881	3185.348568	364.2465297	2064.370008	627.873267	112.6397538	214.5564315	220.1430741	143.1437252	790.0673708	49.07843827	572.4688122	388.1132704	1191.495669	80.07165792	337.163974	127.2141073	77.77932234
Daoy	Shh+EGF	2	nuc-ext	0.25	814.8911556	280.0629273	674.9540183	7109.646984	187.8566434	2750.898622	81.4828377	655.9179071	2940.328621	138.0489899	630.8155409	112.9825173	769.6448652	117.7240605	70.77414965	151.5295363	61.98500583	376.2611091	77.51801103	51.88539107	300.1262232	172.3058977	143.3494072	492.0350752	74.68631853	2130.926375	1089.511349	5614.136447	3259.830835	323.2835938	1935.063021	650.6344595	92.87166893	207.2520336	202.7383764	116.2334155	677.9317226	43.55893497	506.8990534	372.7904728	1166.857049	73.31716115	336.7814951	116.7811848	73.34007311
Daoy	Shh+EGF	2	nuc-ext	0.25	851.125988	273.5605921	662.6198566	7091.142178	190.596508	2859.693094	94.04682824	631.2314858	3075.39779	139.3673915	633.1445416	107.5338438	797.091453	115.4352266	69.20372573	149.7223672	62.27640463	392.1102361	79.92368256	50.29916372	280.3913714	164.806921	146.5281883	494.1245881	84.25471023	2023.784866	1114.816756	5943.264116	3464.973823	336.2168684	1956.13245	677.9060949	91.77267668	203.0286073	207.0932449	111.216224	748.3377491	41.48390745	500.4023716	359.4278935	1165.22524	70.22394597	348.854851	114.2443936	73.2711898
Daoy	untreated	2	cytoplasm	0.25	71.20852825	1196.322549	2334.646895	1835.954987	296.7195719	11623.49911	43.94157426	1457.818255	7455.645296	340.732562	2060.670701	31.11768769	1773.33448	58.07084396	35.92798438	140.5997006	38.15412179	1087.782457	38.14562913	21.82091218	63.93111139	75.54699927	69.61394045	204.0161046	39.58527649	318.1084246	3782.126424	1304.197325	6864.094859	110.7683976	6500.206334	88.45153082	31.33712246	86.08628808	113.1802169	39.1086292	352.0207811	29.23640323	2039.63938	55.62423117	1095.199585	33.0567047	195.4513912	51.8945142	38.08748382
Daoy	untreated	2	cytoplasm	0.25	81.4211618	1304.379104	2145.928654	2228.828168	315.0127317	13547.07994	51.04906973	1637.907432	9063.842408	356.6834176	2613.445883	40.45076824	2126.907436	66.52828964	41.96996838	182.0306322	48.59517086	1290.447705	40.6389986	28.46117215	68.98307298	86.00462321	78.67291864	233.672662	50.63022963	337.0119498	4202.249102	1349.012598	7928.873313	125.0459364	6640.985706	89.79667995	37.79796471	93.2998792	125.9438803	41.92116814	353.5314977	31.48106479	2100.593631	55.30152992	1196.800616	37.66677454	204.4050507	48.27279708	37.79253335
Daoy	untreated	2	cytoplasm	0.25	82.84094512	1321.003371	2173.371843	2160.566622	296.4707935	14066.1815	52.40639102	1649.676193	9410.291538	388.3408558	2726.993449	55.09189167	2192.848637	69.44712476	39.57768787	195.7503525	47.96126876	1265.530923	43.33334165	30.02541742	57.8442204	87.69674184	88.13114216	212.2844124	50.36774091	296.5933287	3812.047802	1215.528959	7013.764845	117.2732261	6119.933149	71.36841366	27.31356957	83.06410805	106.4905602	37.93401896	291.0571439	27.65891209	1864.043441	50.7864434	1046.706314	31.25425089	182.9364233	41.93150838	32.68749236
Daoy	Shh	2	cytoplasm	0.25	87.10962051	1024.760929	1987.90434	2045.127028	245.4622644	15147.74932	45.21045812	1993.555021	9256.357403	520.3924676	2922.919855	56.48218907	2233.317074	72.4821951	49.53437638	190.6403943	44.88987804	1452.41284	49.89911968	31.0033747	74.63878432	117.5183729	93.62581383	265.3776967	53.69525479	233.7933869	3425.083855	950.6661226	6017.650107	108.4533441	6601.665802	63.03827892	32.82935506	105.3177758	117.440306	27.52425994	609.7472352	30.65143079	2315.847576	74.68561267	1331.416757	42.45796725	184.9607719	58.27842108	46.31707569
Daoy	Shh	2	cytoplasm	0.25	92.67555329	1145.897773	2081.956637	2208.599114	197.4841971	14273.20122	43.29942885	1865.063044	9684.146529	458.2832448	3068.920579	63.78701824	2315.06546	75.39742911	53.38269208	216.4896103	48.34794291	1578.060728	53.03607747	26.94663607	77.97133724	141.8828307	100.8423108	275.8112438	55.56592038	251.5855274	3492.970563	998.6064341	6258.549689	122.5098941	6468.166495	59.00319889	32.86213882	104.5629993	109.8733322	28.70938594	550.4305923	31.32784911	2421.295209	69.9380687	1366.204888	43.18174313	192.2805851	56.19081035	45.87149721
Daoy	Shh	2	cytoplasm	0.25	103.6439306	1166.987066	2294.023233	2188.496385	207.0314066	14725.5251	42.30514475	1729.590825	10212.23748	482.0767389	3187.088864	77.24398668	2419.816713	79.65742765	54.77977193	236.709518	51.430527	1633.086441	49.63716061	48.66442476	84.53343411	164.4886337	101.0508109	292.8943202	56.1042771	266.0598897	3618.675294	1042.228513	6618.838657	118.0920926	6878.942479	62.11135224	32.73723365	105.1860349	109.7278847	50.87607312	555.9842186	34.46759591	2450.122578	68.5291514	1334.130123	41.59413965	201.528206	56.63314616	44.5867271
Daoy	Shh	2	nuc-ext	0.5	737.657719	364.4956467	671.1131765	1757.75059	219.1203273	3496.610509	173.1392104	691.0471802	3332.928524	163.6952298	769.3311997	123.8335319	881.5106073	127.1623143	93.39400807	159.2892023	79.01029217	418.9161087	103.9028164	173.3802762	454.0698449	191.6528785	172.6827182	997.6096332	113.1832035	3369.10595	1524.768227	7337.307888	3650.775956	503.8854474	3567.206216	1209.790493	136.9496796	260.4887922	384.4605932	153.2545164	883.0440727	68.90273298	697.4099611	248.1904151	774.0106998	92.7070772	446.686569	141.6875792	83.85857757
Daoy	Shh	2	nuc-ext	0.5	902.5959679	330.6339975	611.8021964	1721.353601	210.8046841	3702.058286	181.3507415	791.3928518	3732.787897	158.2218879	766.738705	120.2166292	889.7899752	126.6106605	86.89659744	157.9041878	78.6255833	448.9763757	109.0095281	72.17764029	437.9885139	177.7677949	184.5523371	1072.043985	109.0078981	3239.320076	1460.954557	7112.541722	3759.845975	477.8904632	3499.901072	1153.453381	137.2291134	260.2323274	340.2313227	151.2166838	880.8202946	69.26583905	727.9532646	259.3800792	780.7003757	92.94005695	519.2159928	137.9380526	82.97955371
Daoy	Shh	2	nuc-ext	0.5	803.0063262	305.3324628	598.3536791	1675.803631	201.3001921	3701.533423	203.2169372	742.4658616	3582.899031	153.5433867	765.0529236	122.8656228	876.4468459	124.5855762	86.37315206	153.9876352	79.6921913	475.984488	96.168788	77.50558052	415.0848294	164.9810273	178.7249649	987.4702283	107.9005889	3181.040374	1449.709429	7516.139962	3946.444886	490.8933083	3456.908143	1025.764403	128.3501819	264.2503385	285.5069683	148.2493926	890.8275248	73.20926368	723.1063936	236.798216	775.0898775	93.83279461	526.0344501	136.5593074	81.77824725
Daoy	EGF	2	nuc-ext	0.5	1431.710749	282.91603	528.500492	5261.570581	144.5219085	2736.695533	2146.314606	876.5557294	3253.780199	158.6619551	579.5614543	134.4277467	546.8583733	101.5290994	54.19110376	137.7805952	50.18047586	181.2257252	76.32619405	60.36647978	338.2314593	163.2637218	152.764225	865.8473089	48.47454521	1715.733077	875.7819103	6661.728645	2736.482974	392.6515182	2667.306164	2088.080269	163.3896731	232.0116282	351.9387962	125.652316	1047.642316	64.31757597	520.5710472	1342.17957	754.4174866	67.95750596	296.9288729	111.9834922	75.935117
Daoy	EGF	2	nuc-ext	0.5	1547.669237	350.0939747	504.6470814	5527.042367	201.2652597	2813.880025	129.5348469	1016.445885	3703.929633	155.3912746	580.9678254	117.1326876	554.0582727	104.4983448	53.52695066	143.3315402	52.97907163	201.6248811	86.31244917	69.35604581	390.3517028	158.1745321	70.76777585	1007.346836	84.7316668	1690.246254	860.1771665	7161.045685	3012.798649	383.3233102	2486.724294	2100.566684	164.1485631	230.5670128	347.9974764	126.8864698	858.7624156	61.21834427	511.8369824	1360.959477	746.7695597	69.98911689	328.1542882	108.8902188	75.52968962
Daoy	EGF	2	nuc-ext	0.5	1501.047672	277.2050753	503.4970896	5543.744624	198.297788	2734.444281	120.9786491	965.1445661	3466.054387	156.2130957	575.2825804	117.2372256	555.3600411	106.2189274	52.46783539	142.795669	53.50291018	196.9149555	84.01129574	68.86845007	386.0432855	183.8595329	63.75631524	996.9403702	82.62832324	1612.955039	848.6052811	7867.662531	2964.282332	387.2425712	2376.158418	1956.756093	148.0704026	224.3951286	345.5750126	138.6577642	826.7893915	61.53485209	501.4877653	1336.624412	735.6773119	68.2644345	287.9248326	104.9313092	74.5561541
Daoy	untreated	2	cytoplasm	0.5	56.36579268	935.3129427	1325.452016	809.1617971	140.7826306	10074.62287	26.74486322	1138.140006	6245.413578	336.2196971	1850.11133	35.203322	1813.984323	47.39524174	26.62412298	115.7444873	29.86755949	1079.362893	28.60821958	13.81285419	52.46447053	80.82784596	83.73187665	184.3653803	29.99300719	425.0491804	4819.923013	1311.492836	9836.942596	156.2548524	10383.18529	108.4255857	37.18128434	103.4013503	127.0875285	51.06277656	368.4079034	28.98778784	2626.290437	73.25339951	1247.034449	45.74466941	362.0214558	73.89322996	56.19644655
Daoy	untreated	2	cytoplasm	0.5	71.84012554	1166.920789	1652.009223	1020.287329	156.0570609	12338.16972	34.78036822	1324.913939	7959.71115	369.9963913	2414.32856	40.74145677	2285.929506	55.38675101	32.59487122	142.7040879	33.0279568	1314.585586	33.38510126	28.61234364	57.99692386	74.43767551	90.02356726	207.189395	38.59814472	425.4475275	5192.94143	1408.978851	9709.669604	160.2191391	9878.833729	103.0164356	32.2145507	106.2907664	119.2211926	54.15960695	340.2117909	27.22022669	2453.314516	76.90639126	1232.67992	44.26240065	207.070566	69.29055071	49.43895179
Daoy	untreated	2	cytoplasm	0.5	77.62713526	1152.866571	1764.303927	1069.132201	160.7821861	12618.64313	38.74362072	1379.957214	8173.706443	389.2457839	2469.350549	41.34483719	2404.308594	57.61282059	35.58714095	145.2521415	32.30704006	1308.060588	34.78150611	27.31098255	58.25875021	70.90527832	88.57389182	211.9384538	40.61682706	427.6283929	5239.169702	1590.164879	9707.488623	173.5437273	9912.491224	99.63510743	35.08027172	109.7582902	123.8716992	50.66964142	335.438579	27.61581108	2643.55253	76.78317716	1228.022788	47.12635999	199.8629392	76.4050301	47.88834891
Daoy	Shh+EGF	2	nuc-ext	0.5	1747.401723	346.460131	680.9063189	7049.379334	199.5031564	3108.83224	86.45006313	760.8946079	3429.418517	156.7478228	611.8731805	105.0025186	660.0422049	126.3003592	89.0969567	144.4622923	59.69172026	300.4039905	76.93200106	22.06161795	320.426753	198.0141382	165.890278	652.8349585	72.38104226	2431.757235	1026.444508	6965.782685	3557.356	485.6332421	2693.686114	1448.539999	113.6134075	218.287501	303.5584633	129.1654927	798.0568107	50.79554822	536.8007272	1029.516082	1119.496503	70.24691466	388.6654079	137.9236977	89.03110945
Daoy	Shh+EGF	2	nuc-ext	0.5	2011.282745	340.1394783	716.3796499	7565.748965	202.2574684	3041.83723	91.00792166	795.4074304	3947.239843	152.148594	610.5667137	93.70694097	685.1396461	125.2768608	90.49663727	155.9036761	65.58010101	339.9003637	94.13670796	45.759987	387.1132823	204.1019983	193.961903	663.0088048	71.80698766	2311.830659	1012.290762	7402.29166	3911.752879	479.9006512	2424.354764	1333.100115	97.78290709	210.964099	292.7156594	124.6052324	780.1689914	50.43977901	576.9797755	1007.294291	1136.475882	72.82764573	388.7164155	128.8991062	86.57039859
Daoy	Shh+EGF	2	nuc-ext	0.5	1881.11375	327.7111839	682.1016614	7630.343071	197.1945276	2939.654405	77.59572741	361.7958571	3832.478753	146.6284136	615.1948551	92.39875063	691.7592863	126.8129072	76.65986581	160.9385561	66.35391898	347.3485118	94.23496473	35.29941848	394.2452839	209.603169	188.9826868	141.5125486	68.59368184	2311.774445	1022.825949	8130.289536	3996.9735	492.884238	2407.277614	1284.198258	93.44953043	209.0756384	300.8743323	125.5848238	769.1002947	44.83265576	498.7865597	1001.737376	1152.992729	77.77016934	431.1513566	123.4132688	89.1271555
Daoy	Shh	2	cytoplasm	0.5	71.00055411	1361.688757	2009.786819	1198.666668	206.4808722	12460.41763	30.76748692	1332.900025	7167.547091	336.4280978	2210.483847	35.64137794	1679.377985	55.35627484	37.50203852	132.3352987	30.45556654	1178.87044	33.26912345	20.21086106	56.40774471	94.83403914	88.60582229	200.9185561	40.19512938	365.1756484	4365.626816	1224.422369	9606.227322	123.502617	8411.317297	101.8790294	36.90638035	99.99306586	118.2710262	47.4265478	435.2116294	26.67753124	2165.233509	73.35651392	1183.955926	48.53012465	232.4741733	65.02336046	47.74999966
Daoy	Shh	2	cytoplasm	0.5	80.82989099	1425.233419	2213.365723	1306.73763	187.8094548	13946.39981	33.54664578	1310.637099	7851.528245	327.05234	2420.358538	40.66948052	1728.436118	55.74660326	38.55849671	154.8094527	33.31189154	1264.754201	33.64034717	25.72423471	56.83010408	79.82128651	90.35043624	208.7289902	42.86781465	382.6275133	4507.676246	1193.429963	9568.615346	143.6944617	7842.69729	94.7378767	32.58549686	95.49522554	107.8297203	47.50628474	298.7689881	25.19534097	2201.694441	78.15091789	1173.51706	48.1035575	210.2030504	60.61181868	42.89892122
Daoy	Shh	2	cytoplasm	0.5	76.91443123	1395.409736	2153.853613	1214.995349	163.0095942	13482.03307	32.410961	1311.967612	7856.607592	316.978168	2344.682367	35.80825256	1585.225274	53.06662712	36.47775188	136.9821768	31.22018229	1142.282856	31.31726564	23.18403334	57.71053375	65.26689909	78.14150423	197.6180934	39.71004394	353.7476406	4253.842297	1349.690515	8759.776822	138.3877367	7442.054526	90.45417128	31.96954826	92.92644904	106.6379177	46.20004897	295.7954681	25.2758067	2001.049537	70.94609853	1188.704781	45.11782252	214.5393829	57.73854664	40.3688607
Daoy	EGF	2	cytoplasm	0.5	81.71604853	1514.212333	1775.78273	17322.78693	144.8165807	12644.40655	39.23183624	1673.122173	7992.090629	435.1733326	2402.537645	39.46739693	1597.884828	83.31859082	43.75947575	121.0390222	32.2039843	1273.385939	38.94128281	27.82037078	70.47878438	152.811389	98.9555421	242.3277507	44.29962722	340.6399642	3677.820757	1069.093715	7296.457601	120.8051907	6576.012657	83.41428565	43.61086219	87.1095514	630.4217246	45.9581865	298.2345016	28.53521467	2105.224698	104.221277	3085.375966	39.91735694	228.98291	59.48300068	46.31608299
Daoy	EGF	2	cytoplasm	0.5	89.88967367	1594.124636	2098.640684	18609.03926	149.9441755	11964.34315	39.93608956	1572.480817	8469.105461	389.0994342	2629.329645	45.44038156	1564.238398	84.14981473	45.368905	158.824564	34.06043368	1321.64206	37.80312511	28.86643667	66.77334945	120.2752852	97.21371843	264.8883841	46.89845599	353.2335526	4196.105971	1150.361457	7911.445434	130.247955	6564.762419	74.34518386	45.73283003	99.75134182	679.3107518	48.64507342	306.5659637	29.66906166	2080.836103	107.3449364	3385.872145	41.83495693	202.4341704	56.43488546	43.61752312
Daoy	EGF	2	cytoplasm	0.5	92.96726645	1426.042195	1977.810194	18457.34737	139.7384426	13354.15948	40.03922388	1646.585562	8778.40622	393.4406816	2554.408899	46.20590869	1605.268978	82.01571209	40.37154984	155.352658	33.90011771	1266.532286	38.81099349	29.54249327	70.41357891	115.6458702	95.03240653	252.3679145	47.68827082	392.6189776	4596.615709	1421.472023	8718.542598	144.5262506	7638.039378	85.84164313	47.2974427	114.08534	794.299209	52.57977793	346.7594681	32.75875557	2501.069711	122.4941327	3810.159293	44.98979768	233.3379278	61.5266046	48.37158902
Daoy	untreated	2	nuc-ext	0.5	1254.254334	372.5493447	725.0603297	1625.149547	205.6461332	3608.665695	117.2484959	430.6923155	2789.833176	139.4790518	564.7672091	127.5148907	630.0583573	111.7934547	82.85154361	153.023344	56.72908919	313.3313952	80.77506732	56.44009263	240.2201981	158.5642328	144.655269	496.327127	74.02652849	2058.872888	1044.623853	5829.084923	3310.921381	291.4193114	2811.085421	1849.795251	153.7649193	233.6489356	210.6407496	120.0236215	755.1438205	47.93393152	530.3909055	178.4747428	482.5554345	75.41921685	358.7173175	129.0538084	81.61484915
Daoy	Shh+EGF	2	cytoplasm	0.5	61.68183515	903.5476232	1429.95039	13777.47617	184.3776143	10488.59235	31.5187829	1413.107551	6577.102482	374.6074236	1978.993819	42.05811685	1238.787693	69.0883262	43.5148355	138.8772415	30.1665765	1096.48733	31.89588896	21.83983188	60.10013385	84.4643386	67.36196503	183.0357234	37.60509604	250.8746117	3622.019788	954.4126486	7550.056497	150.6918157	6248.952055	76.82157937	59.54815222	104.1250925	588.3243846	47.78698593	219.0253042	38.53878811	2126.691521	130.650815	3399.622998	46.31808029	235.9762093	61.03334682	48.17353614
Daoy	untreated	2	nuc-ext	0.5	1415.219381	360.8674676	620.1246266	1683.910105	203.7450345	3461.622666	108.8131309	426.056232	3110.822225	145.1372357	580.1538147	162.6600622	656.2691599	118.2276011	76.7468524	154.093459	61.29579866	315.3303789	83.49840736	52.41152473	278.8235377	136.8145592	153.9768929	523.9666677	75.03291891	2152.8882	984.9443385	6201.941742	3434.082418	263.0478836	2527.589771	1646.821782	9.335833923	251.8497383	171.335295	103.6678001	715.3628504	42.58883403	491.4048489	162.7669219	452.9684411	70.25672327	358.4495694	118.4958971	76.57949975
Daoy	Shh+EGF	2	cytoplasm	0.5	81.34828019	1072.160014	1863.00712	18398.20675	184.4970417	12695.01997	35.01059197	1580.011074	8474.00798	412.4352025	2668.485431	49.25876676	1461.601134	79.6282584	49.08504753	157.815944	37.81445272	1381.680554	39.0646786	28.19026824	61.65022269	100.8859182	80.02912069	225.8553499	44.76899098	236.4064337	4353.23965	1074.260804	8206.363664	153.8570305	7067.499032	79.47947342	51.84687594	110.85544	601.4297882	47.54438796	366.3227423	35.81888685	2193.729033	118.9157811	3265.241688	43.09845114	221.2422955	59.14905463	44.22724148
Daoy	untreated	2	nuc-ext	0.5	1566.946666	345.7125013	639.7812084	1842.458054	211.7329471	3601.271484	118.0678046	438.7200157	3329.120533	148.6292596	610.5382512	88.19162806	685.1984418	116.6687149	81.44477067	158.9778815	63.23874018	311.2336358	87.82620836	48.84536436	264.8691467	138.6032207	160.7551714	542.1170553	77.41129681	2139.096045	1020.355772	6401.208494	3485.77621	264.8185692	2422.575031	1591.681611	8.841811838	260.2271334	186.4807947	102.8060853	716.3674336	43.6113571	489.2923524	161.9923559	439.5916659	67.19496345	354.3142725	114.2672888	75.02738708
Daoy	Shh+EGF	2	cytoplasm	0.5	83.59468088	981.2762224	1845.357077	17520.76883	179.0893951	13091.53326	36.49362298	1329.503715	8481.180319	386.254874	2468.207844	48.4225611	1446.912876	80.40445055	44.48692032	149.698591	37.06062775	1349.433773	39.86785552	26.91046805	57.41691274	95.27037285	75.86416262	221.3370883	44.55983238	252.9136653	4131.693856	1235.12637	8117.506226	142.7367338	6529.452579	63.7364068	54.74899215	110.2012849	622.9072935	48.20740156	517.4862728	36.06917422	2323.906248	133.5375092	3437.438305	44.17623835	203.3500476	59.49655262	43.91782373
Daoy	untreated	2	cytoplasm	1	87.96655038	891.1234328	1648.008836	839.4163232	190.3449354	9665.536928	45.24792581	1009.748551	4243.687241	197.27225	2024.692977	27.97556668	1857.071537	51.20309918	39.74320362	136.1960805	33.67675966	1033.850256	25.7742533	22.06598469	44.19923117	89.54554376	78.50215325	230.4925032	51.33879781	352.420607	6322.716565	1124.129992	6447.297411	99.50679341	8754.853563	77.88593409	29.21986157	97.92107376	117.8838135	43.9407807	294.8195015	26.27410862	1869.469942	64.86159071	974.9282627	47.9977109	307.6936367	56.29844187	49.72407864
Daoy	untreated	2	cytoplasm	1	84.97904285	914.2016306	1536.668576	823.4938587	152.3715993	10327.31835	32.85708971	1046.584612	4899.419113	223.060514	1866.183803	23.04632786	1547.506774	47.310395	41.66738878	118.8646257	33.34333826	985.6049101	25.01319688	20.19322154	40.64095859	98.85787349	89.18323069	207.553201	47.33089214	365.1401995	6417.219946	1081.313199	6194.711805	111.5209029	7041.799787	66.97374413	28.82729114	98.18721731	106.1939279	43.60527204	334.4708562	27.31603789	1921.082108	69.58710682	934.2542434	44.37631723	294.9303753	59.70942886	46.45464746
Daoy	untreated	2	cytoplasm	1	84.73014061	930.3766377	1617.617616	841.695791	178.4055083	10907.86513	49.34176346	1102.200214	4437.381478	203.8519455	1893.506039	29.32314372	1496.655158	47.8985264	43.73771247	113.7293648	34.78518082	937.385458	25.8363079	20.17037224	39.0213577	78.23893596	73.52215009	201.3961423	46.27782173	343.0516257	6020.632462	1094.94455	6129.577175	104.0255848	7244.200666	66.11214478	37.39098814	94.23220905	98.24031915	41.17932031	312.1813927	26.05182508	1848.08226	68.72232044	840.0964901	39.46708951	235.741502	56.37490075	40.96019218
Daoy	Shh+EGF	2	nuc-ext	1	1486.436878	569.3711473	270.2671594	2773.198796	178.480923	1464.755437	45.64408162	441.9325604	2348.679585	137.0069653	577.7029077	65.29944371	640.6580853	98.16375575	67.47880113	160.9249388	48.10244857	190.9773447	60.79447257	44.09906291	346.3025246	174.2035457	188.3868064	649.8430988	79.17668368	1465.430153	1768.479391	3941.768929	1734.275264	268.338739	1507.502154	536.5349825	50.45819663	167.6771247	218.1309547	90.10767531	683.3810069	40.19476665	395.9883717	508.0152223	654.547465	67.64605392	347.4006286	110.3056374	80.07103536
Daoy	Shh+EGF	2	nuc-ext	1	1839.901542	524.8823576	293.1880583	2807.185721	180.3076601	1607.237082	45.67841003	443.9629246	2511.879762	139.7762418	584.4426409	66.1931049	587.2161281	99.22497962	64.88836247	159.6951234	52.08338605	192.3078976	61.62067422	43.92648916	370.4270826	173.939234	189.7148404	698.4093352	74.96906024	1399.574045	2425.733731	3959.270385	2281.568228	274.3045437	1556.836497	556.003999	51.56741666	166.1652314	215.3685586	90.79731021	639.3955828	38.01099315	384.6264965	507.8365516	768.2864925	65.64540913	353.7287391	103.5979561	80.70424349
Daoy	Shh+EGF	2	nuc-ext	1	1830.209254	47.48390504	313.700553	2858.275014	186.8330316	1767.650218	49.91248287	466.53999	2731.352578	147.2853859	601.3212252	78.59240987	575.9163756	108.9953202	66.89427471	165.4416554	54.38509715	219.6843475	65.39931039	47.02769982	386.2196998	185.9983082	226.449023	818.9489121	75.73226269	1530.832128	879.3659295	4350.255021	3191.863863	292.0685073	1558.097546	560.8095527	52.8731424	169.8317842	216.2601828	100.6472341	713.3713053	38.97346006	392.8200476	486.7117208	259.2914769	60.29413724	360.4417648	118.0884602	82.42220459
Daoy	Shh	2	cytoplasm	1	105.4768472	1420.37977	1957.06848	1110.240538	230.4405261	14543.99593	56.91255323	1089.378379	5810.013769	286.7211738	2141.994225	34.43340794	2592.4012	58.73545455	37.41287394	168.2274072	46.1397521	1371.978544	33.67957905	28.1609742	63.52535313	118.4554685	77.91543857	265.4339873	50.92095939	576.1991221	6877.535874	1655.941947	10794.31454	169.8787153	12190.3968	95.1325117	41.12290173	135.9595868	177.3098227	58.01859999	352.2616019	28.94260302	2524.532117	41.94970041	1381.207939	57.04394148	343.4391363	77.86574025	65.98880476
Daoy	Shh	2	cytoplasm	1	95.96370466	1382.413001	2026.251227	1111.554228	219.9255053	14505.17184	47.23102931	1139.424529	5968.02303	281.4609341	2095.841758	39.85412539	2200.040327	59.60850814	35.53321527	144.171735	44.2158716	1320.610903	32.57549546	26.52935724	54.1098462	111.4610354	79.22430043	242.1497725	49.15384958	555.6587189	6210.061608	1418.595921	11166.17466	151.4848469	10969.8516	93.83729336	44.72094555	125.8113123	146.1442618	60.60707631	334.3427541	29.40748386	2397.906804	39.62126881	1324.316397	51.08050323	332.850627	73.69030372	58.26008134
Daoy	Shh	2	cytoplasm	1	92.53022006	1353.96382	1970.794687	1088.735731	187.7160225	14062.12937	43.81813939	1060.188448	6171.8463	265.7365729	2042.064201	41.31810502	2244.883305	57.04518112	31.43021173	140.4508204	40.68750909	1244.632031	31.50368437	25.47523238	54.08480647	96.9402307	71.95593225	235.3867782	46.39900694	502.7441754	6098.596184	1484.731651	10727.84935	140.9597778	10069.19268	84.96574218	36.70496648	116.526606	134.2440117	53.75971721	317.7098534	26.23847346	2344.03796	38.21145484	1231.259557	47.08837054	289.698404	64.71952396	51.50214329
Daoy	EGF	2	cytoplasm	1	42.91810646	643.3310883	861.1894145	3495.5045	124.0789927	7505.730756	24.9466855	1187.060057	5280.846694	356.6996297	1860.087534	20.21791161	1461.654308	48.90435043	20.36482917	88.87168749	24.09892173	804.4679094	20.24234633	16.91836222	55.58647289	70.66351893	33.6686011	171.8000032	25.03928459	169.1974423	2165.450951	468.2607541	2783.604135	44.25595323	4799.919006	31.65963981	16.60433949	41.85587528	474.7752573	20.05829232	127.5800977	19.26598907	1358.148708	49.28967143	1516.783643	28.94895929	122.3710922	29.51093213	26.22266218
Daoy	EGF	2	cytoplasm	1	57.1987815	778.9254376	871.3981291	3994.040534	131.7892355	8919.318262	24.18300812	1373.554869	6431.156578	364.4122371	1900.214387	25.74965967	1503.060214	49.27791683	22.2553141	95.75771785	29.2491755	894.1893026	23.00817805	17.90480239	65.33785901	73.75565532	42.78722052	170.9082105	28.59882515	256.2214559	3172.81156	708.5167942	3690.246664	64.84550301	6591.15852	98.93103502	24.47604201	60.07589353	541.2844749	29.26312525	178.0714292	22.10749411	1876.119472	68.23373662	2199.331835	32.28965923	171.9523476	38.71869198	31.39287763
Daoy	EGF	2	cytoplasm	1	66.40444423	844.4304295	1004.775455	4556.779155	126.0330451	9374.979161	26.19020881	1350.473413	6727.593455	378.2779224	2267.858357	27.11871787	1442.07783	53.95900671	24.66239225	98.7399738	30.84946419	940.0488354	24.91459303	18.77378278	64.0964282	74.1532534	54.37177831	185.089545	30.55278674	276.5907443	3576.482454	818.4224976	4469.754373	73.12947531	7492.025622	13.95461245	24.7989486	64.77491784	567.3450605	31.00540596	133.5300297	21.16672514	1936.839997	68.62660392	2356.470723	31.4119929	159.8552561	40.30280469	31.93813693
Daoy	untreated	2	nuc-ext	1	265.7365935	259.1557431	547.458682	1544.724427	168.5116129	1820.425596	41.83874658	347.1049892	1354.261684	126.49299	560.8175042	72.21050846	614.0125221	90.19128018	58.39800299	145.4071214	47.18876858	249.8194354	57.88648378	39.93442702	121.490246	138.888596	108.2349807	438.3824779	57.98229156	1834.414828	895.9378842	3044.568355	2255.900739	184.5937892	1786.412427	484.270097	62.88657638	157.687028	145.2883046	95.65861008	684.7727102	36.24513967	394.4633341	121.8980738	354.9469111	66.6704743	275.2799159	100.7927286	69.87035402
Daoy	untreated	2	nuc-ext	1	281.0606004	266.6189274	539.8660273	1569.367218	174.2796534	1690.381198	48.56270618	357.4223756	1497.095417	127.7129065	563.5838526	71.92405113	621.926661	93.79653421	64.66731769	154.7811897	47.34406785	269.1098969	59.6465968	41.82736463	130.4316002	137.8823471	111.3911664	442.3609049	61.74118521	1746.092382	952.2898493	3266.051767	2438.552643	208.6729875	1620.392861	465.81261	55.45334837	155.7592106	152.2217366	98.03922947	690.9651691	36.4045588	404.7794488	122.804077	346.9332412	66.18731687	289.1305097	99.16662839	69.96289955
Daoy	untreated	2	nuc-ext	1	277.6947279	252.2215969	505.0277185	1580.080602	172.2244561	1707.010641	47.97046896	346.1325877	1558.290372	128.9622467	567.214062	77.97782751	616.7869483	92.67533983	71.60349936	148.8904586	48.28014405	252.3740088	61.84367122	40.6430244	136.3671332	136.6645983	113.668937	438.6928745	62.19994578	1734.305544	967.878612	3720.091133	2443.263257	216.128331	1591.711027	456.6186685	47.95676548	156.5271019	143.0601704	93.40866067	697.9956275	37.06589217	423.9113646	124.477413	364.1551769	65.48795612	293.5548479	99.78350333	69.50020091
Daoy	Shh+EGF	2	cytoplasm	1	45.295438	693.7672413	1124.414689	3518.055762	124.1936053	7766.393377	27.09676299	1084.978634	4888.599255	277.7340383	1805.710259	16.89817766	893.8431406	63.51517325	21.23124952	107.5379998	26.625515	776.9221492	22.09839444	18.52227165	54.36711762	82.16402277	65.47016678	35.8876475	28.87433544	221.9268502	4042.294661	569.9008667	3544.692686	65.0770595	4731.967875	38.20123395	23.12959418	41.95685105	506.7888628	23.67853865	140.0145596	17.75782505	1344.995071	57.52319572	1536.061371	30.52128465	112.5627265	32.49015972	25.60869503
Daoy	Shh+EGF	2	cytoplasm	1	67.63764485	949.6965356	1755.645874	4933.170629	147.1278817	11401.77591	30.48970589	1437.332732	6594.430615	305.7870811	2628.683149	26.51983594	1160.533243	67.68376436	29.6198754	136.5306295	36.09688872	1194.901456	30.02989047	23.65912097	76.7141189	132.7059441	88.22379048	190.8487207	40.04878823	333.9619338	6425.812309	943.9825177	5897.930152	104.0298546	7069.338669	58.1491766	31.77070179	65.44406807	668.2460637	38.97673369	179.3999327	24.98746428	2179.53033	88.81870303	2404.067926	39.6493261	213.4518966	52.2067362	37.36780073
Daoy	Shh+EGF	2	cytoplasm	1	71.8412788	904.1743684	1670.128986	5237.399186	139.470309	12010.63796	33.4030502	1452.224971	7665.22099	310.5763846	2634.16735	33.88367489	1059.851743	67.12032378	27.16904915	136.0691269	34.69757311	1127.526673	30.90454191	24.08672274	69.17773439	116.0544272	89.75636227	194.9267204	42.67912575	360.2525758	6830.793489	1012.95017	5667.050837	99.55571916	6422.566593	55.1825324	34.91468351	66.94490392	733.9616333	37.16617058	134.6441503	25.70759941	2136.374695	83.26319347	2433.173793	34.93482782	161.8119424	48.35764994	33.14431896
Daoy	Shh	2	nuc-ext	1	1010.756623	283.1256715	594.8912206	1558.026246	217.0066393	1727.000566	94.42586367	415.8444278	2594.93195	152.9957408	594.0611376	118.769495	661.3906597	120.0399885	79.53377422	141.1111666	69.01388307	315.9212434	76.98431426	52.88046973	289.8987933	200.8723235	156.0987163	456.9328551	76.60419726	1876.508517	850.2428852	5077.868356	2339.682044	324.4856633	1876.785983	1358.545976	101.5804188	190.4433505	171.6984927	126.4379338	784.9630758	52.18357434	468.5242247	202.0999576	461.3113327	75.40277066	337.9106308	136.0071798	77.90363716
Daoy	Shh	2	nuc-ext	1	1053.275325	277.8960214	560.7279174	1567.112548	209.8380541	2130.026444	94.24043446	453.665403	2865.014121	148.5173746	575.7227372	148.285055	672.4131607	120.7896868	73.69550541	143.2615993	68.2149544	353.694689	89.99086436	54.49127035	333.0132591	166.3050498	168.3186238	471.9060745	73.32707391	1845.828934	864.5168817	5582.813106	2575.576614	327.7286559	1700.702447	1273.069933	90.65499384	186.1992507	165.1462635	122.7706646	793.1618374	50.73224743	472.3053807	224.4542926	463.5816806	75.29130151	346.0659431	132.12828	75.9353245
Daoy	Shh	2	nuc-ext	1	1001.41946	268.5841001	540.8414378	1568.642054	208.4333243	2235.621264	92.11624555	417.8765003	2851.92019	147.5120657	571.3115257	99.79990256	677.9965806	114.9579773	82.40420789	152.5257693	67.08203694	340.9450884	84.31310722	49.99131487	337.8422696	157.6987444	163.4660739	473.0027441	75.25393503	1887.488872	867.6184985	6056.836867	2517.744984	367.830361	1633.55885	1209.264478	83.27342971	236.8778196	164.902952	120.4262918	734.5220226	51.37585251	438.6743172	177.3656949	443.4688251	72.47794316	349.9903603	128.8012613	75.79992604
Daoy	EGF	2	nuc-ext	1	2265.088339	416.7810534	812.5044046	3922.571635	234.9641763	4421.673582	187.495768	1120.011027	3511.242179	163.4795736	1079.432484	139.1013305	2252.732362	175.9252166	114.8256565	153.7612021	85.93292339	378.6215432	123.3936308	61.22543577	811.0298507	183.7284475	247.6025146	629.5423911	77.39229506	2279.34532	1266.3222	8425.230652	4406.529261	338.8207474	3251.136286	2262.730195	186.1199273	389.1306702	457.8869834	152.7721697	742.1521823	60.05507462	742.2697921	1978.301551	1269.621584	84.87802779	386.4319798	153.2144409	83.30145236
Daoy	EGF	2	nuc-ext	1	2553.712908	433.6657185	836.5995556	4204.591853	240.6146093	4967.775854	196.9231695	1314.686259	4078.802294	165.4567481	691.062563	114.253233	875.737157	176.1037099	111.449839	159.6569537	86.24173338	424.4902806	151.9835744	74.37402242	1000.276106	186.8873327	321.1108746	748.6948589	82.63070514	2372.570397	1267.018002	8388.752648	4890.135609	326.7534105	3175.548577	1906.026078	173.90884	367.9706118	484.2309029	114.2227539	796.6058222	55.98282978	774.9710931	2063.195909	1295.816546	80.93491997	399.9216799	152.316421	86.36015397
Daoy	EGF	2	nuc-ext	1	2503.181947	425.8285602	832.7150202	4284.66217	233.7060695	5002.290455	190.0954753	1265.52419	3958.671228	168.9883786	687.4179865	116.2638798	924.7655339	174.1298383	117.1945073	163.664078	85.94968651	439.6372028	149.0431285	78.72974118	1031.21565	194.4005298	298.4875077	825.6368826	81.31546525	2281.34497	1263.271726	8787.23599	4987.788752	345.0598946	3413.036134	1792.033222	183.285697	341.9884802	487.9061071	56.88254106	829.3925668	55.39755584	765.549678	2144.676981	1339.575751	82.24536002	392.0827656	150.8249857	85.58800521
Daoy	EGF	2	cytoplasm	1.5	95.4029133	1081.376603	1826.535729	2727.682163	160.1630443	11279.99995	31.55870604	1281.796348	5949.081797	320.5899854	2128.291934	37.49596331	1699.287074	60.26762379	46.42942445	125.0536208	34.63551038	1218.307013	29.72563269	24.88274313	70.28184666	102.4376821	94.98060697	240.6635702	45.52223974	500.1163187	5528.844126	1357.470401	8849.84071	133.2803377	10535.19813	94.95823664	45.94352583	119.7422495	1039.007756	27.71953503	293.3507604	32.38788412	2530.005372	96.92560429	3425.3614	51.56764403	311.3200561	73.25698906	56.96399086
Daoy	EGF	2	cytoplasm	1.5	99.61063234	1189.923724	1820.483399	2828.49291	152.566423	12210.61928	34.84227885	1307.142697	6514.788793	344.4522833	2144.374489	41.5592305	1779.200026	64.98015101	41.05997198	128.7582117	35.28369375	1177.709614	29.56900553	24.6630695	77.23593602	100.6488171	90.92207117	244.3138556	45.9334244	502.6582551	5648.490032	1367.457842	8490.720286	132.8267035	10563.49231	80.90312041	45.15355709	122.0287854	1138.723027	17.04822947	511.7026514	35.00048343	2784.221746	100.6326228	3474.378181	52.02774857	304.4471204	66.98461605	54.59860028
Daoy	EGF	2	cytoplasm	1.5	99.77873365	1228.144177	1983.331374	2893.1549	153.591751	12703.86368	32.03982313	1373.425982	6801.424341	364.2844532	2249.598877	43.65074249	2082.681455	63.04890255	40.3182538	136.3320086	36.65403092	1246.150829	31.75208946	26.09047874	72.91369898	113.0354224	84.33526525	252.3837026	45.05493436	499.6700823	6061.409326	1489.721548	9683.005851	135.4973058	10529.28027	109.0654293	42.33767769	108.5096982	1230.005181	30.87933949	538.2596827	36.67038875	2857.67428	88.26957701	3572.813125	53.4537905	364.5800239	72.46116388	56.61589649
Daoy	untreated	2	nuc-ext	1.5	1353.379753	478.524166	265.7755045	1685.021512	209.6239656	3409.418532	80.79429023	397.6016692	2690.077581	137.5431008	640.1445467	78.28648675	556.3627147	113.9242031	62.64923773	157.404534	54.36868766	361.9723462	68.1301446	43.94835034	241.9551835	160.865873	129.5630474	685.5034828	83.15183329	2978.842251	2631.256651	186.1697516	3191.555461	266.0593318	3294.619968	1155.85126	111.656441	264.1775864	189.8489314	90.55611736	668.6869028	39.65160811	518.9027296	189.0805809	566.3053218	70.715633	358.9023095	120.5798803	81.45277559
Daoy	Shh+EGF	2	cytoplasm	1.5	81.78618053	865.5962842	1760.48157	5016.578892	180.9172769	10850.71898	32.23982354	1176.766432	5775.638444	248.0712336	1871.923726	40.07057006	1605.300015	68.19400485	35.23639062	126.5410198	37.02350105	1180.041486	32.57565719	25.354338	85.18950006	105.5621129	85.26711588	237.0285087	45.09313516	445.0055146	5009.544464	1264.114684	7847.413299	122.203326	8444.591503	97.50407979	46.41972894	108.6662927	1216.142166	51.4766352	238.0197204	29.73168713	2045.855894	81.13427235	2772.217253	46.97241612	274.7100294	68.01157424	56.33109806
Daoy	untreated	2	nuc-ext	1.5	1463.467858	319.467034	296.2534308	1699.62699	206.4916788	3372.421603	81.34502892	411.9514295	2877.920042	138.4806708	649.0815471	82.31702804	656.4696342	103.983926	62.26019336	160.4871104	56.21019448	368.6331625	72.52503825	44.04103437	257.6011146	163.0364952	127.6224136	618.2820504	82.81612397	2979.502413	2351.220925	204.0249286	3664.808913	278.9027036	3641.139754	1145.355481	98.97614195	267.7004201	179.7823094	92.7540841	644.4187746	39.14424241	488.0116401	150.5877895	640.9485366	70.95294102	365.2276035	122.3921014	82.45464297
Daoy	Shh+EGF	2	cytoplasm	1.5	88.33347886	1015.02139	1875.450916	5169.517191	160.5180171	12381.68777	30.47610476	1227.832312	6418.919186	269.1536703	1951.54591	42.63906875	1742.558214	71.50860988	38.11616565	137.9308218	39.72235929	1203.575681	34.04508595	26.81549174	94.12069495	106.1248981	89.19809321	252.349717	47.63836539	461.1334906	5391.887796	1258.148148	8056.175448	119.488135	8788.884238	65.00175094	42.94849295	110.3694559	1342.255394	49.87011664	231.4511585	30.42846219	2138.829794	90.72476854	3125.784064	46.67956251	269.0047936	69.20242731	55.56029214
Daoy	untreated	2	nuc-ext	1.5	1544.11691	295.0851555	1182.149322	1735.269617	208.6267971	3946.817282	84.40971922	427.79571	3046.542733	144.5946421	677.2334436	80.6290059	335.4925849	84.65781545	61.88866582	164.1799547	61.77361675	378.4424599	70.41985284	45.85507475	241.4713907	175.0054904	143.1966845	646.3310927	91.15614141	3036.651307	2264.42227	7454.259141	3364.623106	267.9323404	3600.740441	1229.979823	144.7034325	269.0508713	183.506258	92.96538994	626.5228066	40.56797469	481.3726871	157.841921	126.6283289	72.07588561	379.105984	122.8746132	82.00221097
Daoy	Shh+EGF	2	cytoplasm	1.5	86.1512337	991.4312139	2048.668645	5011.31485	160.343885	11891.7124	31.74920208	1286.899434	6477.965602	278.0719111	2109.673743	42.96256984	1956.055028	74.55004404	33.37806132	142.1373813	39.18038917	1207.913387	32.9671106	25.85382194	112.0890535	102.1934255	86.72661926	248.5780216	45.72674648	500.1555383	5957.200096	1503.060711	7718.192723	128.854034	9773.128001	66.51305156	52.36598654	115.5856288	1415.496995	52.10042133	241.0656498	31.58308454	2289.120945	106.178534	3405.580369	47.81022011	286.929466	73.45626626	54.63282708
Daoy	Shh	2	nuc-ext	1.5	984.9395539	174.6114558	990.8865156	1659.105068	197.6851338	3239.555781	56.4859694	479.3614443	3165.037411	137.7497903	717.5372161	89.05977026	824.1409468	88.35175095	61.7361221	157.5504092	56.12358798	399.0010191	67.57631676	46.38905696	171.6571592	184.0870132	109.6590843	584.7725525	70.78574611	2450.293953	1261.546633	4458.853328	3282.817973	279.8861264	3646.583661	549.8932363	60.47549181	185.5979642	159.9330057	92.40391889	652.4445209	39.92055291	645.0110521	140.5921552	580.3003198	75.81237875	335.6230518	119.1864658	80.70199087
Daoy	Shh	2	nuc-ext	1.5	1141.111669	113.4030334	833.7164773	1725.40708	199.4175195	3218.569862	56.56109053	510.343535	3466.555108	142.2508246	743.2697269	82.83314877	851.9330724	105.1340248	60.55174802	164.3104243	54.96383447	434.8323993	70.75120706	48.13944812	244.9835326	196.934522	113.5302093	707.8976776	68.26466449	2499.754601	1433.801011	4666.71323	4000.70283	291.6691433	3962.766245	523.7019515	57.90583757	190.8833245	153.214979	87.41818819	675.602745	51.65114649	676.5192364	143.1284621	607.6330078	77.89608937	362.8136221	115.4519445	78.00849647
Daoy	Shh	2	nuc-ext	1.5	1126.258964	285.2525569	965.1284905	1754.618657	202.3341534	4080.372072	61.54651612	592.6318177	3951.981881	148.2722656	792.9406616	75.67425079	394.1651392	126.6140316	64.53557006	168.106592	57.12146931	412.7685943	75.48807978	48.25695297	281.1481428	224.9769991	124.224887	648.6941202	75.75100876	2670.573116	1420.686683	5571.656891	3606.637238	420.7111001	3734.774099	708.1721412	53.81480947	196.3058275	158.7473498	94.70552517	814.1637997	65.86174684	723.9349261	110.3944264	326.9632661	81.97849912	385.5977611	119.9953501	83.56106115
Daoy	EGF	2	nuc-ext	1.5	1800.578545	785.8640439	337.1165992	2227.253579	203.8335524	3518.500892	107.8569723	1194.184958	3347.756659	158.0258646	774.6334075	126.8576972	557.134013	153.1693526	81.41835741	155.3595249	60.42769744	277.3528829	96.1174925	55.71997468	921.345388	239.5433931	240.6701151	617.9928715	81.87444744	2618.529359	990.4136543	5954.129364	3181.151221	252.7970403	4020.132352	1316.099949	125.8362126	228.6341053	281.770921	114.5157863	842.790184	50.94712419	764.0448063	1578.863014	1190.137562	75.48899353	342.0997825	120.8571062	76.55957134
Daoy	EGF	2	nuc-ext	1.5	1963.617321	678.6027567	323.6386875	2272.407256	207.3483188	3545.123821	106.3385546	1272.009895	3485.005913	153.0075915	759.0122872	92.48746151	474.3874159	151.7950174	72.19484578	154.6949159	63.10530729	327.6100206	105.3166913	50.96848571	1007.24463	234.3774997	266.8256228	650.4642016	75.68114634	2839.070313	986.2456431	6424.050732	3712.642612	250.4189772	3876.813231	1097.393743	114.3031648	225.7447534	265.0138116	114.2288227	781.5422277	51.47572713	796.7287979	1631.717151	1264.129944	71.44347982	349.9935977	121.2356711	88.16543441
Daoy	EGF	2	nuc-ext	1.5	1900.883013	341.9439884	1164.527076	2295.815174	212.2338311	4052.763495	122.1343096	1234.857913	3843.611797	162.7884295	835.1463944	161.8630051	283.975153	206.2781185	85.26669383	155.5750663	65.6367688	404.9699732	115.057624	54.8823907	1057.769996	267.0683477	300.8149019	692.6925696	78.63642136	2865.718178	1091.859711	7562.791276	3847.485578	264.4341891	4336.250611	1192.726856	132.3717652	265.9436854	296.6529305	141.3301816	840.3812305	52.17248253	859.0285418	1868.708546	1023.294978	80.53097512	406.883068	122.9973427	84.32374095
Daoy	untreated	2	cytoplasm	1.5	67.71983758	650.7095357	1336.284786	800.6096364	152.0202386	9903.303326	43.50312484	1317.932342	7070.248067	329.0469924	2645.076149	35.29630693	1599.729783	58.48527719	33.2055703	170.2313375	41.48770514	1232.105218	36.08561776	20.72943507	52.13793421	106.7089078	108.6111103	213.4663655	46.19337008	230.4210704	3082.065619	640.5649891	4589.386112	62.66827251	5004.425971	43.33865902	12.831629	59.64540815	62.97217734	28.63132509	199.7938889	21.41904503	1796.362428	41.52901446	742.3439988	31.15973737	198.5860896	44.18489568	30.29219768
Daoy	untreated	2	cytoplasm	1.5	90.95924677	839.2555868	1805.606388	1084.425089	179.668649	13486.71269	30.37419271	1720.077582	8961.89381	353.8576169	3321.490287	58.1505932	1993.824645	68.13984836	42.96418196	189.7859611	48.45231761	1612.274376	43.01686929	26.16148345	62.4517664	143.2990546	113.4615091	271.9024433	58.82907844	301.2304029	3877.378756	863.472126	5463.568987	84.27765025	5829.375812	61.52458365	30.57675157	76.26573414	80.93528265	38.69023181	266.5387089	23.72784031	2289.356266	46.7998452	955.0960713	36.51372184	220.9895241	55.31525108	38.71486121
Daoy	untreated	2	cytoplasm	1.5	92.45706384	835.263713	1798.599408	1099.888984	179.6197775	13623.42825	41.23790247	1626.268222	9614.640979	378.2070555	3411.40828	38.75854011	2085.720152	63.53436571	46.69236135	195.8197695	46.34760062	1570.715795	43.64917889	27.48463416	62.28420836	130.1612257	120.9786911	275.9716361	62.12379661	367.7541289	4599.715606	692.2031671	6522.462278	94.93110839	6344.308613	68.84679027	44.83431715	88.25213166	90.35716469	43.14944316	314.9846303	26.73759254	2683.21748	56.63662727	1093.599604	41.94257259	220.6302465	60.06733487	41.61403227
Daoy	Shh+EGF	2	nuc-ext	1.5	1643.260647	277.9044989	257.2668351	2416.225676	198.5834798	2544.454181	80.7492812	785.8168123	3490.841508	133.8227823	637.3162795	112.6278188	481.5686806	172.856149	111.8576952	151.4311928	57.68083314	235.4095905	118.5566492	52.74688064	955.4677302	206.0612692	374.569517	694.525885	90.14689756	2110.004519	1060.008926	6757.054684	3471.114206	383.9696598	2366.994305	1131.946284	129.7265467	217.531517	273.6185887	115.0981834	852.7792909	56.25247325	590.7844637	1823.706629	877.4977417	74.85998887	324.4759635	125.6431697	76.41470393
Daoy	Shh+EGF	2	nuc-ext	1.5	1646.95584	344.185271	765.2786241	2496.854444	185.4188775	2453.495936	78.8021417	823.1018891	3703.421279	134.3350765	629.0480353	105.4196806	554.1014615	157.7864603	118.2390272	156.448391	57.66981984	248.7541981	107.2105116	49.38832081	1048.415413	198.8900676	438.2937869	678.2864369	88.70437172	2109.405604	1032.772537	6070.39191	4168.622063	359.5060174	2240.496685	970.6910512	106.1724752	206.7351934	263.4476915	111.8277856	803.9658165	51.60802656	602.1429837	1905.781851	931.418671	71.77341632	337.4615463	125.4959148	75.96549955
Daoy	Shh+EGF	2	nuc-ext	1.5	1684.87429	376.5566023	2622.742915	2730.242276	191.3643435	2675.414696	81.34245063	881.4288045	4001.943893	155.0827791	654.2574534	117.4610982	555.3534639	185.1328039	133.1763466	168.4503132	57.53308473	338.8968082	115.0191392	41.34696126	1175.941388	200.8511044	451.4086395	710.4083676	97.04977117	2304.156132	1064.059618	7325.898084	3982.898887	371.2623304	2282.416772	1043.704646	121.9758657	214.7432654	275.1060209	127.9974462	812.6612087	54.04922846	648.5728671	2188.173835	913.5182036	76.51698321	405.5035248	131.9067724	84.33409374
Daoy	Shh	2	cytoplasm	1.5	76.59991786	722.4950552	1550.124274	829.8311403	152.4455304	10073.23754	35.74107092	1372.128592	7198.114457	313.8350033	2805.620476	39.96603415	1219.362954	56.21379382	43.05607818	186.1138786	44.94036825	1259.033897	33.86411401	25.43824436	54.51207105	115.4978229	92.87392079	205.6965023	42.02633765	142.2479103	2605.716754	559.9791622	4387.176973	63.59592983	4254.110589	37.28690495	13.79249881	41.03190922	53.49235431	26.11486924	189.8068994	18.56056669	1528.583207	28.59397752	622.0922065	34.5056244	128.8913477	40.42541018	26.38608222
Daoy	Shh	2	cytoplasm	1.5	103.1526961	906.3085962	1917.972204	1040.43806	156.6674412	12301.5295	37.32857263	1617.106891	8471.034723	351.5514825	3165.303294	40.3245714	1320.505002	57.4920969	53.35996947	186.2854691	46.61844748	1468.3743	38.29239206	32.04441419	62.41356758	126.4543623	112.200048	241.0085775	51.10055911	197.6165684	3863.249459	806.6555583	6559.870796	91.15156481	5889.054317	53.55475628	26.80214746	57.88253946	78.7358032	38.77263897	277.8765777	25.7250339	2254.4525	29.8746441	883.568167	38.93258124	197.1026767	53.88315551	32.14266019
Daoy	Shh	2	cytoplasm	1.5	113.0247371	949.1230185	2019.378084	1118.816357	162.8532467	13465.12662	41.83470459	1679.249357	9496.581488	406.3889012	3459.661915	51.20000211	1696.209252	68.81434748	55.43519414	206.5522684	43.69908006	1453.502975	40.86308967	34.59544522	60.55486407	123.2175695	122.9637644	250.9647277	53.6226902	218.589629	4521.416416	1015.169759	7451.74709	111.3211317	7161.805452	62.18919077	28.90021644	74.33292152	96.71469012	44.60926788	317.7989648	27.62287537	2675.228652	41.79730046	1079.171734	41.47745995	226.4040347	59.95491428	39.2844022
Daoy	Shh	2	nuc-ext	3	1065.465558	467.5268415	689.7944856	1807.45533	206.0682289	1803.577749	76.56810762	397.1924156	4482.076447	158.4436344	638.585706	89.20991044	638.9709858	138.9611767	77.92568822	166.0183983	60.68194931	233.5948218	76.53235262	48.57659584	280.106693	174.743604	177.7350733	1140.155988	81.39748583	3431.847595	2518.308207	6848.481569	3411.564727	345.6783161	1858.101515	1125.63915	87.75099201	203.6225903	143.825423	23.39587928	946.9330491	46.29904273	495.8782367	170.4484666	608.3581384	81.24974522	419.4491067	133.1830458	89.76704793
Daoy	Shh	2	nuc-ext	3	1069.358464	266.4549757	590.6272368	1745.539299	198.4369471	1552.138523	71.88879368	370.9986535	4171.069267	148.2137779	609.4791437	82.4549783	581.5719618	89.68200877	78.50200796	159.9189373	52.12477345	221.5184651	73.14832258	254.2888699	302.1067323	166.1223009	165.8788103	1050.173453	78.0767308	3396.879656	258.112907	6614.241949	2410.372698	308.3015552	1853.901178	975.6796186	63.18887122	198.9999853	159.3882992	142.7185003	947.4950039	44.31851371	470.2352528	186.4786055	366.260214	72.82737803	385.2871463	125.9430236	84.61131042
Daoy	Shh	2	nuc-ext	3	1131.2901	257.7491553	490.8136441	1728.824498	192.0404515	1523.80374	72.70338109	384.8466149	4463.336281	150.1647816	623.4115653	77.31056128	561.0468816	130.2371308	76.37032002	158.7779087	57.45132978	228.0354345	74.78349393	52.341707	310.6404259	169.9860146	154.4679922	1046.857386	79.78885301	3312.869339	193.5215186	6993.139701	2299.845995	306.5907457	1897.768279	1010.731022	73.77454329	199.8934749	163.0343909	104.6035755	922.9623054	44.21979629	446.5283977	165.5835617	356.2620371	69.95414979	374.3470746	125.3324431	81.59338702
Daoy	EGF	2	nuc-ext	3	1220.319708	393.9313536	1466.877356	1850.65724	218.262752	3470.140386	130.9953056	560.7918059	4531.985931	186.3061805	655.6141682	125.473249	864.0365881	203.755971	76.526941	162.837771	60.97364512	389.7509806	73.59147178	49.67362614	916.8103114	428.045223	528.721332	697.4389103	85.90746424	3550.793271	1477.344346	9213.327979	5108.64247	287.9328076	4053.618756	1398.883248	178.5010458	298.8114078	559.3970231	131.0258743	833.442607	47.37113572	640.1600462	266.5348866	654.0229764	78.61521521	422.7251076	142.7967398	84.45628862
Daoy	EGF	2	nuc-ext	3	1281.73294	214.2370961	902.713216	1774.013953	205.7058606	3360.718495	122.7937148	554.4157432	4688.094446	172.4088579	660.9814286	76.52576262	799.1783967	196.7950459	68.15606914	157.8191095	65.97746061	288.4142407	75.12006275	48.625861	916.2550066	383.2807335	573.2220868	656.2237278	82.7611151	3333.619648	1263.942831	9289.397011	3855.334266	302.580806	3996.456297	1204.610949	176.9611496	283.6328475	545.5922134	115.1347862	617.7465485	44.30027715	560.4164687	244.5653093	706.1346963	76.08174905	395.2356991	122.5433932	79.4019891
Daoy	EGF	2	nuc-ext	3	1176.888673	143.5974703	1071.534018	1773.019425	208.1570064	3334.659165	116.1197353	551.8815812	4669.971294	175.7042973	660.1892263	77.01978695	832.9419984	207.0436353	65.20889725	158.6087701	72.79692124	267.7786177	77.30253246	46.63122893	907.8981518	319.5972398	534.8888389	659.1688236	83.60719407	3252.063469	1610.690338	9566.992169	5207.793897	299.0286896	3617.159525	1173.354716	181.0287615	278.1260677	547.9923913	106.5539086	766.9464057	44.35911056	492.0545414	241.410272	739.4218343	72.98347596	406.9963419	124.2023625	78.66574901
Daoy	Shh+EGF	2	nuc-ext	3	836.6025791	621.0576787	1682.3199	2335.441706	216.1428756	3103.694775	140.0770608	785.0926631	5874.837424	161.3299408	990.2221523	140.2899031	1112.762024	190.1008578	83.12068925	162.4851546	72.19461917	304.9198551	103.6101977	62.55506193	1127.380909	424.2675489	227.9880545	806.3129388	79.48255958	3857.888703	1216.555545	8679.760901	4307.543141	366.5242387	4461.314001	1148.432493	202.4596047	222.2699389	747.9849505	118.5601379	525.8197999	48.90228433	627.0133703	304.5826181	848.8065007	92.06931676	489.519196	142.2284851	98.35967289
Daoy	Shh+EGF	2	nuc-ext	3	772.9369278	510.5543383	467.1062285	2197.874947	207.4018672	2898.758285	124.7209568	724.9453392	5876.608962	145.8220987	797.5581128	95.94771421	951.6117401	140.3288077	67.35816376	156.2317402	66.80776176	399.4029308	99.75820088	61.72609642	1148.533176	419.1986204	213.6822632	768.1441808	79.55820414	3598.021861	2611.372429	8894.89419	4106.382557	341.3569943	3885.410343	969.9948125	169.651586	198.0329506	671.4824412	101.4427964	883.8605684	42.95505653	607.4331306	277.767998	848.3321883	76.56482187	446.9316846	119.2742733	83.17662822
Daoy	Shh+EGF	2	nuc-ext	3	814.3021436	265.2531207	417.9668938	2177.224355	206.9437513	2659.916486	126.1482593	713.222098	6442.362325	142.4762329	720.0284621	81.33862599	1105.754652	147.9173689	63.50812769	154.2077183	67.61605638	364.3273341	106.1271139	55.24774186	1148.13118	376.6719959	206.6281291	730.0935228	70.02126717	3518.518193	2018.173425	8885.97795	4162.39182	318.125303	3567.621613	922.1754092	171.2667496	202.2153095	711.1501195	101.877048	802.4526406	43.92025503	576.5399576	322.1529728	787.9871203	78.88990438	454.2099633	122.5461453	80.19450189
Daoy	untreated	2	cytoplasm	3	58.1624751	954.5449614	1274.290208	708.1897535	117.9083153	9178.806548	26.70506602	958.5745913	4545.653188	311.3496713	1871.839554	23.55270521	1312.857418	34.99764589	21.70281119	92.14194807	28.26544154	849.4142208	21.04632886	16.52004167	31.30152394	67.15463086	55.86564353	151.5332041	27.50652065	186.1958012	3536.65931	690.9345508	4386.530063	62.80285082	5680.271038	37.87797627	20.38532903	62.29275667	81.83422973	25.95198261	67.11242927	15.93038824	1629.869854	36.31519326	773.9936898	27.33738671	140.0614767	39.05294175	29.93640385
Daoy	untreated	2	cytoplasm	3	61.91833876	1345.403206	1743.528971	942.7228071	139.0053737	12194.36351	35.35700299	1230.654856	6204.786941	379.1339436	2433.165968	29.64340899	1727.583316	43.20192263	24.31950864	122.4692094	31.79807305	1041.014342	26.14049096	20.85758968	34.24695542	91.45998648	70.16112188	198.5013155	35.43156376	237.6361628	4786.790916	892.3813606	6638.013226	81.69867954	7130.86692	41.30414297	25.48866651	78.26959282	103.243753	32.45401268	84.00213047	19.57307315	2047.957089	47.34982005	991.7188438	32.8281856	165.2961024	42.78900366	32.29824923
Daoy	untreated	2	cytoplasm	3	69.56457799	1396.697978	1844.512452	966.7293478	144.2055456	12796.29054	35.9578556	1285.777096	6464.97291	407.6960098	2526.368742	22.13904929	1763.259503	46.12404774	24.06521319	124.561715	30.0126175	1064.645014	27.31175817	17.5484208	34.45250271	89.33902371	69.23511744	196.7885194	36.88704054	262.6956903	5197.895487	1067.416033	6536.067811	83.91457151	7667.392533	45.24682094	26.07136109	83.48881773	113.3783813	34.31908021	435.8653109	20.40452833	2222.976846	51.51747261	1083.02057	35.4470027	178.3499363	45.06184923	34.41410633
Daoy	Shh	2	cytoplasm	3	50.95691104	1098.572783	1930.043336	795.1734293	96.95146184	8668.752952	18.4591382	925.3587671	4514.555696	242.7733001	1803.04352	19.51104142	1090.771666	36.24937102	19.77030608	89.80960028	24.04002775	813.3719469	21.07531628	20.56787061	21.1479887	64.07023363	59.5281404	135.55127	29.35146977	173.4657121	4250.124631	689.8889911	4896.487149	67.18970198	4076.782637	29.49811735	25.4986125	51.15687568	69.49399546	25.17223379	53.49213133	16.64389168	1451.279779	35.35275129	900.1569759	25.5956457	112.4202452	36.49284913	25.06194282
Daoy	Shh	2	cytoplasm	3	72.22289292	1657.55225	2609.05672	1112.522975	133.2395445	11482.27568	25.93701618	1214.201681	6097.04796	344.2610528	2356.020373	21.59498294	1463.531576	50.32907463	24.70010781	125.7279761	30.18898313	1084.933102	29.11160131	24.28520457	31.64132269	85.61457043	78.09258299	184.4314126	38.03436053	221.5610297	5667.881204	920.00263	6420.282869	77.22442764	5314.283893	34.09704052	23.72742113	61.98946122	92.90293502	31.50223474	98.66000764	18.39215477	1770.508402	44.32745875	1153.896424	28.77417676	141.8005105	37.98010168	27.31279581
Daoy	Shh	2	cytoplasm	3	72.91445277	1663.448135	3004.268738	1132.837424	135.0361483	11717.45331	26.685607	1173.970615	6611.268468	369.5302984	2431.708108	27.92952871	1569.349906	51.60916981	24.64768887	129.2315236	27.34441178	1074.561869	29.70580135	23.62987269	44.74159504	94.47270669	96.18899181	191.3390649	40.62414759	219.7449536	5548.627078	999.6355643	6894.829247	92.40996037	5503.276597	35.07607174	22.42972322	66.2873862	95.61690119	30.76998286	113.3582733	18.56454237	1737.262227	42.15360503	1179.156663	27.92375265	170.0129312	41.02139284	26.23696577
Daoy	EGF	2	cytoplasm	3	60.57100789	1519.155978	1175.923019	827.7338753	114.3878303	9639.098177	20.98049165	1110.161497	5464.084598	292.6031179	2007.712017	26.75095929	1126.481391	40.85519318	32.57223957	83.45499513	23.69245042	864.7270781	26.50458736	6.794223272	38.57723223	77.63648459	87.63187582	160.6374399	34.44472817	150.2995532	4326.126492	343.6676667	3929.921679	53.25386104	3639.669475	31.91277501	26.55497684	45.84083015	334.4182862	21.37766729	114.4596432	14.61841462	1315.906625	29.07109884	984.8746319	22.22027729	96.83893041	31.30253902	21.54098207
Daoy	EGF	2	cytoplasm	3	76.80458427	1812.575973	1368.628387	976.9475175	121.9318597	10543.24468	25.62328789	1278.730557	6400.072733	313.2503015	2325.525451	29.83602341	1273.463726	48.20893533	38.31931198	98.62807615	26.71041238	1007.904986	31.19399577	7.893936225	36.6163746	87.56031012	89.9639373	185.7536389	37.05186958	187.45739	6001.938507	673.3263983	5346.517645	68.90385955	5125.064783	36.35000729	35.38381205	60.94937613	472.2567474	26.95104416	129.1333195	18.17212079	1750.601579	38.91324469	1334.329135	27.84248238	137.4084777	37.89827123	25.59533809
Daoy	EGF	2	cytoplasm	3	73.41955522	1764.608668	1443.699096	928.8495978	113.813178	10358.25955	24.02016318	1214.963027	6420.241028	308.2900314	2254.875044	28.76152092	1297.511272	47.15017744	40.46588419	95.1351451	27.02627028	981.8120244	31.06602388	20.7165561	32.15323463	83.12366646	88.0850584	178.5892208	36.41788805	203.2678924	6185.091138	769.0988941	5888.376805	74.02786634	5469.161161	38.09469648	26.41111851	65.57359062	506.2788286	29.85725527	120.4213454	19.42387518	1831.445645	41.35494171	1308.439656	27.62343677	154.246295	39.46126995	27.45958928
Daoy	untreated	2	nuc-ext	3	788.8080738	111.0442851	377.3748964	1608.782644	188.1300386	1790.868107	68.24230097	410.8399699	4999.159501	161.7226551	648.2032819	118.1804058	639.83617	218.4829529	115.0126343	160.3573596	63.55780123	225.9157582	97.24397864	47.03664648	300.218978	183.8407566	194.7025951	695.5002724	89.8660617	1915.547673	1026.141593	6468.344697	2944.926855	207.4858566	3013.44725	751.0656017	107.2234834	206.7295342	167.1274635	108.5218834	701.5157875	55.06693541	721.2562096	200.5510976	538.086242	77.48198048	322.6081985	121.8556604	85.37252359
Daoy	Shh+EGF	2	cytoplasm	3	77.97074485	1170.653923	1091.9058	1367.008909	111.9383509	8785.946834	19.3790117	967.680805	4696.962802	226.1718941	1720.118875	27.23005901	1042.427344	41.36636719	34.30371613	92.69862383	27.33184662	789.9982547	27.67379245	21.71814834	43.28714484	77.2368336	115.6732591	170.4577752	39.07934608	109.4487776	2665.431642	543.4422955	4198.721133	58.11332031	3678.949837	30.03754742	20.31662733	52.8889674	329.6143329	25.98777765	105.9723103	16.7302128	1122.912444	35.5093816	985.4559875	23.77999071	110.1262679	37.32399405	25.02748882
Daoy	untreated	2	nuc-ext	3	811.7263383	75.84529605	511.4339671	1613.882014	177.9394003	1756.963357	69.809192	396.7088289	5503.545438	167.1243606	649.0747245	95.3963232	647.0817343	234.4782784	99.29136947	163.615773	45.77004966	248.0829757	94.22061973	45.95664357	318.3961237	178.1750536	211.8789042	689.5806258	111.1074156	2045.366167	1063.377309	7031.499077	3188.992589	225.3499424	2840.467415	673.2309363	64.16058387	191.1652973	163.6403527	113.3217371	606.5812787	53.0290044	616.6196523	191.6663154	537.2393124	77.89151359	384.2033924	120.5350175	85.73279658
Daoy	Shh+EGF	2	cytoplasm	3	81.39040124	1387.790632	1227.341317	1637.011753	129.4728881	10196.11221	22.6323971	1051.646017	5682.723664	244.2601127	1951.542858	29.50469666	1058.45463	48.83916414	36.91606272	110.2152312	30.38091381	895.0347003	31.4093907	25.32683833	42.99478648	86.39435388	117.715915	192.6073969	43.80930345	120.2933064	2844.727201	589.1203538	4457.341359	62.00325102	4014.925769	31.16864227	18.83108542	54.37424514	345.0808045	27.22362691	64.47364064	18.08272272	1262.726634	36.87239743	1061.534721	19.09648697	119.8854376	36.54217357	25.11892225
Daoy	untreated	2	nuc-ext	3	926.9310906	325.2419345	637.0312859	1724.954261	192.5141532	2026.029682	74.54904365	428.8676635	6259.623194	170.2061345	682.9953907	107.9400931	680.9593582	163.2687596	86.16757853	172.1151932	39.16782395	236.339859	95.21241101	47.16662251	356.6212031	195.872105	218.1736516	730.971856	79.29288013	2310.946163	1093.630642	8090.135337	3178.819995	230.7005228	3165.538868	791.2901692	86.06497567	199.8748401	198.6122052	121.2735801	756.7138174	56.32053995	766.9072993	193.8886264	614.3535397	84.87185113	444.292893	125.247923	93.03349947
Daoy	Shh+EGF	2	cytoplasm	3	96.96055745	1698.377847	1711.987903	1937.587592	151.8139167	11977.97635	16.7804441	1314.164001	6720.230823	330.9716588	2290.601233	39.80530082	1417.879833	59.07248887	39.0659897	131.5197338	34.7869199	977.8608793	38.48081485	29.31169314	50.1445261	92.91106172	132.365152	249.1744792	50.38114942	133.9586773	2791.344104	566.2250932	4319.737853	59.90068751	3728.267306	29.47777107	17.31547027	53.37838547	331.4527858	27.60338918	87.12276251	15.5764257	1203.29905	34.62103117	1021.267732	20.59515105	111.2250169	33.15605561	23.94770042
Daoy	untreated	2	cytoplasm	4.5	50.16788029	998.4868233	1179.580745	527.6606085	142.2463389	6535.515575	27.56786977	768.1562542	3010.696445	220.4675953	1209.393203	19.46282855	1522.408042	32.59696389	25.5553698	96.67211874	31.86497507	630.7196042	20.86208995	16.33370504	36.31056144	73.10636631	45.49004145	142.9937475	33.38320299	323.1471483	4213.393298	876.1043539	6972.188164	105.1673857	8108.501678	63.75777133	40.34202638	103.6269743	163.3245229	51.00246106	346.5879309	34.0887929	2067.798541	74.09744736	1145.229321	52.32229349	382.6446275	64.49169904	50.59132427
Daoy	untreated	2	cytoplasm	4.5	59.91032877	1354.086876	1289.601188	712.1756873	138.5484151	8316.613872	31.92607669	948.3561221	3982.412188	260.4088188	1555.773476	21.24429545	1650.849334	40.20309573	30.6673182	122.7732907	35.33733215	865.8164765	24.954419	19.04668411	44.47043397	76.42368339	58.03857827	172.1916975	41.59686795	318.7372756	3788.258863	820.7585894	6295.755369	108.7284879	6402.297009	48.74948593	27.34431184	83.32001951	142.3810605	38.97003947	342.3286019	27.94557927	1797.052353	62.77007792	1000.672959	40.01979802	264.3193119	48.93410202	41.01867563
Daoy	untreated	2	cytoplasm	4.5	66.61199707	1448.873665	1472.936362	770.2827831	155.1213622	8724.164414	28.7475879	1067.852819	4385.932952	260.5539505	1655.174803	22.23325636	1565.777057	40.96156242	30.9394482	123.5447132	35.23931728	896.627766	25.43096064	18.84906223	41.46444208	70.68927864	57.93960571	170.703428	40.28974978	300.2121945	4291.428913	867.6381857	6794.649672	115.1009449	6732.271565	48.38967992	32.0123543	90.4058795	148.2158758	37.50264054	338.7265589	30.09272614	1791.606268	68.3381122	1017.045303	37.93351201	231.4185755	48.59503866	40.19352183
Daoy	Shh+EGF	2	nuc-ext	4.5	383.8852646	122.4470393	276.4078164	1784.974914	176.1584289	682.6570771	49.69287027	320.8358996	1184.88322	140.7266001	528.7924108	81.64963465	469.148597	134.9514116	66.16251127	156.6366504	50.21813901	138.8546002	60.32652623	47.72967355	517.0739094	192.1868604	197.8047937	591.86472	75.65352298	1398.882814	554.5445541	5099.751211	1529.123111	234.0299962	1364.07816	717.6787683	73.19866896	156.3259924	167.2813367	93.35661693	829.6636603	41.4332503	289.310155	156.7436755	126.9973422	66.81105847	319.3199383	117.2124741	78.9200708
Daoy	Shh+EGF	2	nuc-ext	4.5	384.9547533	111.1296112	227.098578	1758.461545	185.6216897	684.4586623	49.71263647	315.5127866	1343.618659	138.0803058	522.8380408	66.87037474	484.6895041	139.8992882	69.58938664	156.0102693	47.40342873	138.4800963	68.94082231	45.50879426	539.3432704	190.3845366	221.9028173	603.8635642	75.19748894	1494.211017	686.9453125	5052.128894	1702.124647	239.0409059	1395.499221	757.3665257	75.45052002	156.8044506	151.3731634	86.34498895	781.2537208	38.95608427	309.1951608	156.2663906	165.9873311	66.2198737	323.5944174	121.5087865	75.8404528
Daoy	Shh+EGF	2	nuc-ext	4.5	442.9259923	135.0032803	297.2435027	1786.446803	194.3797724	679.3624419	49.2907616	325.3210742	1392.524689	138.5898614	526.5144227	70.77986316	499.1484461	142.8305948	69.67973265	156.6377031	51.27042945	144.354868	67.4194459	45.3535457	555.7640337	185.81481	215.1604738	677.3548913	77.11011569	1366.295931	450.854794	5186.495886	1715.420331	219.6193123	1361.282545	781.619973	76.77103972	154.2239364	144.419626	85.8053561	754.6719778	41.13713554	295.1762763	159.2408432	146.6480344	65.71335441	315.8228074	120.2249243	75.31706626
Daoy	Shh	2	cytoplasm	4.5	56.22560821	1369.458774	1870.604452	710.3219623	165.8592479	8275.8313	36.03874741	869.2124623	3298.946382	265.6774349	1438.089028	23.92387184	1743.940708	36.71494743	27.46221401	104.7106716	42.69696408	832.128683	22.81619733	20.46595026	40.25807607	89.62946596	42.1542368	152.9094829	34.73793317	379.7223255	7320.060511	1454.44462	8671.852872	172.6639206	7848.930885	55.36579008	43.94237585	119.3687322	201.9194819	48.20295335	156.4150673	29.29535602	2081.430034	69.29296878	1272.652099	41.21501322	314.4588225	57.36071759	53.03264361
Daoy	Shh	2	cytoplasm	4.5	65.60925699	1508.217666	1806.449996	822.3496652	152.1631414	9707.836896	34.00219258	982.7160034	4214.570503	280.6348965	1655.306933	28.27384609	1994.519525	41.37102293	27.35165344	122.7907392	40.65712761	973.621451	26.48265575	19.85961065	42.90395304	93.13908292	53.59266248	168.2560452	36.10575719	382.5151873	6989.054229	1389.155324	8536.604242	155.1588531	7524.606257	51.26884065	39.83028805	124.1453654	186.3401104	47.61605923	239.761831	25.56205908	1995.046892	56.92316894	1230.915138	37.09057734	264.9711654	54.99739299	45.79188185
Daoy	Shh	2	cytoplasm	4.5	59.95843586	1435.347964	1552.119561	761.8186143	141.1579524	8262.346628	26.39637221	909.6105742	3781.075829	249.9435417	1499.676298	24.22052008	1628.024688	39.36926816	24.26160669	101.4513725	34.49737385	878.3677896	23.39475546	18.19686985	35.0325303	75.10321335	47.6510541	149.0350265	33.08911746	382.3701412	6558.155577	1346.808131	8946.783946	144.5859571	7454.996404	48.12272576	32.36778013	104.6040054	183.7671629	46.89388306	258.5625952	25.47166171	1893.961688	47.97923956	1254.171021	36.51620946	220.231135	53.93336204	44.31804723
Daoy	EGF	2	cytoplasm	4.5	49.71052547	1262.244235	1007.199158	797.2511924	101.7129265	7544.895204	18.73697139	980.4459274	4512.417721	339.4809174	1750.471117	16.8837546	1567.646153	34.19589087	23.32533215	77.51067366	24.89525913	825.110216	22.88667029	18.3279354	35.5609493	88.06246162	50.21444336	142.4851814	28.39939238	185.5299948	3097.2645	509.3325593	4246.992603	65.8901562	5514.023328	25.7862892	17.69392488	56.81492415	230.5042681	25.31664752	190.28971	18.85984723	1564.364845	33.06152086	944.1607794	28.14828204	172.6759218	39.62233424	34.38260071
Daoy	EGF	2	cytoplasm	4.5	58.80157564	1615.196202	1267.66119	922.2711264	116.4309573	9225.993495	21.64111535	1138.141778	5589.979677	365.9342529	2056.81594	21.34006037	1787.315766	40.14529381	22.94524711	93.14713202	29.33703055	995.1079873	23.27299328	20.4693043	33.64856003	88.78845774	56.39100992	168.6200281	32.28461025	214.5770759	3722.870126	627.9187708	5177.994463	77.1708131	6532.831097	32.95029473	17.53686021	64.73941586	295.0661022	29.17783687	56.54659967	19.36696917	1849.588216	37.65021903	1149.644955	30.97236183	159.3645253	39.53853095	37.32019376
Daoy	EGF	2	cytoplasm	4.5	64.32421297	1920.12257	1505.109942	1041.028983	130.4752975	10149.41553	22.51861073	1260.045884	6197.848221	402.3547586	2265.088373	28.79774959	1925.329726	43.49829957	25.17056893	102.0344621	29.66421526	1064.250371	28.65486367	21.838388	33.37363676	93.93879049	61.20854872	181.5383894	33.27171649	242.0261822	4267.75206	744.0523576	5833.719105	88.13999002	7217.73795	36.35296701	21.06164266	71.20120825	311.236209	32.23054935	83.55812187	21.42362294	2046.000792	43.31566126	1236.046699	32.72806749	173.2359371	41.06563328	37.55232323
Daoy	untreated	2	nuc-ext	4.5	714.042472	273.7816512	508.0240179	1396.084146	186.4071323	1400.527595	86.77308894	442.3099779	3347.71282	127.3788141	520.1352219	89.05095255	579.1149539	172.5220684	65.52842914	135.5932657	54.45338264	125.848679	95.02655608	42.91551412	208.6983889	154.450029	132.1921297	676.9749411	70.40706299	1937.431189	1055.918115	5584.106066	1986.656503	213.9471349	4770.066967	1889.903522	114.5595404	186.1435559	195.9790337	96.81000539	1274.270084	43.17167929	417.2077405	215.0452674	95.03275183	88.8210768	365.8364193	124.4700832	203.0396038
Daoy	Shh+EGF	2	cytoplasm	4.5	32.04396623	756.8669813	980.4363934	1078.611668	94.75351733	5664.827462	16.54548155	742.5019555	3092.799704	195.4334556	1283.610821	16.74803115	748.1434228	31.13418847	14.91815146	58.95857784	23.70616594	575.945264	16.34372984	13.04250338	30.22417859	55.64758185	37.15550129	93.82801976	20.77521887	130.2984083	3082.54523	447.3867746	3529.12754	61.42836653	3760.01439	24.64125604	21.98519725	41.75669829	421.3790385	18.02913373	272.6789611	16.73341206	1075.873449	27.46515982	800.8185714	22.24693649	120.9359355	29.81509245	24.8493873
Daoy	untreated	2	nuc-ext	4.5	781.7248756	69.51454483	360.7560996	1591.762953	215.476339	1281.189581	89.92359736	345.8936756	3283.106703	143.9800278	571.0058161	77.75047198	689.7941043	247.4092595	70.88600774	151.7392184	61.39817472	162.9929717	92.9785722	47.67020408	233.9403406	158.1481358	148.6155922	749.9918291	69.00964756	1888.146762	845.1562656	5248.41142	1836.723986	217.4409241	3316.543419	1322.39411	101.5845437	169.6797889	172.7237309	89.90577769	973.8500051	41.16908319	376.3560656	208.851446	51.79583319	74.98939401	324.7417817	118.8252615	107.8537454
Daoy	Shh+EGF	2	cytoplasm	4.5	49.17931828	1188.150691	1437.736174	1600.384265	127.6959304	8557.861721	24.09444585	1070.40041	4581.316399	265.0284655	1905.079689	17.76186535	956.5806152	42.29621476	21.0607662	89.50309372	27.80761793	830.1167032	21.73420746	17.70978686	33.67186407	84.6537867	55.08234651	131.2570073	32.39431065	159.3381774	4030.150275	579.7540989	4412.781281	72.28800802	4335.744338	27.22761332	23.83771896	42.4112696	515.7708786	20.55325274	263.8182044	17.14824918	1306.096395	31.09122159	976.1876451	23.47462448	140.4463124	31.49369313	24.20397813
Daoy	untreated	2	nuc-ext	4.5	810.3167193	145.3306093	303.6092849	1522.136669	205.4008805	1228.319274	84.96995047	341.4879374	3434.743957	142.4762329	553.3291427	72.68610596	587.0685883	217.6195734	62.66698808	146.8633705	55.53511625	159.3799817	91.59006028	44.456497	227.1319074	139.4951076	141.369277	658.7127333	69.31704089	1785.493446	676.1543341	5378.14934	1963.915686	200.8832981	2962.008836	1195.635431	105.9648907	170.3274754	169.8087077	92.6074288	1065.128951	41.42116589	415.8146941	204.680089	36.12536565	70.38023927	322.1798554	119.2960514	87.28028185
Daoy	Shh+EGF	2	cytoplasm	4.5	48.96191538	1095.970107	1524.41846	1605.559606	138.472192	8702.665873	22.30429148	1092.418596	4453.834913	270.1486353	1880.747037	17.99981352	990.2330628	43.01001393	21.32446867	90.48558866	29.30330724	943.8847361	21.70247126	17.66731312	30.96252548	75.55994712	46.92015805	130.998797	30.40246937	175.136187	4344.582051	667.6515201	4902.545218	76.75743852	4763.313781	31.01633927	22.19572623	46.51855326	553.284931	22.51001544	421.3192296	17.85892853	1448.576281	26.8868288	1072.802348	24.68623918	143.4694492	32.40049008	25.40106991
Daoy	Shh	2	nuc-ext	4.5	644.6712022	177.2789444	1152.243369	1580.086614	184.3299334	1926.331387	79.90592182	349.801851	3433.522352	139.231751	590.8753209	70.60429392	488.4195376	271.9219443	78.64263741	147.9060781	53.37418446	138.6104541	111.9159334	48.74695606	195.1023873	220.9882632	213.0709944	958.2480329	70.64833585	1636.093669	997.7697421	6105.851099	2490.215464	295.4797188	3799.315999	1308.677052	105.1455045	193.5810262	192.7955947	108.1886322	491.7654316	48.31688315	626.3237735	183.8247003	172.0268049	79.15800407	333.8388277	130.9773966	174.9777587
Daoy	Shh	2	nuc-ext	4.5	584.6304364	135.6222114	256.3582536	1554.299895	186.6343476	1053.192622	72.29458329	325.9720617	3436.247373	123.8611289	537.2296896	62.27768717	438.5586211	193.8921285	69.09251029	150.671529	51.09093125	152.7624407	100.5091433	46.46409314	206.6148619	173.2900748	199.4811007	863.6779666	67.04354131	1712.249688	689.2612053	5676.846289	2084.524982	270.2897928	3031.951316	1096.249125	88.02050123	178.4193723	172.8400274	97.34236057	732.5389979	40.83684409	398.8146393	173.4646793	189.1728593	76.57161862	332.3846954	119.0504336	118.4288418
Daoy	Shh	2	nuc-ext	4.5	650.6086784	71.11109476	201.6277797	1639.414999	206.2114312	1365.534207	75.17728184	352.566871	3905.418314	134.0540345	563.0403086	73.20594185	457.2623838	212.1311169	75.41094681	155.9231156	56.24899384	139.0906229	106.758425	46.68292921	210.6903618	166.0656323	204.1467179	837.9330359	72.06075964	1681.49948	696.2465237	5949.369179	2386.31002	297.0792574	2707.449767	1168.427246	114.181823	188.7822125	182.7742438	103.2925298	762.7521005	39.91483516	635.4825857	189.055328	224.7090168	73.98466649	346.4184415	113.479084	120.5317906
Daoy	EGF	2	nuc-ext	4.5	472.3005958	757.2826736	1931.260159	1657.608731	195.9931754	928.936193	56.03200387	285.3312274	2264.389722	143.6255405	569.8993003	92.65030654	423.2468527	363.9354968	130.5573494	155.1649344	58.12820629	88.00246262	77.76752266	37.13308699	382.7318836	170.0523488	211.7431518	737.566206	98.98698367	1747.677047	748.6650708	5988.97517	1259.065981	191.3688348	1906.613216	1179.401759	109.550401	186.0179684	352.4354572	109.3809123	598.4391382	48.90217617	467.1796407	208.6466647	347.0937346	67.2514433	358.7494843	123.4520836	215.6508303
Daoy	EGF	2	nuc-ext	4.5	427.0366825	430.3988779	267.0227193	1562.026492	161.3249465	825.2066498	56.33431342	296.2355536	1934.883745	129.920984	509.1029578	70.48369761	264.4246032	200.1494137	108.1302771	148.6974091	51.19315553	142.2711039	75.25233426	429.5001274	378.5364318	181.2824337	215.2324213	673.6956142	71.76991677	1664.170759	683.1839649	5905.094797	1749.376537	187.5424659	1501.582683	874.6778256	105.4274101	172.619508	218.6735133	103.435534	734.0260814	46.72882028	350.7269691	173.2936888	292.5869355	66.29228057	307.3127692	116.4298692	98.80874681
Daoy	EGF	2	nuc-ext	4.5	468.2669106	290.6184627	78.36492469	1648.629444	182.8515558	904.9433251	60.62992119	322.1233636	2190.486442	134.4018825	515.1900978	82.56069137	252.4087085	190.3886185	107.4211751	154.4467316	56.35996533	113.0978636	82.01760986	41.96289004	407.6593121	170.1168517	235.1151111	724.6866443	76.95362017	1678.672273	742.765581	6640.867866	2543.673307	198.714667	1511.05758	797.6146994	110.6187799	173.5174761	179.2735861	109.3834041	724.300297	46.50660152	319.6493539	187.8784703	273.5747466	69.41203367	311.0689027	119.7024501	84.36873765
Daoy	EGF	2	cytoplasm	6	103.8644615	1687.807335	2296.198574	1308.49101	166.0754153	13195.76638	46.12179447	1282.891743	6237.309014	296.7362155	1857.19611	33.68688667	1432.063114	62.3723419	46.46859706	129.0290726	36.11875427	1160.130864	32.21729566	27.15882859	58.83337372	107.5936216	101.8577337	263.5745571	52.459159	378.1892548	8343.423826	1362.521825	8847.723199	157.1055092	10068.63617	73.06764766	43.59380905	129.1339091	505.1749619	54.04587419	503.7693302	31.2453248	2377.505464	87.37893376	1735.870728	50.85937935	281.703126	74.12520966	62.45176706
Daoy	EGF	2	cytoplasm	6	103.9449277	1647.554155	2356.740646	1293.503998	143.48347	13369.99126	41.18360984	1203.527993	6559.590707	287.0965504	1962.629978	34.74775364	1354.798624	59.73881653	45.04610611	126.4971527	35.02488932	1114.157413	32.2076608	26.3278348	54.28321241	107.9220083	102.2399482	253.6636113	49.74831571	371.0238919	8288.388671	1377.423991	8496.925235	150.4537585	9498.532074	61.9484994	39.1467725	126.3983263	467.0609201	52.53602968	467.6714956	31.35194658	2270.385509	83.5038448	1684.991745	48.09923965	282.6046039	73.16562276	56.01160682
Daoy	EGF	2	cytoplasm	6	104.5201672	1603.409742	2154.688491	1314.446053	140.7385869	13614.19551	39.93743924	1247.407595	6669.246257	295.8060862	2045.22218	37.85564097	1457.993174	59.8425904	45.5697273	127.8605417	36.56744013	1051.505222	32.5820464	25.12618154	51.53402301	150.7388278	94.33166271	254.3631315	48.0898894	386.9474104	8767.072861	1521.328284	8584.283912	152.4230964	9500.906959	62.98811726	40.41708147	129.7160462	498.7232762	54.0052282	471.2705416	31.44477726	2376.10089	88.15674507	1749.379137	48.9949057	266.2451273	70.23162666	53.67387979
Daoy	untreated	2	nuc-ext	6	1153.8815	50.73717402	839.771803	1736.777427	210.3209255	2200.242178	111.3848219	326.6520998	4026.297539	150.8812289	595.4327864	70.9900619	707.1285644	167.8109122	63.71454831	162.5547398	59.20984133	124.0136921	64.57476364	43.7154322	233.6362836	160.7530385	140.4678532	648.813398	75.5100839	2287.723006	1752.263349	6791.689053	4134.192752	228.5218226	2882.244299	1461.04154	105.5532163	215.3073551	207.7776146	91.69093497	1069.061362	39.49038541	284.8346533	151.9635064	486.1516823	68.27383815	338.6271431	118.2692306	77.71759038
Daoy	Shh+EGF	2	cytoplasm	6	91.83590724	1752.886626	1949.24902	1872.356715	274.4489442	14251.44316	39.68778994	1151.860407	5943.152872	297.4501998	2027.97935	35.41837706	2285.510669	60.55670792	43.48767242	130.6441769	49.13353029	1361.20947	34.27120118	27.70194512	82.28490412	112.4344829	84.57173103	251.1463789	50.45920825	480.4095317	7040.346493	1421.989153	10626.31556	188.2406865	11288.6369	87.23411836	51.33531633	137.8190541	818.0141273	58.99845131	335.8056505	32.09575162	2302.463472	35.19069058	2120.595001	53.30355501	327.3828529	92.58495815	78.0850516
Daoy	untreated	2	nuc-ext	6	1212.806758	46.44800125	749.6940929	1707.973944	213.4597081	2288.648922	110.4436776	347.5023368	4153.94983	152.9942537	585.771345	63.53035764	719.6272031	204.3962657	60.78792733	160.1794122	55.90601716	166.0832243	65.08030609	43.34605932	250.2257327	157.3474768	145.7394723	650.0712686	74.12200059	2468.558811	1268.783819	7370.334508	2518.852645	227.1891173	2454.449971	1405.23266	103.7441687	209.5265059	200.2480542	91.46552082	835.279123	39.68931825	325.2847317	133.9804068	444.9599387	69.8932238	347.7031286	113.6141979	76.75323543
Daoy	Shh+EGF	2	cytoplasm	6	86.72442812	1814.930267	2366.314085	1991.50708	210.6684295	14537.35358	36.69621208	1263.647401	6381.45568	329.1162017	2196.334923	41.46820952	2146.380628	62.57314934	44.57320906	136.8905944	45.33237755	1372.174238	34.31878278	27.34851792	72.46977561	113.5989866	84.3129385	238.457147	49.07973211	422.8502496	6551.90647	1326.844581	10669.50498	170.2646503	10459.14515	76.02848076	48.24856551	130.9293795	648.0765536	54.32064816	353.6829041	29.49304819	2256.340721	34.14594897	2003.813569	47.49132644	326.3868649	84.20663903	62.80230546
Daoy	untreated	2	nuc-ext	6	1259.407474	97.91458746	814.5198437	1728.061692	215.3750167	1830.563375	102.0772657	338.6868948	4269.994046	150.2158039	630.4397661	67.30468616	642.0685657	205.8037604	57.67751384	160.7208438	56.88000577	181.3648174	66.87126905	42.93266513	246.940949	150.1494794	136.0031075	648.9842902	76.20017436	2306.495596	1620.51397	7770.291087	2289.774286	224.6236535	2422.984848	1282.436754	114.1156745	203.2753963	199.0446827	87.05582736	903.2403048	41.93340134	322.0598504	149.7059491	254.6656478	69.95414979	362.9570478	114.3822066	80.00543034
Daoy	Shh+EGF	2	cytoplasm	6	84.26269845	1783.574482	2048.562679	1927.668396	175.5812612	14714.03693	36.85196803	1224.075543	6509.875139	313.4020308	2088.513271	38.98927284	2219.059854	61.5183455	38.39528279	132.8153732	42.04795318	1293.470889	34.97091372	26.09598081	76.70681054	98.06814537	73.90147941	222.8399198	47.89413162	386.8691998	6442.400371	1414.737835	10146.12824	175.0573319	10322.84611	68.47203359	45.03899383	126.8249513	648.3626652	49.04016296	265.5486033	29.24335401	2232.50479	34.82971374	1972.343621	45.69544988	301.7016458	70.54733447	58.22589836
Daoy	Shh	2	nuc-ext	6	1023.288238	198.4251125	782.9104811	1766.816036	204.6678328	2491.890804	112.5823332	459.2953486	5008.765933	161.4337552	683.1076636	96.52574796	1009.207645	198.2078464	73.19744302	157.5382518	65.11144154	297.8135847	106.4951132	57.80901951	278.300076	176.533689	279.328133	679.6063729	77.28375903	2751.502405	1309.58357	8055.037142	2996.156139	338.7471544	3599.704222	1217.718017	139.894092	210.2397891	206.9272569	108.9395375	1157.747815	48.63969053	493.0018718	184.0905463	559.5413538	78.56992069	371.517632	122.674719	89.98316505
Daoy	Shh	2	nuc-ext	6	1041.954304	164.0909846	885.8766725	1729.311632	202.4342647	2278.99211	105.5500738	451.0656063	5245.52208	153.0528168	641.2178879	80.86077542	982.1933041	176.3060478	64.65946159	153.3303673	64.18956524	305.4131103	91.76720976	53.64597324	284.9686008	178.9821526	120.1623886	677.3952141	69.16756111	2942.452492	746.8201755	8318.254994	2967.5427	362.9231275	3418.215028	922.0162245	115.2978635	200.3394318	182.4470226	107.2213423	865.7743781	44.45076091	476.1729227	168.9235308	515.0551705	79.55246923	378.8820477	120.8689659	88.2030879
Daoy	Shh	2	nuc-ext	6	1186.186383	191.9512093	686.5523668	1756.832403	201.9653572	2143.025348	96.03302195	439.8896468	5510.560012	151.6300604	643.5708034	89.25685743	709.0715501	121.9335937	61.65505755	154.2876516	67.05607676	326.0103923	89.43942976	51.55651551	289.0582091	185.4327523	115.4564388	643.6386923	65.78187162	2786.243338	667.863236	8229.864408	3182.662984	354.5707052	3560.188774	986.7031858	82.80686891	197.0783632	188.1264461	115.3304773	613.851466	42.86600836	494.4026388	164.6271968	478.0714814	75.90568494	380.4645303	120.082741	91.94898297
Daoy	EGF	2	nuc-ext	6	1327.94421	116.6828251	485.9880063	1651.51314	218.4937276	2849.208399	112.6062931	539.5483045	5989.202463	181.2633129	661.9111566	120.6693678	722.2101216	382.9405272	89.42884108	149.6358831	66.11766906	194.7910261	119.6133072	56.44471087	462.2208997	246.1315687	245.9915119	1030.632285	82.17497089	2101.473141	852.2867728	7355.47828	2369.536858	218.8641053	5013.181544	1464.691895	151.2246628	234.4312393	306.4948352	101.7976991	646.6608618	49.95281697	575.2887254	269.2778043	262.5485382	83.70444764	344.304652	139.3790203	121.9117479
Daoy	EGF	2	nuc-ext	6	1295.3528	104.2921835	398.5678419	1618.077303	209.4859304	2558.837861	116.5451332	568.9533955	6452.478817	176.988696	624.8659461	102.6850761	591.1768685	340.7883735	79.4300132	146.7261027	61.12591925	218.1487356	117.3203094	51.87052559	489.5811389	279.3852223	249.7711316	849.38282	73.26965012	2330.564958	742.0550107	7635.170395	2528.72887	218.1221184	5308.822542	1444.236752	123.9400787	215.8341952	296.4203213	105.0620548	556.4003905	48.25064251	596.5727754	265.7186549	395.8950495	82.10281329	343.1374001	124.7251476	116.9339552
Daoy	EGF	2	nuc-ext	6	1465.095215	90.58195871	256.5232994	1615.239124	204.5622334	2424.216047	113.7262215	561.2066014	6501.71919	166.9612078	628.931244	95.33378167	616.0129832	350.1712062	76.9647327	147.1719597	59.92066464	236.1179909	109.2278499	50.98841813	498.1672335	264.9807587	232.0000182	784.683431	73.33563707	2171.361707	817.0765976	7710.065777	2385.294606	215.9973199	4799.380128	1693.955105	120.6194269	207.1726786	295.4127865	107.0973953	592.6759558	54.5357603	548.7881356	250.5462456	432.9646576	75.94989962	342.0334553	117.2522657	98.46938822
Daoy	untreated	2	cytoplasm	6	54.51116558	784.3962105	1318.198488	678.129093	93.32209569	6949.913909	34.79061598	806.4458729	3198.177004	264.9347185	1839.276178	19.85745618	869.2293396	47.84523325	21.69749991	93.75317675	23.6978992	725.8646786	25.72240387	15.37082471	29.14439825	94.95628769	74.310282	134.0550816	32.95582016	122.6534993	2561.119203	419.7309839	3075.305902	50.3000002	2885.802831	21.88256436	13.52645056	39.61700601	63.66267276	18.4493343	18.49350728	15.82455311	998.1624064	24.6326226	512.4339883	22.49076745	94.2090816	26.29108068	17.54961781
Daoy	untreated	2	cytoplasm	6	57.23810514	895.2000379	1164.312617	797.4535837	111.3807849	7938.700227	34.77935452	910.0589566	3696.913943	287.5801323	1913.886055	18.6877621	962.0280081	39.79623938	24.44322344	109.0564039	24.78720681	837.9237246	28.89363412	15.77059254	28.68865421	81.26203362	82.03858819	150.2506592	37.64379127	158.6313342	3502.100231	571.4132297	3982.144341	55.53791708	3584.490687	26.19447328	12.85315334	48.94839953	78.25257384	22.39980496	92.5743372	17.28589334	1328.34334	30.2569057	667.7901395	25.4498183	117.8973613	28.07761878	21.61332836
Daoy	untreated	2	cytoplasm	6	67.72688865	980.7846478	1446.751093	947.4421752	136.4835075	9628.520468	39.81040047	1048.127585	4246.596037	315.1453452	2215.290223	21.5882969	1051.804906	43.11637802	28.02986466	122.609427	27.35584622	966.1395917	34.23650088	18.05518385	30.48217602	78.95231511	92.10432028	175.4609974	42.49348962	187.5128881	3929.089598	686.0748826	4867.109615	60.15468435	4514.577766	30.02902877	15.34216937	59.01377689	91.30195612	25.52063229	95.35574875	18.84750695	1508.927241	36.51758682	784.3916277	28.32113779	131.0318378	33.39528066	24.72362269
Daoy	Shh+EGF	2	nuc-ext	6	967.7288089	87.15130685	138.8131395	1816.400944	222.1354747	2532.005281	105.0117162	502.7256558	5311.214096	151.4590944	668.552861	110.2598376	509.2097731	343.6969418	95.64764922	154.4786659	68.50572072	231.5863441	119.4972597	54.46928607	675.7949208	203.8909972	231.4725904	849.1152176	82.24966439	2181.307603	773.1491939	7751.978221	2170.013998	289.0699271	3867.01989	1608.81043	156.6419523	300.4664513	382.8073798	111.9850174	858.169219	54.48987034	571.8723941	275.5767176	556.8711245	79.2506249	358.0909521	126.1106067	92.84256953
Daoy	Shh+EGF	2	nuc-ext	6	939.3107848	140.9103244	279.5584887	1781.742558	208.2466202	2643.751522	110.4483911	543.5153078	5570.906788	151.4761775	659.1137446	100.0120785	569.5979611	292.4329794	105.8061243	154.9916539	66.13595387	246.9649786	127.725435	51.38712964	719.6332948	217.361522	239.8335049	846.5888951	78.80084477	2263.525325	794.9712251	7535.545149	2471.351663	279.7423468	3482.457958	1444.201814	151.9304413	244.4415617	372.986849	113.6875611	862.7637934	52.13810375	600.0946326	255.7266727	531.8216407	80.21269485	343.6212955	125.1622994	87.11981178
Daoy	Shh+EGF	2	nuc-ext	6	947.090163	258.8511449	192.6934229	1802.425217	200.8920872	2486.241731	109.4985388	516.1921335	5437.100496	152.5119157	639.6025447	98.7470971	609.544066	233.327541	108.8640044	152.5722806	65.24155758	273.0489899	121.5645349	52.31744107	734.5882743	209.1588198	240.108624	988.8833095	81.31503502	2158.501083	857.1628931	7100.526179	3431.712289	272.9698036	3221.569443	1360.877132	148.6109403	224.178237	384.8557615	107.9300421	843.8449856	55.49084222	556.6618034	253.3122264	541.6826353	73.71194636	333.5027292	126.2119945	83.77312807
Daoy	Shh	2	cytoplasm	6	34.13494228	709.3240336	1024.827282	41.18266564	102.5810538	6602.081861	24.2633318	916.85398	3456.660522	264.5350888	1397.698047	21.53663678	984.6820032	41.93261685	36.07907562	110.765555	27.59569584	653.6955988	25.61147691	20.87040818	34.81857555	70.14360376	51.77163667	128.760892	33.63156388	88.12482149	1754.124903	309.6200608	2777.769282	45.917671	2490.816467	19.57910165	10.84191509	35.77499894	59.28709177	17.3970435	29.96317955	13.82214178	844.5764723	19.21350599	497.2715645	20.39731036	97.9170928	24.05565764	18.96586333
Daoy	Shh	2	cytoplasm	6	62.2333301	1051.979235	1486.630481	70.7602824	187.2505273	10166.08002	35.28381232	1277.0546	5776.74443	335.3484022	2327.76208	58.26272899	1109.751494	58.44152106	60.27227923	188.6369508	52.47313898	1106.611762	35.95158803	25.61210933	43.67602977	121.4702589	92.49432045	197.8965302	52.19434033	93.39177605	2096.979982	378.0237803	3327.131512	52.6587098	2836.440562	21.6163677	10.54540842	38.40430919	67.75649199	18.81478713	91.17619602	14.61001061	1015.356985	22.6610298	591.942951	20.45159529	87.07527338	25.02412679	19.52085468
Daoy	Shh	2	cytoplasm	6	55.12288457	872.2896403	1389.913045	831.1195833	151.2397884	8474.345096	30.00064754	1084.878996	4781.356785	276.1083189	1887.072661	23.95198408	1380.981015	44.79501969	45.81315609	146.3444711	35.725232	915.5541226	28.58878329	20.16533972	34.28934242	86.40511455	77.57962932	161.603	40.43732816	97.16829909	2128.594886	392.7294432	3411.048466	50.78852571	2841.682308	21.51213422	12.31632325	38.01885205	61.82195812	18.18087879	86.74009108	15.07043434	940.3816175	22.49427869	582.9137043	21.09226681	86.61325659	24.34294644	87.9640335
Daoy	Shh	2	nuc-ext	7.5	497.9204662	262.1369506	638.7131493	1725.238909	180.7022031	1442.245615	56.86701081	355.2985023	3220.784539	151.2438506	629.15358	75.96916233	583.8259167	105.7269531	67.07916681	158.5846471	51.42617161	249.3776117	73.19257458	51.63825957	239.9034526	197.7026041	127.5393259	792.115007	84.50328648	2755.348959	523.8693466	5950.523305	2395.998757	228.0098438	2126.654664	819.8302151	74.43343687	172.2997397	130.5377612	102.5978644	622.9229777	41.0746497	409.5195207	152.9114509	448.0775439	70.36705225	341.5610514	117.0187515	77.92010934
Daoy	Shh	2	nuc-ext	7.5	593.5509209	270.9965489	742.3472984	1749.730999	181.3090582	1554.285397	56.2252595	359.9241383	3339.719309	151.1167917	632.4070669	77.2087731	604.8019417	108.9681391	66.35856861	159.8236447	55.6017502	257.0642861	75.74123199	50.28976599	274.675073	209.3586455	126.2998103	882.8127717	82.55864523	2712.14801	621.5773668	6601.41864	2156.403157	255.1960192	2132.313402	801.5049908	71.95174816	173.3556128	137.3010449	101.9954854	658.9339155	41.91162244	410.1177431	156.1079055	434.937597	69.73387094	340.8507269	109.6462955	75.1425712
Daoy	Shh	2	nuc-ext	7.5	587.0938351	46.13895844	401.1185676	1793.524259	189.8950448	1629.079818	57.98052482	376.1795368	3604.452824	156.1575727	634.4332069	96.38337866	608.0566492	120.6109585	65.72440748	161.2409038	57.17463381	294.3285358	77.91785851	52.37971107	268.9113354	221.0125431	127.5969804	886.6080461	82.51926892	2836.3407	334.500744	6497.625479	2534.879027	286.1285627	2077.179198	771.0450631	61.92585362	174.0219328	150.5625259	120.8719335	956.467023	42.2741692	460.8687788	144.5441869	192.15997	63.31474759	366.4820866	123.4999348	77.17037532
Daoy	EGF	2	nuc-ext	7.5	130.3016633	286.3414815	490.969026	1543.713831	165.1416194	714.991203	28.92703806	222.9867276	405.621696	117.2507249	490.2713533	51.88699621	571.5001655	80.16354805	42.30692485	149.5798502	36.86307981	94.52903201	42.65001629	33.93828148	42.80464508	102.2252104	94.72567386	337.6774335	59.90455317	68.00252063	1204.634778	419.4957699	1129.406575	88.96951428	1036.404177	38.66621236	38.93498079	145.0296612	140.9332423	67.26917113	692.6820934	32.30273559	144.0556804	108.2782041	121.1091064	58.60316626	240.1813567	93.5888873	65.49913008
Daoy	EGF	2	nuc-ext	7.5	116.9337862	380.3289053	308.530985	1533.717349	161.4474772	621.4638468	28.27190317	221.2173753	402.4031739	117.5968991	483.2381439	53.47953933	461.8178041	76.00622344	40.27128626	149.0746192	37.30684809	104.8647396	42.2095811	34.46142276	42.85447816	102.4317807	91.46358575	333.2821377	60.30654638	60.01491694	976.1425684	538.6128646	1170.443133	81.94387845	1044.261905	31.23493649	36.77770136	140.2541926	134.0381004	64.43582759	740.0755636	31.43500585	111.0773352	91.30368043	138.7230685	55.4340432	231.4720867	93.39687292	104.005156
Daoy	EGF	2	nuc-ext	7.5	126.7051303	521.5251504	1017.501944	1552.017414	160.3247162	593.5673459	28.25606519	223.8127939	469.7347776	118.6658711	475.4898571	50.33378999	402.9951239	87.6027926	39.9356048	149.5118257	39.26251007	119.0944016	41.39874609	34.16306384	44.35726107	107.7835768	97.26351353	336.1497562	64.28569918	94.93888751	1128.025605	1270.16812	1121.48494	68.46495383	1136.110794	87.77826915	36.48961564	148.7083509	139.8221317	67.21637166	967.6370665	31.54920329	118.7647592	98.7844269	26.73849761	57.44651188	243.047937	99.87173604	66.42369722
Daoy	untreated	2	cytoplasm	7.5	56.46817674	1183.379031	1396.977716	839.3511877	151.6049078	9395.733755	27.86409437	1099.365379	5117.877345	271.42535	1640.156687	23.08240161	1499.990171	41.68546207	23.8439943	104.7209345	31.46274415	923.322622	24.78928801	20.5357863	36.7224949	64.40455314	54.0434977	171.587546	35.28845405	230.526281	6183.796016	778.8536422	5593.453476	82.14335438	7214.374316	34.52187232	24.83320342	75.07348441	101.9614373	35.19797472	65.73469046	20.45652388	1958.792517	46.43293886	1078.638516	32.06669798	160.4265881	46.15906046	35.37166972
Daoy	untreated	2	cytoplasm	7.5	75.57400283	1511.325725	1673.794354	1110.635133	161.6272953	12258.46972	31.03242401	1239.413152	7030.245473	312.4614708	2149.106603	33.91016435	1581.092805	51.04257346	29.64196635	133.5227534	39.9741787	1188.97535	31.87628483	25.01295957	40.38837904	84.60997264	63.41974184	218.4168487	45.12377381	318.4517139	9040.577109	1143.573814	7552.050464	114.9449784	9488.750011	10.5870814	35.21302372	104.7702744	123.9332141	45.95805006	81.55624184	25.85085977	2560.643126	64.25419638	1409.932591	41.35477204	203.5627925	57.98031226	43.59231227
Daoy	untreated	2	cytoplasm	7.5	82.88519074	1592.110491	1619.373812	1213.061236	164.1760107	13301.14472	33.71913728	1280.3347	7732.728296	315.6394662	2336.861543	33.97263554	1742.559311	56.39385712	30.41835844	140.358045	43.00800781	1199.754715	35.24529517	26.46257947	41.6051663	85.9028926	64.21354293	233.3527356	44.61194341	324.362084	9710.495012	1238.800662	6870.363075	118.9523639	9855.010571	9.896061965	40.17653475	109.3542545	129.1875169	46.10154047	68.40887595	27.11366981	2717.079409	65.96380522	1405.659168	40.22389284	201.1240355	57.47791728	44.79640002
Daoy	Shh+EGF	2	nuc-ext	7.5	1515.805284	241.3598295	927.4730968	1757.724397	213.7389506	3210.39444	146.0866643	589.9422391	7017.104702	157.1523962	829.3416491	118.8850269	1041.748907	175.3175408	67.33506131	159.581275	62.57091099	322.9077501	96.93473802	49.7012974	647.730997	283.8971861	134.9842294	839.6052537	67.14794089	2893.193635	1515.093905	7783.205959	3237.132046	262.0698838	5166.005472	855.0075722	94.32624635	201.081434	330.5095309	105.6580385	622.2657304	42.04625379	728.4226904	172.6375508	522.4387455	83.28036391	380.3532441	128.4841843	90.03845581
Daoy	Shh+EGF	2	nuc-ext	7.5	1585.511234	202.0547319	752.088042	1782.792377	213.3965466	3162.856325	146.7979811	670.2407595	7575.975854	164.3675092	821.7794538	82.76622532	895.7378345	212.4752373	63.39774867	160.5941273	62.21584791	362.6137498	94.66750421	55.1151125	719.2324348	321.1445131	142.0163548	993.9990206	66.96327216	2819.120052	1481.870668	8822.049223	3593.723449	271.9132336	5627.05013	794.7150435	90.17212098	199.0684287	320.2466776	91.24308248	701.820128	44.64850315	763.0625302	174.2965739	494.6557854	80.45179199	405.348353	120.3797236	84.6722923
Daoy	Shh+EGF	2	nuc-ext	7.5	1679.598496	355.1523636	995.3631725	1818.189077	211.7733994	3436.195688	150.7119864	750.1498509	8198.585558	162.8414926	854.3938793	72.36458242	804.5300848	232.3882913	65.25874994	164.6462315	61.30448748	364.5227854	96.7099759	51.90035004	765.6107415	375.8599066	152.3695341	994.3622469	75.72917747	3011.595682	1688.250696	9562.465111	3504.402953	294.1779021	4848.102713	891.2042829	89.79497797	210.5170069	333.1983638	102.8150239	1211.989795	47.95236409	799.4342936	203.969723	563.0936703	92.18639428	443.7526358	128.8236238	97.10521317
Daoy	Shh	2	cytoplasm	7.5	37.87971991	837.606351	1226.503388	649.2549935	132.682028	7242.625034	18.60384329	1048.747782	4004.678608	264.2428688	1817.490775	15.43483418	1016.018864	41.88994528	19.95043491	109.9708787	28.35272765	771.8782998	17.81986795	16.44429679	23.91891406	52.06558945	50.07797142	107.0685739	23.93180907	118.7329537	2616.659551	460.3272728	3891.817136	66.59715028	3793.012694	25.00162181	16.7601414	36.59261094	55.85795753	16.20345336	149.7506045	12.47297909	986.86441	10.51961869	659.6341047	23.87503255	97.97196394	26.63283334	18.54262845
Daoy	Shh	2	cytoplasm	7.5	48.58655472	1056.663175	1757.345808	845.5224487	129.23267	9519.837312	21.01104895	1274.224932	5276.454829	304.3382239	2167.993888	20.1650301	1145.063438	39.89131574	25.89667128	131.0567758	32.16129499	982.3920085	21.5377278	17.75993852	21.93282164	74.15767927	64.38016797	128.4878713	29.74497853	143.1354665	3410.800348	609.3568323	4713.052038	87.75117454	4692.035565	29.40267586	21.07816109	47.78884632	66.90799363	19.50646668	124.1596987	13.82911124	1275.736932	18.58695202	836.8250442	21.55091555	95.47808817	30.1715222	19.526637
Daoy	Shh	2	cytoplasm	7.5	59.10516005	1304.123864	1994.553524	1013.696002	149.5339766	11483.84833	25.39559734	1401.722625	6601.331297	361.6016484	2587.611024	30.05212858	1423.762675	44.70598203	31.29367874	140.3599297	35.42550173	1142.124841	26.40741749	20.0125832	34.54301336	89.50018151	67.44712912	151.8516345	34.52849501	187.6687063	4620.060822	875.4561872	5695.584779	121.7191464	5881.569974	37.14537276	26.89450034	61.72120278	91.5351108	25.40342302	64.477974	18.92449136	1697.463826	37.59755104	1097.67576	26.36105351	116.3605277	38.01584461	23.15902379
Daoy	EGF	2	cytoplasm	7.5	50.11407164	1096.637441	1239.062571	641.766977	112.0636643	9257.450958	25.35966422	1136.284578	5541.639479	297.8112482	2018.479847	26.11283728	1167.163365	39.62298689	27.09705869	88.21015555	28.47580843	917.4818704	25.64289562	14.35192004	30.02365998	69.60258293	76.92684093	156.7217406	30.56008948	107.3109792	2498.435064	406.216792	3671.549456	49.4464523	3495.923834	23.5976583	9.72000842	38.75287662	88.3392371	17.52830116	76.87983702	11.93192959	1197.335466	26.89742663	621.5950595	23.00018845	91.35893335	26.85546799	21.65490483
Daoy	EGF	2	cytoplasm	7.5	63.28937155	1320.57534	1700.956338	836.2813677	112.9609638	12119.63926	29.0856234	1374.07452	7287.738184	351.7361059	2554.4279	29.75698337	1363.268865	46.90663671	34.58662828	105.3201481	30.56791807	1136.840068	29.02145017	17.32481759	34.11819763	95.09710773	80.94617046	185.6489519	37.1074288	160.8850534	3911.760482	657.3771169	5481.802902	76.08611255	4903.975588	33.1682566	13.77672535	60.0041805	131.5754509	26.49183456	139.3146199	16.40946446	1790.762116	36.7993959	925.3619943	28.97492536	121.5802014	43.10451955	29.41197313
Daoy	EGF	2	cytoplasm	7.5	66.42801473	1450.389512	1685.670521	882.5067769	118.008833	12697.97309	29.5715696	1426.451799	7717.259362	373.5811387	2611.107014	30.02639307	1457.992441	46.81044066	38.71382279	106.2014818	28.65939326	1156.641635	30.25481891	19.01888821	35.05842417	86.93627794	90.78957819	187.0013983	38.94765845	210.9125393	5049.402318	934.6483552	7030.762328	99.11710006	6124.191097	46.91489424	17.1816781	75.29225288	175.8668859	33.31070327	192.0748926	21.64702555	2254.695352	46.09705914	1199.172287	34.60475882	144.2380495	46.1368277	33.94136281
Daoy	untreated	2	nuc-ext	7.5	911.2457305	274.146614	279.398671	1598.551558	188.6705272	1846.310936	88.46805112	387.0997456	5181.994776	148.9223681	607.1313453	102.0565123	357.4576768	190.8437296	135.1818259	155.7378217	62.15399201	171.0221876	87.17802198	43.39702254	228.8013861	134.7379601	140.3853502	675.4346669	80.37210745	2173.065416	918.7034845	7955.467917	4234.526146	228.993081	2531.125112	928.9823522	121.8365554	237.8803217	128.7610231	125.4336293	781.3437552	53.80742159	527.6185978	192.7489258	486.437724	75.91794303	298.0214725	123.6183247	90.50421463
Daoy	Shh+EGF	2	cytoplasm	7.5	53.04730251	1120.525321	1471.765773	838.2660632	160.9772721	9840.58134	23.42561948	1339.51837	7128.655394	318.8912915	2059.832623	31.21102481	1731.152933	48.21592916	42.94944066	113.8584705	46.30399315	986.6973274	27.98028166	18.71791268	59.81519041	80.79761184	84.92269278	177.0916417	38.35787872	55.29888996	1726.436053	313.4573351	3175.649566	45.81516432	2685.639087	19.1131982	12.21009542	33.11802384	117.8841414	15.6729491	90.95740663	12.89184416	881.0705218	11.23006553	555.4712038	22.08073224	86.60406102	27.26854241	26.46885781
Daoy	untreated	2	nuc-ext	7.5	977.3969557	269.9692434	199.975368	1600.771038	181.5765189	1841.939837	93.80180592	398.3354632	5173.734654	156.7750332	609.4208339	72.19293927	576.1735653	151.9504321	116.6136106	158.6017856	58.3761475	203.697972	92.6873887	45.0596843	237.3051939	149.2621624	144.8283626	662.2485361	77.73845427	2230.119428	900.005964	7734.584258	3993.023443	226.8966578	2452.399756	875.4608157	95.22114156	196.5725888	84.07468215	112.0097204	725.7349467	49.44528926	477.1375244	180.4005557	454.7431917	73.55170272	278.2258885	117.8955121	77.00999977
Daoy	Shh+EGF	2	cytoplasm	7.5	65.75441696	1225.284003	1779.449664	1002.182368	127.8107087	10806.29838	21.30877595	1400.215268	8248.989296	331.4681613	2230.465078	33.20590693	1582.242945	41.50687593	42.36732902	112.0530281	38.25446568	1068.005527	29.56000151	19.38406039	53.49757747	88.86521317	92.83355494	175.3159173	37.8891652	80.67673367	2561.087371	452.5804525	4385.75223	63.78785024	3482.566669	25.48262384	16.30641765	46.06352081	150.3486381	20.27995564	129.0116525	17.01669843	1198.282992	14.26452647	730.3465265	21.23056476	94.77248788	32.77384615	22.40862635
Daoy	untreated	2	nuc-ext	7.5	1064.362948	121.8188093	145.3760167	1606.283506	184.3531365	1773.485579	90.40860371	409.7468311	5205.087529	160.5107368	613.2580364	83.31375607	575.2862555	140.812799	113.8040854	158.7499994	61.82631458	209.6053997	86.30311963	45.07694846	266.7082531	157.1115175	151.2936528	732.9337873	85.6392249	2140.550491	934.0676994	8155.293393	3543.819399	225.4348701	2597.153946	872.3117488	94.3189219	202.1754185	62.07345433	114.789309	729.8892397	53.4539262	473.8275264	179.4198203	481.2078046	76.11630745	280.5177613	117.4148861	100.339078
Daoy	Shh+EGF	2	cytoplasm	7.5	83.01237978	1633.183418	2229.726571	1276.137916	166.8686536	12776.56685	28.05193479	1788.814755	10620.93724	437.3479435	2877.761827	41.25882604	2224.765264	50.55836323	56.84504293	139.1091449	44.63514867	1335.062375	36.07138082	24.57743924	59.98645084	103.764814	120.9310128	201.9766226	46.24282826	74.61371306	2632.697298	489.8666201	4355.106842	64.66440853	3627.325113	25.40928104	21.88674137	46.05872305	154.4215466	20.83107159	125.2229687	15.18860362	1109.227102	14.25269379	712.6072785	20.78827081	94.32125748	29.28992252	22.05482476
Daoy	untreated	2	cytoplasm	9	96.94291518	1842.400544	2010.633044	1371.200457	197.5563642	13937.22571	33.57893642	1800.174976	6895.499374	493.287185	3096.412926	51.32591125	1943.168694	83.62997624	42.11905311	152.4129189	37.5743666	1280.572261	35.42999732	47.12305589	53.27439102	96.80244004	121.9075563	259.1456801	58.0748175	393.241865	4905.136493	1044.141643	9460.626797	126.0462631	9734.12678	60.969348	47.79541944	124.715193	169.3787499	62.27689008	343.3796499	42.02239567	3363.152918	95.36258239	1641.448338	62.54498289	214.2492002	80.40447856	54.48318519
Daoy	untreated	2	cytoplasm	9	102.0184768	2067.540696	2219.404454	1482.704031	200.2047778	14796.4247	36.3734157	1874.754237	7327.755982	520.8175854	3394.00134	48.39720942	2247.055542	109.8671598	40.55780143	160.9052922	38.82013074	1312.654323	36.41347886	28.27203425	51.95430116	89.93562589	112.6479792	264.8255365	58.95508344	438.4748703	5570.012082	1123.768038	10024.12339	236.4179349	10258.60417	51.77875693	45.19591571	135.3883647	170.2708448	61.75336111	403.7451147	39.46450669	3416.019064	92.64067472	1693.662586	55.18969213	252.2469032	74.29327722	54.05323918
Daoy	untreated	2	cytoplasm	9	95.45958844	1878.409074	1969.901206	1377.384114	186.4748461	14711.11115	33.45733655	1755.042276	7093.838287	498.7344889	3175.135873	47.1364603	2053.971072	132.805496	36.24993805	158.2885935	39.63041061	1209.462985	37.34340766	26.59290779	46.69036947	80.16508338	95.83258862	255.7734742	56.66395517	468.469879	6219.053976	1200.390944	10866.11591	216.4323726	10796.13057	61.41193418	49.44200272	139.0639681	184.2699912	63.62698168	428.3813385	42.7878678	3620.435891	96.33523892	1821.484873	56.7530526	268.4991864	74.86643651	56.0340011
Daoy	Shh+EGF	2	nuc-ext	9	1624.117928	361.8884021	1176.601529	1835.625627	258.7206001	4611.595885	251.4381811	698.4626454	8988.95338	175.8406951	1001.856348	137.2705034	619.9039022	150.3006135	83.72308847	161.9036921	69.1999579	287.8167392	82.72378301	52.54069239	315.8691041	243.5651196	134.5574262	788.6869962	84.97894164	3103.925772	2351.141244	13696.93534	4404.977318	262.3525974	5876.649741	1150.553689	142.2855194	208.2648506	533.5969699	97.71239991	820.4851311	55.47898662	863.2754116	230.658428	813.3735041	71.11437324	391.5359085	113.503949	81.21506589
Daoy	Shh+EGF	2	nuc-ext	9	1955.847784	442.1373376	1269.479302	1873.78442	257.1951231	5002.994246	263.4442036	738.1119461	9835.114588	177.5546308	958.6473642	142.4089267	539.9181511	145.1353404	79.84905687	160.8999041	72.98316724	318.9354278	84.71151438	49.88037403	351.0337374	248.2816356	141.214122	881.6326284	83.68921402	3398.440102	2602.444226	13253.69898	5292.736619	269.2916243	5884.763177	1149.176428	146.6572387	218.4106257	524.5410374	94.18198263	764.5409172	55.56412905	850.3485454	256.8593619	848.3519848	71.49855365	423.5434912	119.7125711	80.32718874
Daoy	Shh+EGF	2	nuc-ext	9	2009.778466	117.4197409	1151.432803	1981.957028	261.7567144	5662.910762	279.6704799	833.3179746	11001.04053	184.5118444	997.4833388	155.3055804	2871.698955	164.9149816	77.43507919	171.5032832	89.22687919	432.9680247	99.08801692	57.43303476	427.1596051	271.2397533	155.4780117	1086.235301	93.24881784	3577.75815	2884.268864	14462.87056	5474.086243	313.5271843	6191.423851	1239.965787	175.3813778	236.3953222	557.7020077	102.1586658	1019.440426	52.23457077	863.5665474	245.1354817	822.1328669	73.78278667	489.6731844	127.5964586	82.34003286
Daoy	Shh	2	cytoplasm	9	71.52459024	1887.550039	2073.906652	1157.692404	157.3110108	13965.59301	28.91734106	1634.846348	6223.36139	549.4820276	2807.089642	40.84203285	1767.042795	47.26956895	37.529424	145.8203525	42.79165541	1281.540323	29.03689375	24.31270179	47.02776716	80.06439759	90.84027999	197.6216529	45.94829138	285.1383567	3581.482635	1067.526111	7300.456912	106.1106654	8563.571089	60.30052573	35.4638573	95.37000169	119.9327868	40.09120023	162.1928853	30.72137102	2428.09181	59.63052418	1476.98247	47.30154755	247.7379197	59.0663323	43.28682257
Daoy	Shh	2	cytoplasm	9	81.24186739	2080.798473	2461.100317	1318.640444	197.3894754	16348.01015	33.95095248	1810.116733	6924.704464	615.6755706	3270.526257	40.73615718	2104.749374	43.68923383	37.35202114	160.8064276	43.50469187	1426.92001	32.39341054	26.05178859	47.16941037	97.10151275	95.85105412	220.167039	47.80924016	359.8433963	4620.216666	1415.251691	9144.85863	136.6680689	10627.24107	68.620567	39.90091215	114.4404155	146.2316258	52.53834931	286.6998947	35.24359484	2960.30372	69.72896539	1766.064386	52.87372232	289.2838539	68.52748173	47.16320658
Daoy	Shh	2	cytoplasm	9	82.67923642	2084.074581	1817.310401	1346.650436	215.7555228	16146.92672	34.38967612	1789.642384	7458.237977	581.2496472	3159.75449	42.42603534	2270.427569	46.38947671	35.77932339	163.4063039	42.26643981	1387.147207	33.15723173	26.15229444	46.77149346	101.231356	97.21304751	220.0351404	46.67041176	408.7145914	5153.832703	1656.750316	9588.458202	147.1325974	11341.50621	73.03847445	48.79345455	129.2352339	161.3088407	52.41100444	363.3028652	39.15876889	3664.379549	77.44258743	1942.438938	53.887666	302.9843801	71.26939884	50.9833799
Daoy	EGF	2	cytoplasm	9	83.40987045	1892.898143	1678.911262	1364.694892	131.8788247	14688.81703	35.15967852	1595.00765	8055.425125	485.9085649	2977.21899	38.40277092	1447.389004	90.51046037	35.04156436	116.9508685	31.34758863	1244.494248	33.65123543	27.2453734	53.70737987	84.89868016	113.8978878	239.36707	43.09556562	322.6082434	3223.728926	1080.196451	7993.979618	120.6030468	10419.31242	64.65626579	47.07123725	110.5305124	314.6096395	49.20616632	158.7229623	30.83134254	2975.099448	74.32882487	1757.213624	56.68035293	284.5794655	66.42396268	49.3630579
Daoy	EGF	2	cytoplasm	9	90.48216183	2121.770522	1925.265547	1490.317064	137.7636624	16566.68476	39.28232093	1762.905081	9353.460781	535.9991975	3469.521351	42.24897381	1598.100625	114.7814893	35.54082556	131.0464004	34.0343754	1356.350823	37.7571065	28.88892494	53.42570863	93.0803875	113.4565464	252.9107792	46.40692766	339.5020426	3854.697598	1231.36846	9058.655074	126.8932898	11689.34136	67.86992651	51.30028572	123.1714229	342.3296156	51.53391526	251.5344624	34.09650623	3286.20285	84.41752173	1943.25909	55.77145742	276.04524	66.72078216	50.00947757
Daoy	EGF	2	cytoplasm	9	101.4595414	2315.347545	2015.50856	1526.000784	150.0101364	18048.0266	43.09853053	1844.502573	10194.92283	528.5953907	3668.589437	41.77486581	1819.680033	117.4940649	36.21676103	139.8756217	33.33611789	1398.767758	41.21912085	32.02822054	50.52895118	104.4951471	119.7787275	275.9674114	44.84657326	336.4628434	3538.752877	1404.007711	9137.517991	129.3487891	12332.59889	65.02792795	43.36798158	126.3047636	352.3954675	51.99110215	171.5567455	33.52929628	3274.312794	84.26413232	2098.421617	54.59829305	277.9531902	66.80383727	51.65611494
Daoy	Shh+EGF	2	cytoplasm	9	91.71710558	1902.415887	2165.988228	1567.94401	164.640104	13545.6391	30.02679362	1580.120087	7519.143891	313.9374631	2968.482148	38.20655365	1560.323623	79.28936783	38.30202843	134.6761124	35.59187688	1301.83704	35.79882304	30.01616879	55.13619123	94.755171	85.62498468	242.8466623	48.63455011	250.1493461	3833.407261	986.0347275	6918.014887	117.0156646	8848.223529	67.47420604	39.49853262	106.1191516	260.9616538	41.40666194	272.7712719	26.6905936	2535.249222	73.58607422	1558.237803	55.46782474	234.8344706	69.79033303	55.81709002
Daoy	Shh+EGF	2	cytoplasm	9	99.85976314	2140.942793	2521.613331	1685.380219	180.2880013	15792.74995	34.30876497	1751.790716	8675.42004	364.0628226	3403.729695	51.21117493	1540.22853	88.30927823	40.3707669	155.7007378	37.20218535	1481.324183	43.21393742	32.30007739	54.30017288	102.9422074	97.68591181	264.1600031	53.41110625	263.4222844	4566.22848	1233.969585	7222.61527	136.4293607	9343.428606	171.5692836	40.36392043	116.0767958	305.9997789	43.75893313	353.4713576	29.60326474	2747.1363	79.13323985	1766.294803	57.36170934	235.8747614	75.0803536	55.33984022
Daoy	Shh+EGF	2	cytoplasm	9	101.2506294	2064.11021	2402.57416	1773.825309	175.8046043	15932.24063	34.78662414	1682.14228	9135.600417	350.4711357	3281.463787	52.10556118	1573.258261	82.62432316	39.6625986	152.4770612	35.97321186	1378.821713	39.24903478	32.74995916	55.05647627	130.2408748	91.53764496	262.2525739	52.49310885	273.0685942	4842.473249	1341.679902	7710.427422	134.8333763	9599.327057	129.9446205	41.53255842	118.6507343	307.6124993	50.09804075	371.3545042	30.79561198	2856.888566	82.61362621	1793.897079	55.68840097	246.9981117	75.00980439	54.62405666
Daoy	untreated	2	nuc-ext	9	881.2799952	179.2482834	307.6069112	1611.06546	233.4438141	1795.485442	116.3339886	399.9770116	4871.002057	160.155077	624.4461159	113.9815265	571.7128063	472.8926437	91.94598031	154.272949	61.63688089	156.1357814	132.9870281	51.98602568	258.7649255	183.9190965	147.5177217	894.0014888	75.58773338	1701.282099	907.8426417	7341.501317	1754.90508	239.2674161	4862.782261	1802.576283	108.496089	217.0238396	204.0391493	118.0540652	1427.723307	50.5651245	468.0608397	213.5727419	253.7033176	82.23116098	352.6600174	121.4585478	109.0180723
Daoy	untreated	2	nuc-ext	9	981.5955803	151.0971446	309.3323414	1573.311082	224.9195837	1940.200983	132.3422498	405.7756698	5366.014959	162.4899746	619.938264	96.78328211	532.5862425	550.5560587	88.67277608	152.5059825	65.6681592	164.253454	134.1365413	52.90104397	272.5486238	191.0160981	158.5299882	1019.119277	75.82805275	1847.792143	844.4747441	7848.103455	1843.76276	236.7094295	4445.480722	1681.733059	113.6595514	190.474302	195.3020349	117.8274055	1585.608915	51.44893819	492.9752469	215.7896127	325.7921493	74.79596914	370.1808545	120.8744163	98.85776868
Daoy	untreated	2	nuc-ext	9	1098.794723	253.4402786	1191.955993	1626.095973	237.1885411	2291.882826	140.5930175	405.6808517	5612.567005	180.6620891	691.1266611	195.6894002	539.6510436	639.2478938	96.87480286	155.8019838	75.32862861	238.4077878	159.5001669	56.69282066	305.3282311	209.050416	175.8844511	961.8261084	83.91884337	1863.371229	870.4541216	7909.385825	2257.689639	256.8497694	3956.346114	1643.279024	142.3476751	211.9740301	206.7905671	138.6578838	2065.789801	57.51314835	667.2975511	239.9977057	237.6983721	82.26511985	399.1930542	132.9655236	117.0260711
Daoy	Shh	2	nuc-ext	9	473.9759542	564.4837102	237.5533492	1608.691053	192.5809802	2470.525147	157.5676121	478.0159708	5468.080928	152.6020353	717.8372552	154.3092982	648.0004727	277.5820235	179.2121399	153.2042824	74.98006437	247.524625	174.7618515	61.89014652	282.807074	192.5865579	145.6822266	1420.811196	104.8253628	2862.634756	1248.538539	8830.112183	3732.505339	310.7182014	3651.516053	1270.21472	131.758037	227.8451503	176.3006411	159.223063	1021.048037	64.85116964	689.6020583	228.3856069	566.2614264	81.11206745	395.831855	130.8896968	84.49059236
Daoy	Shh	2	nuc-ext	9	590.1879765	721.461451	522.5059118	1741.415882	185.9520312	2584.076831	173.1392104	516.0517588	5796.430525	155.4106715	709.2128198	163.6217455	700.0035348	319.1673647	188.5222812	158.1592876	79.85898698	238.453611	188.9642108	58.2930107	308.1150106	198.1955016	160.9696446	1524.989103	101.3367122	3012.519423	1177.37094	9189.365788	3985.42876	279.4926352	3595.501019	1208.835356	133.6497614	223.3215109	242.9473507	153.1370832	1068.62331	58.73297003	717.0775413	221.8233455	626.8461058	80.71549543	402.2465735	128.9338816	89.95315086
Daoy	Shh	2	nuc-ext	9	649.5440325	771.5917134	2412.336511	1828.903597	217.8243636	2650.898038	173.2645123	536.8039175	6174.333725	169.8884283	701.3486556	190.3609644	598.8650277	455.3259301	202.2562121	164.6848023	82.88918764	328.5079621	224.3438936	46.42695131	351.8951172	188.2860348	169.7483027	1430.39047	115.397734	3189.679142	1113.572349	9445.357605	3745.232355	313.601309	3405.464423	1231.344931	129.8004748	225.7317801	177.2669872	183.0033904	1231.562008	67.61773899	778.8901524	306.0727107	621.4450468	85.98497167	470.787069	142.717351	90.92399918
Daoy	EGF	2	nuc-ext	9	608.5106772	186.9414679	809.8148838	1722.706416	212.1097306	2660.016373	165.5088049	657.141867	6175.072165	173.4459006	818.0874753	205.7694057	669.2063464	489.8700563	215.7067727	156.5296986	91.35199241	358.0169387	241.1599571	77.83647845	552.7240049	544.4196613	193.6666362	1374.177772	149.3746042	2718.351092	1463.716502	10641.68825	3512.739895	284.1627763	4055.84254	979.1220556	136.7575699	197.3059226	258.1272173	176.923293	329.1016986	76.09739775	773.4111633	314.162965	862.4202705	91.94622016	370.1519181	139.0899596	90.42529679
Daoy	EGF	2	nuc-ext	9	629.8038727	175.742252	847.0518236	1773.259756	199.938941	2764.601484	187.4071376	724.9918515	7309.273174	168.6802929	807.2968725	193.8483477	715.2532268	876.0643492	206.4760116	158.3251083	19.58758605	324.5406116	248.7393205	67.06429856	636.1457088	576.4785329	225.538674	1701.438659	130.758005	3024.699646	1468.318453	11192.35823	3543.193988	247.4204561	4206.388512	1099.001667	116.2174857	198.9076317	287.3487744	166.4844416	161.3136449	69.92949868	819.3940735	306.5587084	922.9715077	87.29128614	426.6406465	133.644128	86.20323138
Daoy	EGF	2	nuc-ext	9	772.6669516	381.0985465	919.3387873	1878.587938	214.6008535	2886.4651	184.5272324	686.8739137	7581.244729	181.2498058	829.1806724	250.9287499	805.8094931	538.3338797	149.1756139	167.002613	19.07506186	308.9651949	311.631968	66.50849725	669.0912317	598.4556103	233.400285	1708.795734	117.9022395	3267.024985	1395.601557	10851.78323	3883.81035	274.7028065	4161.57002	1166.094653	131.9909163	183.2353574	295.3850702	164.4849269	850.6442238	80.86856437	820.4451815	280.0882706	947.9447376	96.30865339	501.1085305	134.2741966	93.52062593
Daoy	EGF	2	cytoplasm	10.5	81.45549516	1417.26523	2899.266999	1025.158179	134.5718718	11349.62155	25.21005289	1384.618289	6420.483349	396.5403407	2484.689517	47.03655028	1451.563638	79.20357764	37.05320679	107.7273198	31.46839362	1031.35388	29.85464006	23.3435497	40.06811735	77.15518106	88.60658689	230.8588329	40.86430994	348.224007	4827.340379	831.2910536	9365.760625	177.179112	9385.573772	56.76061717	34.30636151	100.8533358	108.0723675	47.26742376	1260.985605	28.98118829	3038.809035	81.28364006	1124.731319	45.84026884	210.0859804	62.22729452	50.14774877
Daoy	EGF	2	cytoplasm	10.5	83.36640011	1504.440288	3160.18956	1064.582526	133.3217926	11836.18541	24.55772521	1419.789816	7118.453356	384.8433351	2536.919113	42.68125139	1765.659686	69.14368976	33.20150849	113.9631109	31.06149519	1066.935337	31.18339707	23.86848757	41.72718249	80.84913598	97.75617873	228.5392211	44.83006108	392.9808921	5391.878643	1007.171976	10000.12281	222.5202271	11865.90241	62.79063683	36.94251086	109.5004938	122.2160977	52.45413277	1089.239227	31.30307293	3374.835722	87.69039933	1232.59646	51.48265101	247.1379045	67.26996023	54.07573834
Daoy	EGF	2	cytoplasm	10.5	94.65151541	1754.076632	3732.193555	1212.350214	138.433356	13354.06743	28.02752926	1588.179121	7928.291851	464.1962642	2831.829482	60.29617923	1847.200422	58.27468029	36.36904604	127.5865209	35.54423751	1130.901637	38.05114498	27.73118388	44.37297559	97.81155525	111.1443414	246.6183933	48.19326214	377.7127803	5688.898206	1299.911223	11184.861	232.1905571	11159.30919	71.9090774	37.289166	122.6137146	123.3629293	53.88122091	1408.438197	32.93127861	3314.568803	82.32034863	1024.276555	64.44946619	265.2426433	70.30628209	54.02125982
Daoy	untreated	2	nuc-ext	10.5	1530.885141	1400.375848	858.7899649	1815.802354	244.4880575	4223.137342	172.8736856	699.5922183	8293.844247	206.2271689	946.6143508	163.6571717	1267.372794	25.23137633	89.7997893	163.4386979	93.34950706	22.65102968	120.9938414	56.14933889	306.3660414	192.4349178	123.368929	877.8114842	87.291783	2415.863439	1272.177479	10241.94327	3868.297587	281.8122145	5404.913963	1960.541751	192.4490704	239.980731	212.7017063	47.30016896	883.3145918	64.24627439	790.4536533	312.3362543	737.231312	80.30944887	407.0210001	128.2463356	88.45219298
Daoy	Shh+EGF	2	cytoplasm	10.5	58.55870149	1011.648383	1554.404046	884.3260826	204.9019178	10896.73094	23.75241978	1101.59883	6357.948058	332.169561	1939.988576	28.09812985	1326.427193	25.26305099	27.86147923	85.74902831	32.13462582	906.1386969	24.41913506	18.93972379	44.88172166	67.19859629	79.98910821	153.5412612	33.01660626	297.2452319	3645.145521	1085.387131	7195.488856	117.5335003	8370.946291	65.16664837	40.26039629	80.48353649	153.3356075	35.45766976	607.9815724	27.74043634	2263.231006	62.66824804	786.644445	39.46183969	235.3255938	51.37636397	40.20275715
Daoy	untreated	2	nuc-ext	10.5	1710.717593	1413.763241	825.9657602	1722.04623	224.5083571	4573.597534	187.6553906	784.1114098	8692.948664	202.978216	1048.854033	143.3488865	1090.072467	121.7483703	86.18382138	165.6550645	89.8209786	26.31477581	122.6415693	55.8950798	356.2731879	201.1133574	147.0670729	927.5798725	83.05562032	2358.501353	1263.07379	9701.136841	4569.280244	252.5038198	5476.922127	1920.365089	179.0525862	208.3805906	224.1951763	53.35307632	716.5534417	62.4567338	768.4452282	276.3261837	706.6851882	78.85506988	407.9865922	123.0416221	88.98488341
Daoy	Shh+EGF	2	cytoplasm	10.5	79.15337715	1414.081442	2124.398596	1136.474577	190.1293067	13702.8745	33.49262921	1317.290087	8507.772887	365.2596599	2425.09355	36.07330505	1759.706344	32.74105002	32.02986443	117.4978374	39.44650971	1185.951538	30.92356362	22.21811548	51.11193643	84.47043151	98.25656016	203.428403	47.9615919	356.3256833	4771.026775	1316.640046	8918.380076	139.7845748	10715.98814	72.19684509	38.0693598	98.94827637	184.5593974	44.41003631	765.8341593	34.35021853	2823.328762	82.59364201	1019.97379	43.11893565	280.021881	53.05408699	44.73023559
Daoy	untreated	2	nuc-ext	10.5	1797.562089	839.2011601	768.2588921	1729.360477	228.6648168	4922.504455	192.6271341	848.6481781	9447.641588	235.4105144	1002.196185	162.310518	2686.915189	221.4500519	87.21921471	171.5872212	86.10754629	497.5697744	125.0226358	59.93623064	380.62031	152.3217198	140.563408	998.9698159	96.86586786	2582.89401	1349.908406	10793.29343	2702.586313	303.2849067	5671.692575	1883.318858	164.8428977	227.0304923	278.4523582	145.5770566	1222.75619	62.76517796	823.5017269	346.291266	904.1116665	76.1359604	455.165244	131.436137	89.62685868
Daoy	Shh+EGF	2	cytoplasm	10.5	85.27168567	1447.532451	2343.338216	1198.71215	191.531708	15000.10663	36.35873995	1488.555443	9437.422783	387.0769702	2692.128969	42.86397926	1566.768061	96.88345262	33.30323438	125.5179962	42.81855011	1231.340222	35.8104136	24.9055869	58.38341623	81.89298203	109.6333858	230.215858	46.36797505	339.2534455	4824.283494	1438.989386	8449.879084	157.3167672	10081.53207	66.7797232	37.60539211	96.70000671	180.6921575	41.32889772	1207.515761	32.1092018	2659.618831	65.79427159	934.5997364	42.53549483	326.3530615	56.9524031	41.12213264
Daoy	Shh	2	nuc-ext	10.5	1927.98167	468.9932606	920.8810215	1728.604427	245.0130726	4419.699608	191.4649208	817.0216723	9558.558317	197.711877	884.5419404	140.7209139	819.5760969	301.0754739	84.82321699	165.7207536	70.25850924	509.2272397	168.8324476	72.90186843	472.9448384	271.3979215	196.821401	1259.153605	80.51693668	2500.90742	1270.988653	11532.7421	4048.538807	566.88599	7158.92928	1732.338414	157.2784094	255.3919274	321.1305352	144.7824687	1010.560452	57.7302351	900.1558205	298.2411963	825.8375916	102.6964291	2438.137056	141.8478297	112.0894819
Daoy	Shh	2	nuc-ext	10.5	2365.973665	450.2586947	898.0495331	1742.90971	229.8774196	4729.29083	184.8348239	893.17705	9745.892944	206.7989469	907.2855771	127.5122334	857.5928114	280.5387512	83.58693086	169.3526912	89.97584548	543.7707285	158.0412622	75.65829737	502.1657416	298.0561513	240.5227358	1266.123636	96.26258939	2635.533255	1283.187661	11671.89626	4929.562025	571.315012	6941.303051	1574.558892	167.3044781	262.2301751	298.7477488	137.2116364	964.7374145	57.7895305	857.8752068	286.3472076	846.9541873	105.6523231	534.8504016	137.1357532	102.7373737
Daoy	Shh	2	nuc-ext	10.5	2655.644014	499.3585151	966.9064641	1957.543877	268.9636027	5640.397757	214.9878092	959.3106323	10741.46322	271.7658968	1045.431479	166.8605735	413.5884637	325.1443279	102.6783098	187.9359461	147.27751	704.9520264	205.5488113	84.2577595	576.4791536	301.9988646	79.65310367	1473.469397	118.3388886	2942.825802	1440.980521	13930.66926	5158.432619	607.6895085	8371.696904	1833.98772	199.4197661	308.7697487	361.9284844	174.329179	1351.896364	61.74765719	940.0595008	315.0637053	1194.351447	120.0199643	525.3553256	149.7295442	122.5010666
Daoy	EGF	2	nuc-ext	10.5	1393.090788	383.2690439	874.6791147	1607.01023	202.8066846	3521.395925	131.9835951	543.4792649	5532.79004	161.8966022	826.9679175	108.1068318	676.3902714	170.9483316	81.18677583	153.2068062	63.40674813	349.5313011	105.9144878	57.29031462	276.1980824	344.5893616	136.661097	789.5935566	83.24550167	2527.06899	1131.75161	8352.799576	3120.406928	238.8146482	4699.767641	1205.960977	148.3289543	212.7789274	185.6710234	97.34702508	441.5835937	53.16562143	768.4927485	205.3044098	819.6202168	83.73373588	348.945532	122.2911673	87.62831004
Daoy	EGF	2	nuc-ext	10.5	1634.849041	369.6156793	877.8978435	1587.802591	205.223071	3813.483615	141.1753516	651.3261524	5953.220218	170.3161834	812.623295	86.53661807	692.326431	170.9001444	86.48896038	156.2375879	59.83286786	405.0264611	108.3375293	55.99565124	306.4543965	328.8194316	142.674822	884.3742172	86.57028005	2575.958161	1168.955339	8550.762894	3615.154645	249.4544138	4668.558488	1417.559938	147.2772901	212.5283226	173.278603	98.88415076	383.4841887	51.73044736	764.7624062	194.3501238	788.2779183	80.3352927	352.7329696	121.4497368	81.2627683
Daoy	EGF	2	nuc-ext	10.5	1744.268185	340.640357	791.9449423	1671.299528	214.5465169	4438.62224	143.1656726	610.1186396	6273.672816	168.5883874	944.3349353	94.20547991	307.6724624	183.5963233	88.99972915	159.713014	71.14162381	471.8562445	113.2991514	61.47851734	347.9806291	359.5383652	158.7156164	1000.537474	82.36857198	2629.296555	1221.278449	9710.187508	3525.642354	243.5927132	4729.117104	1432.456328	157.485651	225.2647997	164.2011573	104.063364	826.4359651	56.18050756	927.6464745	208.6067336	939.4565613	87.52264903	406.564398	131.047509	87.9894224
Daoy	untreated	2	cytoplasm	10.5	92.14387987	1014.060541	1755.92599	1356.049477	303.4899316	15439.73888	48.51971336	1762.430226	8210.738074	448.6555315	3481.988075	53.39055405	1963.632973	94.13012929	47.41459975	176.9035846	48.65863974	1422.332358	46.7110508	26.70475556	56.74461371	99.97257366	98.28304119	274.2574443	59.55754677	348.1476859	4762.840658	906.1204081	7755.471717	105.6892438	8963.059171	72.43567401	31.58319659	90.99989406	104.274452	44.43364809	287.3084609	31.17379812	2671.493016	67.24065882	880.4485987	40.85488261	254.6010774	59.38032546	37.23223232
Daoy	untreated	2	cytoplasm	10.5	97.8270098	1000.955767	1877.611388	1431.493832	303.9291809	15170.62181	48.92751052	1706.877021	8643.418652	395.852658	3586.739582	54.61300777	2090.058238	105.5833052	50.45667697	194.9751627	59.03247225	1470.537187	46.35360375	27.56146427	53.79878301	107.6979519	99.11395852	283.7613173	58.07114847	401.2948732	5799.081209	999.7856824	8279.665725	124.1676706	10339.66731	66.61069445	32.60376325	103.6162082	124.6527903	48.66853362	317.7346152	36.76775161	2824.336549	67.02770207	1018.778607	46.22908117	279.0645595	67.18121903	39.22629634
Daoy	untreated	2	cytoplasm	10.5	89.96766426	938.1366662	1692.298849	1265.999443	256.0586641	15537.36949	45.0840325	1627.814556	8576.497513	449.984502	3472.04595	42.86529317	2211.176031	91.49886751	49.92516809	175.5949911	50.33492222	1405.319129	52.1926686	26.43576767	50.64733711	101.8462915	91.6695336	260.7769617	55.9329965	409.4921745	5341.127604	1047.608864	8812.638873	121.4206781	9090.230404	64.23728821	32.28796394	99.29768839	114.011801	47.73734239	319.3820515	35.90251905	3048.973164	66.74387246	971.2549982	42.7234928	259.9283329	59.18709177	41.97554503
Daoy	Shh+EGF	2	nuc-ext	10.5	1165.129	412.6430649	1365.050555	1801.426113	244.3896069	4060.160614	145.9421872	681.5790123	6721.962406	183.9914933	846.5534494	139.1816155	519.1634618	303.3156914	129.5506322	164.1180498	86.31394269	412.8103935	141.5616032	58.72025139	513.6116064	312.9391295	167.7477023	825.7302586	93.45156552	2170.002701	1332.943622	8967.266205	3397.221006	361.0791827	4018.759849	1275.096973	158.0721442	234.9130231	289.475232	185.5303293	354.810819	62.22435575	804.3244328	235.5976218	584.8867708	81.1717393	383.4893099	130.6018296	79.27656503
Daoy	Shh+EGF	2	nuc-ext	10.5	1263.17904	372.7421082	944.2880091	1871.246252	228.4687064	4334.447901	162.6108047	739.6487904	7163.248078	178.3330663	823.044191	132.92643	562.0909379	305.5843012	135.1862071	166.5641262	67.36949878	438.1784507	142.6860603	55.80263447	547.0364666	313.3371304	178.1866216	1023.041457	82.74545033	2280.888243	1290.600293	8821.846546	4244.295737	358.2333283	4527.201096	1435.548126	149.2226912	242.0601367	287.7395424	97.38188291	508.7667273	62.43022671	816.4133828	236.3771029	638.0014834	83.67133179	405.4415545	133.7739992	84.48761978
Daoy	Shh+EGF	2	nuc-ext	10.5	1372.14205	352.5142661	849.2896526	1832.773992	226.3723452	4848.359248	159.2848657	868.3424129	7714.059953	197.6197555	804.3271079	133.4373877	250.8693985	308.5619476	153.360055	168.6966929	58.29848981	464.518275	129.4810399	57.89323	521.7425276	307.2256978	206.8945427	987.096725	87.15118401	2373.000792	947.5751146	9909.807068	4808.160029	376.1527144	4660.484378	1529.515538	180.0700937	277.2550446	198.3360732	155.6384564	607.8847431	70.41512249	837.2698354	273.7066278	703.362006	86.57278267	451.0137969	160.334863	95.10699008
Daoy	Shh	2	cytoplasm	10.5	91.10926443	1104.301404	1732.583552	1245.86475	184.4456559	14144.01963	28.14927866	1238.038294	5195.366575	280.7131351	2013.243885	50.43719844	1675.910245	68.68338991	46.50275941	131.7539171	34.8608561	1142.945276	42.91229466	25.608369	44.37441548	103.5823429	126.1177774	257.8370094	49.92151691	208.4050381	3694.299572	812.7731849	6369.962601	99.98474185	5530.595626	56.83854799	28.7172022	91.92218743	89.37134116	44.97638401	334.7514187	26.94880336	2126.354459	55.9581093	919.4716705	41.56907305	185.306933	49.70380553	43.28856266
Daoy	Shh	2	cytoplasm	10.5	90.78552528	1126.800958	1820.696596	1237.218938	181.0166845	13272.15411	26.23395661	1204.430449	5076.29277	314.765233	2113.452535	35.86871408	1410.17966	63.01348895	38.33341351	135.8570762	31.31863246	1064.726929	37.65967824	25.67410752	42.36658724	91.40999516	110.0865812	255.1297833	51.28650251	224.0886534	4451.797806	919.2506655	7063.736797	110.6082608	6152.142648	55.61096406	28.40179024	95.10624241	94.25634849	49.08163702	352.8137722	27.7234646	2377.313983	59.43823679	974.3712318	43.03908829	183.7430381	59.08649994	42.47661434
Daoy	Shh	2	cytoplasm	10.5	96.47750849	989.1912387	1881.184686	1281.345563	168.0951425	13641.72787	26.46557352	1178.451026	5280.172584	313.119195	2094.729994	30.71472545	2133.755668	60.04184858	41.63033929	133.7089353	31.37230982	1049.998683	38.2224571	26.60362647	43.13288694	91.36296555	106.4544168	251.2208465	52.77126039	217.9747782	4886.938987	1010.380431	7396.85693	116.4565777	6995.235356	58.12566441	28.8967441	108.8609715	97.55060457	53.01243552	360.7730887	29.23016657	2488.875745	75.6228315	1074.542246	44.17528742	182.7299157	58.97085231	43.43492192
Daoy	Shh	2	nuc-ext	12	879.5677239	437.1173575	1334.182498	2069.726954	269.8793222	5496.262508	250.5851505	894.3317619	8713.939491	224.0762223	945.9309638	231.3139432	1820.786734	194.4896704	93.68666711	169.8554484	82.6525504	441.5713825	109.5059838	83.69625941	330.5385255	231.450767	155.0031416	807.374733	108.9032268	2790.010338	1958.147909	13088.13387	4647.529067	732.8821184	6940.258917	1755.975738	219.465241	232.4904116	1025.563626	171.8816379	2725.894523	64.44885026	802.2138061	276.9912573	1321.636529	78.25292346	432.6499096	141.2957084	91.41280262
Daoy	Shh	2	nuc-ext	12	889.5738001	426.6472683	1020.032704	1726.156305	229.6051384	5085.809815	222.9270774	849.6948242	8345.069071	193.8025446	864.6945672	148.3137106	2071.580736	166.5165876	83.15988462	159.4387617	71.78288172	463.4278836	98.92051637	68.05375203	314.1127781	160.474866	139.579851	729.5644997	93.36629	2713.821585	1786.999501	12172.84997	5096.802894	660.1819642	6586.78859	1623.415998	166.8287203	194.3896539	607.2782621	131.643296	2140.758476	55.33654037	725.6233055	250.3096848	603.1196676	73.32883857	402.3015907	119.9719366	82.96605505
Daoy	Shh	2	nuc-ext	12	974.4484411	307.4236871	1029.4856	1719.457346	237.4621032	5123.402858	216.5244504	882.4558033	8964.211855	185.3643636	853.7864417	161.5429741	1692.310677	170.5505347	80.8667946	161.5142765	67.74477332	469.8329373	104.0026631	61.0357558	326.1608687	149.5171638	135.9507642	736.178412	97.09659777	2817.658934	1791.09934	12089.92343	5634.099295	603.5966341	6682.154071	1539.990378	169.012358	193.8510938	533.6205926	131.0845985	1841.310195	55.8284821	734.1513924	244.9236707	1046.141799	73.16590829	393.5942472	109.5114957	80.6694254
Daoy	EGF	2	nuc-ext	12	1411.613154	534.862388	1804.728121	1845.718505	239.2473875	5541.969347	255.2395567	1034.737815	9225.33364	272.3014963	1449.759934	261.3552224	2772.080891	233.9779149	129.7246953	170.6545854	138.3837614	511.8729686	155.5838614	77.69289558	356.9516871	357.958839	147.2492788	1182.159244	135.9596039	2784.81616	2309.766286	13854.71178	4827.154953	354.2879122	8425.210233	2162.106697	226.4674468	264.984302	538.6684676	184.7196008	3418.531245	86.38272302	1152.809452	331.7854205	2087.651866	90.14581012	580.2022151	159.3794217	100.347553
Daoy	EGF	2	nuc-ext	12	1357.134354	34.12292003	1371.186979	1972.994662	228.6048355	5858.757212	233.8313928	1020.038568	9151.811869	227.2008321	1387.022391	147.8834152	485.7305339	231.7325202	101.9596443	163.5894163	107.4557239	583.5139931	171.0562235	67.66219978	406.0152449	311.3433482	149.7296945	1074.155447	98.08325209	2677.851064	2070.069626	12895.53979	5068.615437	364.4661427	8013.344456	2014.993018	183.9504728	252.0566839	463.1419194	152.5238642	1808.532781	71.34308233	1047.629683	304.032844	1280.194609	82.23389595	450.8600713	131.9169904	88.97035569
Daoy	EGF	2	nuc-ext	12	1344.646602	40.59987979	1410.683854	1575.952359	231.6922811	5658.316093	244.0652596	1071.522192	9734.565381	209.7670864	1355.382105	149.6619029	732.5234402	239.2542118	102.2538212	163.1097915	119.1063906	575.6289185	188.4766196	63.2445124	415.3883886	251.7030526	142.0703559	1271.179581	88.95212738	2763.516589	2085.131465	13100.92085	5598.633419	350.226939	7887.80249	1934.609421	185.9414534	260.1749929	405.7887713	158.7437484	1814.347786	70.07738932	1080.419291	306.0118674	1090.971866	80.97388815	452.7217204	135.6832723	87.88608426
Daoy	Shh+EGF	2	nuc-ext	12	1079.553159	427.6386091	1468.918862	1995.924128	288.3240406	5362.952041	207.9665016	954.4022423	8806.047157	232.6479804	1134.676899	220.7853805	1678.500393	351.0925661	116.8416732	162.0706382	77.00839698	493.3466064	158.5363101	76.37215885	539.8270053	352.409716	170.7819643	1242.170174	88.64488344	2201.332827	1917.948172	12701.69721	3253.310414	570.3476945	7184.894283	1823.895567	221.3311638	381.8303012	600.5516264	162.218106	1528.474149	72.25831182	938.7762782	235.9591096	1056.660868	89.40942373	531.1387465	168.4989608	106.1893898
Daoy	Shh+EGF	2	nuc-ext	12	1222.272956	426.7974657	1112.545864	2033.132056	264.5539202	5995.6395	215.6115519	963.0499184	8609.045672	216.1450352	1154.27336	141.5156305	2326.154003	329.7742512	92.22430649	169.6956702	109.8280979	541.27506	171.1823038	73.94278308	589.1576753	227.9262521	154.8806491	1126.070512	73.53519734	2185.806972	1700.960765	12421.83368	4062.115078	398.1617197	6991.841812	1703.092646	182.4075784	340.0937965	482.6998944	152.347864	1109.582652	63.92477303	996.4212193	294.6101834	746.3600834	86.6782632	458.7360033	145.7567747	94.00930462
Daoy	Shh+EGF	2	nuc-ext	12	1292.158743	435.445156	1085.273386	1732.820009	249.3079552	5451.974026	206.8014384	978.5866084	9140.545927	210.5238236	1159.61421	127.9816516	1476.338463	362.3578329	89.85495778	168.8374353	62.63347942	542.7865384	171.3599722	76.11273237	623.1740076	327.9549086	162.7147107	1125.0882	84.98979446	2204.750439	1663.5651	11992.23932	4138.370977	391.1001168	7727.008864	1602.858451	168.0900609	343.1384272	529.076736	166.0464509	1003.553957	60.64313481	970.9236395	316.9342249	671.9155945	86.64728684	445.2931136	142.1112268	91.55141453
Daoy	untreated	2	cytoplasm	12	77.44582349	1138.811149	1758.754433	1275.784531	165.2935233	12390.53172	48.24842981	1246.296888	5767.046578	365.526275	2606.320534	35.03172274	1256.06082	71.30442961	30.47246026	120.3218179	29.99589743	1222.289613	30.99036002	22.55737586	43.30788541	95.70533529	78.89787363	213.2049287	33.50506082	334.9857356	6326.254907	1015.322463	7863.678934	104.8545689	9342.522666	55.35248792	33.38457409	90.42729599	164.7409903	40.05421909	1023.303174	27.64233542	2418.722462	62.73396316	991.692512	45.79840327	234.8100185	52.70663693	41.71661372
Daoy	untreated	2	cytoplasm	12	93.77564679	1337.880301	2026.356935	1513.370642	186.2121674	15236.87927	58.87340392	1438.529068	6952.274518	388.7083028	2879.334591	37.09860176	1415.400853	86.71616239	32.35155741	138.9171825	36.71110966	1352.177271	37.18347231	27.23473214	47.02709286	104.3191504	86.64457357	241.4708195	41.74015552	377.1304126	7253.128426	1222.999412	8909.501129	111.6396446	10964.86044	51.55130827	32.52212296	98.7265436	177.4607799	44.14403348	964.6457112	30.82788788	2743.607902	65.61033741	1183.906823	48.31177149	229.2555889	52.59451624	41.23591956
Daoy	untreated	2	cytoplasm	12	84.36023368	1309.385903	2452.268421	1736.820401	199.4431181	15508.99222	64.96865481	1536.452131	7676.856334	434.4228853	3194.13991	36.39377687	1176.988214	194.9284763	30.26521473	143.857015	36.69322518	1377.579677	36.16174932	26.48379731	43.43127602	99.39828658	116.3695076	243.9820261	47.66006304	378.0104529	7433.011702	1445.12816	8712.01779	107.8797741	10821.1316	57.54578544	30.76130021	100.7788237	242.8629862	53.43241065	2044.075582	33.56333356	2675.280034	66.90825508	1092.012892	48.63221179	222.2651294	57.37744684	39.88142228
Daoy	Shh	2	cytoplasm	12	58.68033355	780.8635843	1651.865671	1027.918592	148.7910164	10477.76471	35.70225956	1059.393913	4750.600256	260.6548201	2321.804477	32.12278739	1049.56422	45.01889965	28.93629438	106.5481418	26.48126095	1016.661742	24.76941927	20.79618488	35.95670318	119.6767364	51.43786551	159.7756218	31.18935951	199.3433624	3181.212452	690.7121916	5029.603144	83.03515954	5072.037187	38.41859907	22.94321943	47.96834664	78.5987827	14.22436591	360.2173148	16.00008836	1642.918541	34.64425168	692.9853278	28.77917888	145.7359938	38.13359227	26.1322272
Daoy	Shh	2	cytoplasm	12	64.86830218	895.1394283	1937.244817	1056.191302	157.2427076	12358.01435	43.71536323	1176.557001	5558.029257	294.7068073	2607.366253	35.76077307	1263.450676	50.57317564	29.66442568	120.990878	27.95132269	1163.75289	27.54179725	22.55276811	33.56375485	89.38273529	55.34220814	177.4024794	34.87585693	234.1280159	3903.207037	884.8708388	5566.353379	81.24706147	5724.774913	47.14006229	25.51131771	52.28600387	85.62171977	16.23793864	354.9875252	17.31971559	1989.981538	38.98534344	831.7101081	29.60258869	157.5127349	37.90629132	25.91388975
Daoy	Shh	2	cytoplasm	12	63.88992439	874.7009292	2074.967578	1448.979309	169.1255429	12515.57021	44.65379401	1155.20055	5662.503752	345.6431292	2624.523344	30.59015534	843.8402169	112.8825863	30.64674486	123.7803707	30.51720413	1160.286784	30.68134932	22.96150281	39.75464463	116.9979288	59.94594167	187.5654052	33.92533059	239.9216528	3962.543653	1073.395597	6687.14437	104.6287228	6146.055001	64.14509492	24.24040187	60.032825	101.9851163	34.44649724	444.4037962	19.06239459	2073.61811	41.35499668	876.1525265	32.25930932	204.3747536	44.64649627	29.0336828
Daoy	EGF	2	cytoplasm	12	81.7883617	1002.458944	2244.613103	995.0994346	168.8570713	15297.38231	54.23189311	1688.870336	9076.388287	453.3537975	4063.124795	46.21852108	1931.255606	70.90366887	53.73461514	138.8710344	45.36910424	1523.884156	37.69556819	23.5000342	53.48587794	136.5479587	91.7369837	256.3533475	47.86226041	217.4219482	3174.224633	678.2611759	5508.690207	79.33326684	6013.122659	61.1106498	21.54299398	71.46024287	86.27629277	30.2562949	274.3890803	20.82906206	2322.245162	45.54649747	731.2261525	39.54661089	223.1713923	44.74655986	35.67018361
Daoy	EGF	2	cytoplasm	12	90.53523545	1095.834098	2620.814378	1052.522019	174.0240346	16629.23252	63.98748053	1779.931491	10082.64852	464.4041733	4221.759681	51.11673117	1884.462514	71.69669181	56.22968046	154.0277843	44.23071214	1593.633228	41.10671727	22.69160509	46.70428985	136.8298427	90.3979749	261.4506579	46.11205489	228.6378575	3493.347062	812.4218749	6333.271041	90.29583878	6767.611098	63.48563678	19.88893165	77.2376714	77.26526782	32.61497836	205.4880592	21.4095005	2513.31374	48.80820982	833.6212448	38.07662349	245.060876	44.52998142	33.99232363
Daoy	EGF	2	cytoplasm	12	94.67058649	1172.226545	2964.705325	1218.479114	179.9147645	17508.78502	65.11064047	2000.15424	10617.31003	537.7191012	4335.375841	45.86503509	614.3424166	125.7698881	63.5067492	163.5228469	29.47104878	1693.504553	45.52581492	25.59905994	55.58746768	138.5155751	101.6687842	291.9862804	49.60621659	207.6234631	3496.519694	807.609413	6225.854524	81.65535229	6037.917483	48.76905342	20.70783414	75.61220191	87.55811345	30.64367457	249.7717486	19.75755335	2308.243098	44.00786891	771.1344872	37.5419379	280.4899581	44.97106906	34.15883783
Daoy	untreated	2	nuc-ext	12	1041.9401	404.7405535	931.2357183	1670.476774	217.8420934	4142.148075	203.1831161	751.8583009	9465.056889	204.7216455	919.2860418	164.605051	882.8872499	410.7950318	168.8836187	164.6127153	69.38039981	432.6920777	103.8211813	48.65927811	249.8537672	181.0658014	130.2298153	736.2374256	79.05231595	2072.856595	1282.633398	9450.291608	4295.90677	296.901716	5926.178959	1465.664778	167.5288561	283.3359524	246.3659818	142.7035214	859.4920344	67.7565766	966.1595267	293.9587184	767.6240892	87.35281716	378.483924	145.4309065	77.56585448
Daoy	Shh+EGF	2	cytoplasm	12	83.26120971	577.6849123	2308.910851	988.4729522	172.978506	12973.20252	35.16409259	1740.176317	8820.360614	414.4392048	2833.396597	43.90380039	1882.186408	66.29073418	57.77077995	155.8044488	35.77381435	1468.812893	38.17245987	23.62787651	70.13905026	134.5959598	92.90150357	235.1809064	46.87754702	148.2341353	2191.795131	659.1779488	4659.11177	80.61703185	5857.702177	64.83026497	20.75509024	74.69706399	108.4717694	37.32498617	54.49917022	24.0803921	2303.326711	52.19701122	763.8332815	43.02355812	164.3440293	52.14999139	38.96437941
Daoy	untreated	2	nuc-ext	12	19.07082943	284.1862998	874.2395989	1660.341195	212.2255683	4232.520541	205.0131923	718.0874733	9598.999158	200.7742287	905.0391365	149.0728323	817.2592724	412.8326171	110.402996	161.0520149	105.6092811	486.6965514	95.39999054	49.36942362	286.0558447	183.2233682	142.9129882	738.7553008	77.46703561	2242.96334	2710.209223	8840.232669	4937.311683	275.7229689	5787.17408	1297.093507	156.3377562	274.0142964	208.9266048	122.6569889	853.5984398	66.82098805	931.4839325	346.4223328	751.6631518	92.39007461	407.9855513	151.4423271	84.49673184
Daoy	Shh+EGF	2	cytoplasm	12	88.91523967	658.2949713	2494.916205	1021.236204	178.8782672	14602.19512	40.89550328	1762.020425	10145.78125	415.5397357	3183.305436	54.79014077	2003.913812	64.30328803	54.83812186	171.4229648	40.95466726	1528.273008	39.89948242	23.82864939	64.78879579	127.3983436	93.10315243	259.3957543	49.64862915	167.3699592	1019.69782	701.0329111	5213.868991	71.07156267	6540.558276	63.05548605	23.03585333	77.35908943	112.7969559	36.55520778	29.641766	25.44743282	2547.33656	60.57169519	884.6426049	43.55569534	227.5470154	50.79180434	37.20571004
Daoy	untreated	2	nuc-ext	12	1105.654325	384.6517446	930.7870395	1645.587989	222.812483	4867.81968	215.4855294	807.5558981	10294.97197	226.502063	920.5431526	147.4285914	924.4482258	409.5173185	116.1718805	173.1023426	147.6425811	553.1840457	106.192216	48.97296692	324.5958937	192.288517	158.429171	862.5072169	71.34919362	2637.889836	1414.297429	9626.587835	4314.210112	319.8845407	6468.025289	1472.793153	161.0166502	306.8904938	245.7237693	174.1255681	866.5959787	76.31430698	1094.886883	353.4800201	675.5723654	99.47764603	497.812586	177.7642582	110.7995646
Daoy	Shh+EGF	2	cytoplasm	12	93.97581073	1040.857557	2668.306577	1064.759737	172.3693817	14604.34139	42.94479299	1726.702842	10196.25542	453.2967303	3252.695379	55.71809979	1914.049777	70.1968508	48.58642878	178.6318513	43.60771988	1470.262971	40.71606253	25.48722666	62.64449951	134.827115	101.5359678	268.8625654	46.13680119	179.5963447	1861.268365	682.1030855	4910.123099	70.41765393	5773.095039	45.01185921	21.2704287	72.27125322	110.1654312	20.52839724	132.2487371	23.64983817	2296.907118	55.29272812	810.6994224	37.41565712	234.4604118	45.78319281	39.27331233
Daoy	untreated	2	cytoplasm	18	66.23128495	936.405111	1771.384209	954.9915364	181.5091751	10196.32599	35.12140078	1382.820633	5979.144194	389.8308602	2431.317745	41.69878702	1423.666752	38.38519265	31.29830538	114.188925	30.21159497	1026.704127	24.81894172	20.54685593	42.74389647	835.3056175	70.2752931	186.1762434	38.94254423	504.8518155	5308.805279	1418.34073	11870.32941	154.4425718	10614.16839	78.27085612	46.06063813	106.9998912	145.0581916	55.01407077	1433.497622	37.26855631	3021.535773	86.88206366	1666.075203	61.19168533	297.7706167	10.36351466	54.91222732
Daoy	untreated	2	cytoplasm	18	85.34102477	1113.48383	1844.296355	1183.740154	190.4945901	12149.2194	44.01224131	1576.444553	7971.725682	432.8244208	2986.397102	53.66354069	1678.834955	43.44005646	39.26042914	146.4980802	38.51633284	1258.297339	30.30722688	24.93693805	55.9066047	99.88955875	81.97835456	222.8766506	47.19930939	570.6161009	6021.563471	1500.294665	12990.39525	169.5585793	12753.94425	89.71019489	47.76697219	125.9214156	172.0044339	59.69360928	1454.705536	39.45877725	3571.312951	94.74772859	1580.90066	55.32044336	277.6473702	12.48497877	56.99804418
Daoy	untreated	2	cytoplasm	18	88.57144446	1120.214587	2049.621068	1228.149488	177.9581501	12529.02911	45.67823972	1629.188204	8393.593259	407.8571663	3089.431956	52.25817691	1595.334643	43.84162372	41.31589051	153.9043429	39.17221656	1329.026466	32.95113465	25.38368288	58.02284126	92.44114354	77.54059764	229.7128461	47.20395232	556.6518726	6007.213797	1488.024764	13446.57784	176.6023371	12447.0276	81.61166965	50.33020771	130.8148238	169.7213739	61.18116343	1169.660305	39.64961264	3488.387767	93.19651223	1624.054275	51.41769652	249.1185202	76.76710644	55.01558292
Daoy	Shh+EGF	2	nuc-ext	18	763.9995032	69.83863442	1057.286143	1819.912088	237.8044062	3986.261441	109.2593691	576.0576502	4085.344654	173.9306401	759.7335466	108.8518103	1188.956725	131.9467214	69.47597468	160.9039473	60.79596543	300.7877275	75.39859258	48.75951648	212.271302	139.639722	118.0959437	582.0028578	82.1875591	1769.929995	1320.366479	9028.507822	3071.910772	485.25472	3789.036723	1248.327229	168.6254806	233.6382299	672.0859529	106.8445716	1663.213455	46.73958934	522.4049886	156.4133461	699.8279562	70.44355892	342.1148358	108.7704132	79.3897027
Daoy	Shh+EGF	2	nuc-ext	18	808.3135206	66.68475564	1056.176048	1861.18936	236.357404	4049.725987	113.3682133	659.5180156	4341.837699	177.76478	764.4689654	107.5238969	1483.696445	133.8269395	66.07727782	166.2507859	63.56193066	304.3787998	79.7826839	53.75866565	243.0411845	148.8372292	125.227795	606.9588261	81.22150229	1818.139548	1289.760628	8882.330653	3119.015821	503.2196903	3976.991994	1254.18883	156.5822472	221.4111768	743.1329523	110.0924726	1497.838483	46.21544838	516.9448124	153.4476516	850.7480366	70.58156735	333.6766799	113.6490525	80.27119952
Daoy	Shh+EGF	2	nuc-ext	18	903.7758706	263.3748365	1044.665246	1788.420587	224.0150462	4033.277023	111.8791025	609.5156241	4198.303078	170.7364598	699.6792147	92.20108432	724.2331874	123.0439943	60.61275218	158.0167012	69.03597772	303.2755063	66.09881831	45.84207046	224.9059922	144.0489217	122.571596	566.6823439	76.17526111	1879.058187	1316.715824	9144.15424	3224.73889	436.1892636	3827.061667	1291.964212	146.8628115	230.1437141	635.0474595	105.8028739	1349.167816	49.10957496	505.4307476	144.8793536	937.9471853	68.01847759	335.205935	109.9046203	77.64293258
Daoy	Shh	2	cytoplasm	18	50.68256929	901.0812902	1900.234718	805.4448801	162.7591878	9301.719182	28.05100505	1450.108686	5328.164471	339.4193381	1908.238211	50.13240727	1876.408611	58.28243223	28.72459841	122.0819185	30.92014507	964.3612086	27.05438893	21.18508178	44.07273815	63.57328675	53.87128563	166.0023971	35.85605513	324.2609425	4369.828401	1080.418412	10458.97655	180.5106821	9013.569421	78.5430845	121.2142663	104.602905	113.6330939	52.23647045	917.0956404	31.46193407	2871.475376	74.3056932	1652.187011	72.23516015	276.933224	78.9548612	50.61833661
Daoy	Shh	2	cytoplasm	18	68.65627793	1300.160142	2217.657378	978.3151086	183.0761361	12035.13942	29.10126957	1868.878742	6850.67604	409.6820528	2566.698455	53.27396833	2203.661975	39.86675696	35.47539967	155.9337815	41.72769426	1218.258214	33.81161882	24.71118398	54.22093258	71.02439587	71.91568613	200.2090274	44.06951341	349.3864723	4174.230329	1284.474283	9659.963709	178.4612613	9933.956211	77.62622807	38.81408172	103.8005409	119.6339186	44.32055661	738.9379662	31.59355844	2905.073921	70.76671314	1597.500977	46.80059956	246.7513237	61.37746227	47.75846392
Daoy	Shh	2	cytoplasm	18	71.02274465	1153.630994	2555.98499	1152.614751	173.4168071	12023.06165	31.2531132	1766.162968	7258.327967	444.7423394	2677.605494	51.46959704	2442.658553	40.30027177	36.52004624	160.1982589	41.64074659	1279.063997	33.90285392	26.10598057	54.45450165	73.93238962	75.86724152	217.9123344	47.2103372	360.9554322	4484.820103	1366.23658	11106.48782	190.2174292	9371.732488	75.14836223	40.16968459	109.547667	123.2733128	58.06468556	1087.456331	30.96479799	2945.139069	74.24724539	1576.996443	52.78082669	253.5649378	66.15308354	49.90344447
Daoy	EGF	2	cytoplasm	18	57.65832592	1002.754189	1705.721633	1270.988051	117.7771518	10729.56948	29.89733791	1346.792489	7570.15266	419.6614702	2844.366885	46.02224035	1708.893425	81.9773723	29.54618627	103.3204456	23.93499331	1226.709998	26.67199296	19.26097943	40.06887056	81.50306131	88.47867899	192.6764682	29.59518409	344.8769021	5066.923254	795.5606227	7290.883557	97.38355368	9894.905148	47.19923222	26.16903951	89.65136786	118.833016	41.38137107	639.0567535	22.67520807	2778.950167	80.66701361	1188.490371	43.10335435	361.8141239	64.50054041	52.30240283
Daoy	EGF	2	cytoplasm	18	84.29219807	1350.843878	2013.313229	1146.342824	136.3832317	13713.81446	38.08783028	1678.346721	10554.72168	542.5083686	3983.723178	45.65286794	1973.006095	59.88855802	33.36919477	138.9130043	35.7524191	1615.804678	31.33017144	24.47411611	41.03184792	69.31648014	72.41458293	229.9119441	38.26063686	428.0765996	5843.309712	980.9143303	9608.190576	129.5936272	12022.49869	79.11071514	30.83041134	100.5085994	120.7400191	45.81585824	936.0685518	27.25249421	3480.05626	80.96988587	1364.255157	51.94003598	300.3852332	60.45961364	51.5934357
Daoy	EGF	2	cytoplasm	18	91.21463647	1442.417201	2472.954614	1259.697516	148.460188	14892.45912	38.72952273	1688.066302	11071.4164	583.455198	4254.252674	41.67961529	2099.302818	78.60910318	34.6506168	139.5821252	35.84409503	1677.791881	33.60247987	25.15227703	44.4770188	92.29521174	73.68631048	248.3432286	40.09757012	420.56233	6136.541332	1042.671728	10132.88821	139.5184428	13204.18841	82.52715493	34.82034435	113.5362249	154.0662715	44.5101865	718.7323272	28.78006243	3691.893549	77.55457781	1420.037278	54.81055107	328.4411537	61.137368	49.00689211
Daoy	untreated	2	nuc-ext	18	819.6943372	474.2949966	1346.78401	1913.377593	245.3772612	4236.972202	162.634591	742.5581555	8823.556343	271.262683	1013.768863	152.4243488	2952.476936	264.217275	101.7082227	179.2105389	42.91540776	352.0492549	168.5735974	69.23547164	382.9079166	263.1748473	135.9583449	1920.648731	103.1397017	2078.53436	1380.564152	9860.196588	3483.253524	308.6291476	7988.65897	2238.962947	196.0161442	233.6339741	386.7165026	129.0253037	2032.951239	51.79876298	846.2357671	242.1673061	1025.159879	96.59890054	502.6057501	139.6729025	84.09507837
Daoy	Shh+EGF	2	cytoplasm	18	110.1382866	1962.741162	4984.24896	2503.378254	416.7577427	25482.88314	74.99623544	3211.612484	17213.61452	733.83365	5087.874295	64.79639425	3235.507945	174.3977145	66.71339592	262.1519058	73.01835201	2079.776355	75.36459847	45.52895498	97.89462206	142.9874043	104.0832823	390.2314942	61.3843835	631.0588404	6904.240419	2737.544207	14931.16539	319.0837166	20191.69625	159.8613268	64.06386317	153.2614092	311.2186472	62.98823913	2673.214007	36.00532828	4629.181024	112.1478372	1747.637954	89.4609288	481.7943146	122.4368203	76.89644714
Daoy	untreated	2	nuc-ext	18	807.0009514	376.515904	1046.915267	1782.722329	237.1547951	4086.770524	187.1316529	708.9379812	8640.823552	201.0280057	919.9980833	104.8608175	1860.905181	245.1912913	85.8801473	171.1064076	113.0502967	360.945581	157.9889496	64.81723606	367.5925221	206.7191623	136.7863556	1453.120176	88.64861397	2087.474126	1217.975834	9866.075043	3725.271015	292.3737003	6602.828355	2129.33573	158.0314659	199.1000227	284.7600817	120.2625678	1931.304002	50.15662632	790.4376406	229.6198094	862.5134675	88.43816791	434.3468284	128.0215894	96.82395184
Daoy	Shh+EGF	2	cytoplasm	18	122.072821	2103.246695	5630.944641	2103.79476	460.7458925	26691.37096	70.87127239	3556.181535	19000.51354	685.2675726	5827.834578	70.25681239	3062.68371	130.1458926	70.62986117	295.6723035	76.91131839	2213.002749	78.4759973	50.79251453	93.24820334	120.1086005	107.4732564	410.9427747	63.5063459	686.144884	7903.440255	2329.685267	13399.12961	259.600076	20051.70029	80.96426686	64.06177377	142.6594481	260.1680347	65.16260225	1248.940626	40.81042486	4626.650451	114.886514	1622.126336	85.65948681	457.6762292	110.5172376	66.82994773
Daoy	untreated	2	nuc-ext	18	874.1954703	368.7924216	1068.662796	1808.592668	235.2207696	4100.848903	181.2293466	744.5569051	9477.957739	200.6138284	819.7019253	89.0264323	2749.033581	263.2264439	83.28146757	171.1312066	101.0642883	326.6199885	151.1833811	62.50224586	392.1458001	188.0037656	139.2201371	1504.282018	89.79686836	1990.089571	1207.995705	9109.740988	3888.142478	276.6292771	5939.10233	1972.048613	163.6666704	199.8003274	358.8534588	120.2387824	1601.503475	52.32768806	757.4820585	231.8672891	943.6279788	85.25076019	433.1064933	121.0160051	85.66134545
Daoy	Shh+EGF	2	cytoplasm	18	108.5925052	1740.030508	5032.709167	2018.041098	372.4288228	25144.69956	62.66088128	2897.233297	17469.5304	691.3920885	5113.413352	60.17054052	2913.824982	118.5941061	60.63419978	268.1890654	71.2588848	1967.97258	65.6319056	43.5799185	75.64746489	132.4637055	90.17815529	379.2782387	55.1080303	634.2377973	6603.953269	2443.045988	13524.7661	223.2187769	18591.38804	129.0529983	63.60143113	132.4053915	230.1218525	55.73439256	674.5071206	34.09425579	4222.429114	96.56146934	1560.800992	77.97738439	375.9941108	88.10719544	60.708025
Daoy	Shh	2	nuc-ext	18	550.6140551	371.8665895	1095.220285	1695.699016	241.383043	3440.67993	139.6292953	538.5196506	5448.83666	191.0148716	1110.880106	153.7568405	1244.499355	138.4070361	101.8159181	162.7426918	155.780859	330.1623111	120.780997	59.47182985	289.2969501	224.6821011	112.2825674	1299.914957	105.0627424	2205.003827	1393.35457	7450.616802	2957.037488	375.1096053	4550.902699	1539.843708	163.2590974	233.5776785	197.3414888	186.9878077	1501.992598	62.34929523	1193.341703	185.4577029	1055.884681	84.6287462	434.0682597	184.0113643	97.98968845
Daoy	Shh	2	nuc-ext	18	585.1898258	315.6015867	968.3503116	1676.562418	209.6304017	2783.512349	128.5132165	556.7096419	5012.717002	159.3024701	879.6713443	101.0681342	666.6979012	132.9920641	84.09492307	161.980885	76.80953697	384.9751523	110.4886659	55.32095155	282.3880574	161.6606442	113.6859928	1143.807998	89.33006692	2167.84888	1238.047836	6941.196738	3614.854957	268.502074	4109.060527	1298.906063	121.2320835	218.2729561	168.0654392	118.7368065	1013.195212	52.29245372	691.1663601	173.0785109	864.667444	73.98691196	364.0560798	140.573514	74.4630538
Daoy	Shh	2	nuc-ext	18	574.6273035	273.765513	886.0351809	1695.639882	214.4841202	2911.214499	140.2740135	599.1714702	5371.820448	153.1620271	806.4942985	100.8323629	513.5650559	133.0927928	87.24013532	160.9560439	65.67679254	409.321994	131.560835	52.43851759	283.422793	154.833663	105.8491875	1087.81898	85.86662666	2125.632369	1202.567753	6796.023278	3959.816554	265.0479376	4474.101834	1310.852903	129.241046	212.443417	192.0760247	153.2401921	915.6328112	50.99663842	743.8865102	167.6984246	832.0515252	73.40702006	354.4969015	135.652474	77.78870115
Daoy	EGF	2	nuc-ext	18	990.3852521	433.6592933	1240.202184	1703.225836	232.8064636	4446.288427	151.1479209	614.5770144	7677.617742	221.4417504	1164.050289	173.3820033	936.129648	247.1310722	173.0498081	162.7963757	82.85387954	266.833126	71.43141236	48.11419597	197.8971024	145.9144602	121.8182395	834.6755921	81.00245723	1893.388876	974.1037978	9202.204439	4417.006406	335.2066109	5467.664454	2174.632677	213.3071334	345.4894308	533.07482	116.5872072	1232.018775	66.5473857	1046.443328	343.8937936	904.7132855	86.60663258	512.9211453	200.4161242	128.6192911
Daoy	EGF	2	nuc-ext	18	1139.26237	376.4453687	960.7832435	1641.927909	231.803797	4542.451333	153.1085457	664.3830107	7874.234436	191.7820896	1198.26817	133.6330119	1166.475036	239.5137968	140.5855184	166.1699696	70.955455	421.3828034	93.60620091	46.89565962	184.8466648	160.0476149	130.4646416	746.8871216	67.47981336	1835.454223	1261.361879	8540.141612	4645.661935	316.8254825	4877.828277	1864.362051	148.6802547	273.2750078	141.7243535	120.7467422	370.0939747	59.86365154	1022.548192	204.7373612	883.8008027	79.73368438	453.4853307	141.6000788	93.86293212
Daoy	EGF	2	nuc-ext	18	1183.802746	354.7189191	872.0775026	1575.571094	223.9099927	4271.364788	158.7585169	677.8521606	8357.435382	194.2617432	957.0731743	118.5898778	1043.950064	241.4689446	122.3676054	165.5883326	73.0464064	478.8845033	103.5147821	44.84443496	183.6698889	151.0144983	123.7915685	715.7998978	69.69913856	1848.953982	1447.479716	8581.515475	3258.923161	290.9406501	4862.78492	1771.566946	139.1964019	258.0995016	90.49332585	123.7038996	266.1074939	61.20977966	1068.473957	206.5479543	884.7865265	81.35368491	425.7472542	137.2629968	91.24885048
Daoy	EGF	2	cytoplasm	24	51.12895245	1141.995869	2278.833115	576.0784204	96.10796548	8856.190486	23.76975592	1502.611398	5910.731765	298.7293984	1971.705057	74.40585565	1398.279339	35.27854358	32.41559661	82.09818791	25.97329933	808.9887364	21.74758504	16.39470105	42.80246379	60.04006168	53.43005642	159.8161454	35.18457338	511.9525283	5965.17389	1750.215197	10481.75642	185.0510869	13888.92813	76.63666445	43.15609108	98.48194274	92.83336403	52.0905715	1156.299897	29.75979602	4209.217442	81.08116455	1238.054977	56.68205592	233.8357383	71.38406128	57.56871997
Daoy	EGF	2	cytoplasm	24	77.4450409	1782.068532	3495.281555	913.5361253	147.9733556	13217.99871	33.14922518	2027.495667	9194.112226	446.552414	3126.83677	116.6081612	2164.795025	54.3050493	42.52162231	128.108691	38.829398	1216.455336	32.14504378	24.52357788	62.65943155	83.31113476	81.67171793	237.2653879	50.68279232	547.8657637	5256.793248	1881.643361	10500.67876	194.7290748	15586.78417	77.80173069	60.68593532	97.47208961	89.9793613	50.4019997	1198.605382	28.88615636	4114.697177	79.92330414	1269.649003	57.12296185	279.619288	65.3849688	58.24408794
Daoy	EGF	2	cytoplasm	24	65.28827961	1369.170165	2715.723184	728.6907415	109.3571755	10982.24846	28.90473808	1635.169278	6859.621852	384.711743	2489.909023	109.5258101	1969.308609	55.10988415	35.01377934	102.6868907	33.68835986	1013.537668	27.03999391	20.80953195	47.56647399	60.94015812	68.02555546	201.6331737	43.56951088	464.9554545	5393.268967	1667.56982	9406.720333	154.2380054	13372.70368	67.01094486	30.05098304	79.61077244	77.97786732	40.64461141	892.9087264	24.6469604	3623.081819	68.19413728	1055.105007	47.03613938	257.4759186	57.15292345	46.47296072
Daoy	untreated	2	nuc-ext	24	576.1759601	85.04110232	1253.080386	1853.897784	216.0439525	4191.409002	122.8153371	699.1172201	6324.975175	194.7822171	1007.99883	123.9905426	880.28656	174.5118071	70.61923374	175.3486533	79.88141723	430.3241584	94.07204278	51.32799373	273.1815692	152.5990919	115.7805054	790.3219198	72.10473675	1802.611553	1456.806256	7559.887346	3251.764873	199.0317648	5326.331536	1525.919668	125.9454269	209.6931795	189.0609941	126.2292761	1564.493517	51.53995033	871.6868059	199.5866339	835.6088688	73.53951878	373.1288488	121.2414634	85.80658243
Daoy	Shh+EGF	2	cytoplasm	24	78.48606219	1016.333416	2842.3794	1217.587787	142.4637374	12357.40708	35.37995679	1510.531167	7798.368562	391.281451	2341.918302	45.54683738	1464.774229	40.78493653	34.82958454	147.0507079	37.96211784	1289.048166	32.95051236	24.0039506	60.35146798	68.90985956	86.64335889	236.4748275	42.73956337	530.1577924	6225.735318	1434.161335	8553.558804	171.0246534	9251.206992	78.29024942	36.89834381	112.0504087	100.0000103	53.79616311	1126.821187	26.24463411	2465.153107	79.01212019	811.4086866	49.77388977	236.2801151	80.68866779	55.27842788
Daoy	untreated	2	nuc-ext	24	775.6964803	204.0543128	1317.409303	1862.95376	210.724151	4193.083882	131.6592392	750.9891968	6563.593531	209.7061382	977.3612713	114.291137	359.3381233	162.6899985	66.21006169	172.6662897	62.4397134	460.9632256	97.81252166	49.18180285	306.568347	159.1951086	119.1803475	831.5220971	79.50788662	1982.173317	1473.766972	7964.084532	3677.089948	284.7176743	5199.400122	1457.461339	182.5525823	207.4777032	192.0311956	120.6882089	1429.666475	53.15186389	934.1564434	202.9497575	853.7969222	74.69753258	362.9820691	125.4660351	82.55486947
Daoy	Shh+EGF	2	cytoplasm	24	82.03501223	964.4722888	3145.54341	1234.870846	159.7751884	12415.28722	39.04202773	1518.265427	7852.052226	366.3724778	2608.030808	43.49329494	1525.107401	39.22903248	33.62204367	162.4264709	36.79741016	1306.5634	33.20792448	23.78324738	49.81243576	76.64570352	79.30976729	228.3929663	43.30790204	582.3440253	7019.297717	1601.673754	9192.744989	189.3377055	9444.386087	81.16291489	42.61559854	116.6307022	106.6950833	54.76286821	1315.122611	26.90917528	2651.95686	85.77253836	830.6506343	58.79461887	273.1357848	75.27995092	52.95222018
Daoy	untreated	2	nuc-ext	24	864.5223756	330.3139712	1351.817915	1801.634576	202.8613593	4195.50832	132.4159013	756.1719054	6542.027755	195.212472	936.4388457	105.1030377	242.9372582	151.3585808	67.11110538	171.4226655	75.86022363	460.5216591	95.74885571	48.05970384	324.8845354	154.4194491	121.7336672	762.8971355	72.03355607	1836.830759	1425.308899	7595.344306	3743.950004	242.1408813	5167.985273	1416.119421	156.7953982	203.8627663	181.1119419	25.99915434	1103.740001	55.2045793	932.2300052	206.5239274	819.999795	73.56575937	361.6700153	117.7218167	82.4607888
Daoy	Shh+EGF	2	cytoplasm	24	80.38794186	915.3421627	2749.996603	1181.26887	154.6570048	12107.50731	40.95518414	1401.287197	7953.925847	345.150814	2444.216294	42.02097037	1580.328693	42.17208654	32.3693639	156.0167103	34.67831888	1241.18975	33.01844294	23.75863168	48.49704189	83.2590811	83.11803268	218.8612355	42.01350477	574.3223541	6881.524381	1591.211261	9233.913559	182.6193017	9055.641815	73.46117767	42.06892891	117.3249318	105.1531884	50.98251231	1161.617893	27.39859562	2552.707143	81.99358165	843.6729032	53.15046373	264.7556056	62.01093022	52.66744879
Daoy	Shh	2	nuc-ext	24	1277.703276	482.272803	1367.694277	1719.392137	234.1891044	5787.642407	266.5271062	966.7394807	9785.326806	235.953848	1389.72693	143.2134179	252.9078341	233.1041289	84.32702079	185.8219861	98.076796	535.9673338	160.4293913	51.01004032	454.7645405	244.5379718	164.4002381	1444.792519	87.25690828	2511.483765	1901.113323	10959.57277	4103.245203	576.3247911	8654.19724	1588.074553	165.3980115	250.6596615	213.8821854	156.8457379	1173.278893	57.28119682	1273.212163	259.9701706	960.1526985	87.17447125	460.7835165	128.2386411	88.28195502
Daoy	Shh	2	nuc-ext	24	1342.568737	500.2532595	1454.695435	1795.703265	232.3878807	5548.143188	280.7027885	1031.375953	10997.12526	227.6717945	1362.576898	124.4608332	293.5827242	231.4156022	75.70037136	186.0363201	90.61468768	612.2008372	183.7386139	65.57813171	504.5485264	253.1351765	183.6062199	1461.056966	80.446525	2705.669279	1971.612723	11405.90241	4628.303051	577.428009	8714.039941	1541.136355	156.0454891	242.9878603	239.7998866	158.0650559	1571.761051	53.10552477	1241.993311	259.9903547	972.1272723	87.34544282	466.390273	130.4701084	85.28906587
Daoy	Shh	2	nuc-ext	24	1494.560668	477.211086	1376.03455	1815.754017	216.3029304	5253.867716	245.9021601	976.0908865	9986.88835	226.2905602	1288.680863	122.4775333	240.1919054	207.6630199	73.79238731	182.5997707	83.91689118	636.5700092	187.6721136	63.35277568	487.1763103	224.6357982	162.6769842	1548.966553	77.6044326	2484.533579	2001.750793	10823.14549	4809.317175	528.1367567	8557.784989	1524.347876	153.9119888	268.154427	229.4154489	141.890837	1496.027797	52.05885383	1226.439874	258.1490827	761.8458894	82.65618316	434.3048072	129.824666	85.19926413
Daoy	EGF	2	nuc-ext	24	820.7548375	390.8783612	1049.869706	1655.283593	226.0941626	4751.265939	100.9486122	607.7705812	5877.866496	195.5351726	1145.277437	92.38687519	2974.856248	164.3642906	75.70572474	170.0136536	73.75793328	393.7038777	99.11607046	56.24421246	220.1272446	208.4246118	118.228864	973.5539151	88.06492057	1542.741745	1154.588163	6036.295946	2289.348503	249.2427204	6532.123283	1443.250379	97.40711902	198.6035447	217.0898479	105.2953377	1997.090818	44.85133644	985.730931	177.1839967	867.6648603	85.98318817	398.73966	132.9762195	87.24014675
Daoy	EGF	2	nuc-ext	24	913.7627677	379.4158117	1071.472179	1651.635822	220.313018	4749.866618	112.9049386	628.7502585	5899.993854	197.0471869	1052.841072	101.1713244	3634.269937	162.4698414	79.14068924	166.5988064	70.72951953	428.464384	109.7460526	53.85313441	220.3860802	233.6263719	126.2111831	904.2563853	86.09374193	1752.049136	1169.165587	5857.388354	2343.234177	243.2514156	6078.399487	1655.804122	103.1103085	192.8385626	222.9875025	105.9137841	1468.240092	46.33970217	967.662422	172.8492025	885.9045972	83.6169164	387.811581	132.5898055	83.31255571
Daoy	EGF	2	nuc-ext	24	1099.858364	367.0907155	1022.782172	1540.698171	210.9169655	4700.648235	109.0409773	627.5441577	5838.318098	189.9675212	1022.109329	85.98384978	1989.245878	147.8999419	73.24307949	164.66855	61.42414737	422.2767647	109.0954244	53.07542054	225.4789701	238.5178207	130.3059822	856.3300964	80.94282961	1628.267389	1180.517895	5678.807354	2463.888265	234.7269843	5463.54146	1621.609925	97.44499234	187.60782	164.3919678	111.3934189	1401.401601	47.71989174	947.8460147	161.9542031	859.8598838	80.19418564	374.2671384	129.3264597	79.77114954
Daoy	untreated	2	cytoplasm	24	65.49952929	928.733891	1850.141253	1171.319152	212.2232016	10379.39634	32.34257869	1371.455208	6638.807806	449.6847589	2931.756252	29.61727952	1669.07339	150.2324055	28.47182699	169.2203011	24.76806326	1317.611156	30.35976549	20.05256719	43.46869918	100.8537088	79.7142819	219.1874832	38.57627584	294.5802855	5097.279359	1213.272052	8485.678637	97.30483097	7389.595602	125.7932886	26.03007941	80.34697035	69.12654912	41.72805993	533.7947023	17.83419219	2406.174542	57.47213131	866.3411719	41.32270549	247.7360237	71.12473214	34.78038525
Daoy	untreated	2	cytoplasm	24	69.92839899	895.0778229	1883.323581	1161.450192	141.5511173	9610.028339	30.38480989	1396.247114	7213.581427	382.4562055	3281.355478	31.10459334	1812.815374	69.25391356	31.32576903	189.2420716	31.42933452	1359.706751	29.78848504	20.87526081	36.77042516	78.52464034	80.95510897	218.9713918	41.22167779	330.7427381	6505.518386	1187.195982	8763.518161	107.2694434	7577.529166	73.62944456	25.53273406	82.69523821	70.08841183	42.26848997	527.2117341	19.70273819	2383.334224	56.54345375	794.2128674	41.37105744	232.0287344	60.93023157	35.16993462
Daoy	untreated	2	cytoplasm	24	82.70937088	913.0040181	2240.077782	1399.98005	156.2914761	11894.95714	37.63067829	1479.410988	8356.564558	434.1762009	3526.489375	46.78416812	1999.894554	80.72934736	36.90560851	216.5109587	34.56396036	1527.079586	33.07967583	23.63408936	40.99112294	86.5730472	87.18489782	250.32797	46.42792435	328.281217	6999.707668	1269.866254	9432.847773	122.4276052	8555.389083	77.31357406	28.47643221	90.9267407	74.29213595	40.18020666	551.7059899	20.95007227	2639.620344	63.88953634	906.1307665	44.40619811	251.611363	64.71028263	37.9756389
Daoy	Shh+EGF	2	nuc-ext	24	2075.466061	359.4806283	1116.794641	1774.643416	255.2400032	3517.314621	142.5132431	501.5230106	7249.64214	175.43918	811.7019534	111.7162881	665.952934	223.674394	87.53991917	170.0228713	56.28056495	287.6040216	98.08297796	48.86451123	266.0166956	166.8862399	137.3374921	1096.077056	78.8628913	1531.023083	1161.603322	8005.587397	3384.467152	287.0800576	4214.11414	1382.382317	113.7844609	313.7336361	190.9210712	133.5853593	1881.555153	49.60442414	672.0109618	173.6426168	442.7900612	83.15949745	370.4952798	142.0185621	91.62521316
Daoy	Shh+EGF	2	nuc-ext	24	2121.808448	372.9497645	993.2690058	1753.75828	244.7041016	3567.966311	144.853406	540.0315	7668.129544	168.7902023	811.7377435	131.6381984	714.6227376	226.4321786	91.22625072	170.904656	51.15330958	335.3470252	100.7237326	48.52825447	275.5816202	169.1407241	143.7512047	1276.928287	72.59528093	1628.735799	1227.795663	8394.256025	3648.145254	258.3651727	3545.352957	1344.011043	113.9546957	271.0675524	189.2795932	95.47277243	1765.004316	47.34781651	765.5315492	194.2300752	474.0054785	84.40868105	369.791685	132.7777434	86.47308899
Daoy	Shh+EGF	2	nuc-ext	24	2284.260133	372.6229168	1057.887793	1772.937113	256.2660848	3636.607171	144.9400929	600.1456473	7858.177454	177.3180336	826.7769392	93.81319974	736.0992294	219.4548823	96.58588139	170.1973451	48.50085487	399.5708663	108.5787141	48.8309462	300.448858	165.8710499	143.7559152	1267.749738	78.57986715	1573.669037	1150.797139	8414.023579	3794.679034	242.8335218	3316.797417	1356.718758	104.8721102	267.938675	183.7806264	92.38249445	1386.596823	49.65137362	704.8169141	181.0026833	486.7131928	1716.831319	362.5756686	127.8503404	87.03772743
Daoy	Shh	2	cytoplasm	24	74.56568454	984.1912188	1971.233939	1062.151461	135.0405885	10469.90087	25.97229063	1361.835691	5235.081046	390.1979232	2741.788349	37.27811895	904.8456161	51.22989104	38.95989072	156.2489928	27.71935763	1261.063854	28.10244467	21.52957804	38.29705235	67.65864431	91.54217476	216.0855315	40.15081358	204.8400173	6272.86644	796.1635009	7497.653055	131.8759454	6835.576898	58.53057121	32.83066808	97.88370447	62.62924446	44.82717849	413.6767952	19.3005538	2491.328478	67.84315408	770.4812141	44.64652373	275.4184015	69.49229952	44.09002072
Daoy	Shh	2	cytoplasm	24	95.81993171	1385.416929	2422.756889	1407.42076	165.0227713	13633.53799	33.58785784	1524.006422	6797.757259	405.9923665	3194.594997	33.94790153	1093.411462	61.19245509	45.33747676	209.5385541	33.30684716	1624.322453	34.69626188	24.97995442	40.8754451	92.92425354	113.5309103	258.5095557	46.76525673	189.052926	7393.334265	933.7980771	7956.86937	119.4969837	7505.917545	62.28861025	27.18524453	94.87829454	73.29184071	47.3877627	75.107777	21.31839958	2624.095469	58.52282867	728.1149934	46.51376057	228.4820225	55.86532121	40.24395852
Daoy	Shh	2	cytoplasm	24	94.2283211	1297.976888	2354.236327	1375.102013	154.573675	12637.5463	33.12429413	1514.974823	6366.034899	343.8333409	2981.553243	31.10796704	1161.169721	61.9945624	43.24414537	197.5973642	31.53222698	1472.651836	35.73639146	24.12770494	39.48945823	96.69881516	115.0901556	245.6927142	44.50580163	220.897517	7393.220295	939.1235546	9053.375142	116.1557026	7406.484257	62.32908538	27.03628596	97.25942322	78.45534668	47.17734186	64.52501654	22.41413236	2788.209912	76.37893965	726.8157431	45.08928407	224.9850649	53.02792486	39.03959004
Daoy	Shh+EGF	2	nuc-ext	36	776.3985729	346.7252535	745.2795465	1604.697583	188.2481062	2958.022789	86.60598088	549.0755218	4734.645667	162.5285383	784.8929114	126.686355	785.1526206	144.1802176	67.55012246	159.9241575	56.10053664	367.5549238	74.38419162	54.54459235	247.8395746	143.3784229	122.5190465	585.4273686	74.58658852	1460.342476	1140.0362	6184.529173	2733.636676	305.2657728	3065.729387	1059.609599	110.6172483	214.9980331	119.7825995	100.1835055	639.4975309	54.0068249	574.4908336	178.297129	536.0126674	78.170273	352.3106759	119.2879526	79.55914221
Daoy	Shh+EGF	2	nuc-ext	36	980.2636686	322.4322852	739.5260353	1630.941058	192.969323	3294.910888	88.42834934	595.5156946	5076.764452	166.3897893	789.9089912	112.5346895	815.6039226	148.7261804	67.11263781	166.0994827	59.17964104	434.2163776	83.54708653	48.04049994	294.5810492	168.6714819	133.7763733	652.947872	66.49019172	1494.527032	1140.273736	6034.121862	3420.200527	289.6105319	3131.235418	1043.677609	115.9245467	221.0902573	119.9730684	98.47829796	475.9113622	52.96740492	542.7721083	175.8595163	534.7330545	79.61523087	357.4320936	118.6569436	79.18748613
Daoy	Shh+EGF	2	nuc-ext	36	1018.396426	331.3584948	586.7830892	1719.264967	198.5494931	3784.5709	91.99398448	664.3113947	5510.047369	168.5818607	826.0130456	132.2074286	810.6663427	159.1693538	73.75837165	174.3572928	64.25667596	453.1186265	109.3911691	55.47517636	381.7217852	254.6747533	170.0605541	721.4251205	109.1414271	1474.160576	1153.510162	7311.12956	3826.199004	288.3075672	3291.678432	1071.623287	120.4286108	230.8642774	215.6956416	113.4920593	675.9476095	53.08469172	631.2760443	188.6759816	567.166397	82.91735768	396.0156954	112.2010824	87.11931514
Daoy	untreated	2	cytoplasm	36	67.89786237	846.8402861	1333.693553	982.5062631	223.3000784	10749.21963	46.3195969	1356.095309	6517.765031	409.3761009	2684.655455	33.38958971	1557.976187	64.29613021	31.86072219	136.4255967	44.0732582	1304.055539	34.75386414	22.76646096	54.62242152	67.39270162	75.34043307	206.369799	36.09827678	351.8520462	4226.354993	869.7004689	9555.063326	118.9295073	10299.19375	73.16301927	28.47686993	75.17707477	124.5891933	38.33506837	626.942794	25.73075626	2447.450904	57.61872914	1049.779559	47.77622513	288.1272192	51.56733969	38.08636215
Daoy	untreated	2	cytoplasm	36	72.40032696	886.1192176	1647.275166	1073.311083	186.7142585	11443.17878	49.02688016	1414.943839	7099.633039	440.9671177	3048.011099	35.19835661	1534.081607	65.34355138	28.6639002	151.7115847	40.23655863	1400.488155	34.87846239	23.14222638	50.90173796	73.73247127	72.70243927	211.6940717	36.20377325	379.8952813	4904.698798	922.1308065	9571.018229	125.6638722	11166.10239	72.91097864	32.62068768	78.83525658	133.0647377	43.53293171	901.326184	27.32361133	2638.652794	64.26825511	1095.34465	45.98337025	271.4605223	53.40874554	37.80341112
Daoy	untreated	2	cytoplasm	36	73.69885378	897.6257905	1507.05239	1047.81887	178.9313913	11645.69113	48.94236314	1384.32907	7059.771216	421.4707565	2972.175079	31.03335638	1599.729682	66.3283902	28.59460585	143.3054247	40.55322287	1359.898398	35.79352666	22.04468099	46.3152063	80.21050655	69.83092143	210.1714839	36.2784328	376.6662227	5313.223978	1097.423877	9549.63939	126.9794162	11919.28216	74.37999397	29.28364243	81.64037655	131.4093419	46.47970308	906.9107301	25.64288361	2751.369559	64.07492051	1161.341462	46.94847057	273.0167485	53.43902891	39.68355992
Daoy	Shh	2	cytoplasm	36	57.58873424	833.2311789	1498.600987	911.6066665	150.926453	8419.456505	23.18946965	1197.441239	5253.745842	291.1683693	2279.961971	26.74268745	1322.467904	62.23697346	29.16760753	114.7595448	26.18047443	1112.731129	28.54393889	20.41320363	38.108328	63.26111399	56.33125867	185.6152274	32.60237406	244.3021909	2689.445078	723.2335735	6534.43423	111.8140375	6893.583432	42.16329283	22.86923708	55.32486581	104.6958457	29.93695199	399.0482463	15.02656095	1847.69966	44.58721628	727.8680082	37.57398487	160.2337741	43.92832449	31.86478767
Daoy	Shh	2	cytoplasm	36	62.34298878	879.0054517	1799.668947	927.331569	138.4907994	9368.965675	25.85636395	1239.914322	5938.787821	306.1864278	2454.055919	32.34821724	1314.119782	65.89200394	29.1355729	129.4839769	28.87152404	1185.400512	30.94815524	21.39228633	36.68731301	68.6246854	62.77056161	190.8353913	34.58965715	266.8322099	3347.550691	847.6083238	6670.301302	130.7205779	7656.922135	100.5344427	22.17633956	59.35560662	100.929947	30.7611906	384.5449651	16.44333926	2024.865738	48.23629309	803.6325349	38.90436684	164.7154768	47.06498613	31.6160641
Daoy	Shh	2	cytoplasm	36	70.07802742	902.8818719	1753.176856	969.8398799	138.0902285	9860.84684	27.95174316	1278.181636	6393.222198	315.6400346	2616.41931	34.24387693	1350.584817	60.04133342	30.75183538	126.4095016	28.31431024	1183.669773	32.52762979	22.88511933	38.42551465	95.44711976	68.3352045	197.1036209	36.74029851	251.4145124	3480.451957	947.2320732	6407.058167	128.4110777	7295.146617	56.8935793	21.86133028	58.50686888	89.93043193	30.36438184	384.7592304	16.39115091	2016.494861	47.14703797	816.9731311	35.21204803	163.4333277	47.30347006	31.03867559
Daoy	untreated	2	nuc-ext	36	1130.967585	331.3961483	946.7634697	1619.92726	244.2725436	3594.642876	189.8344238	613.7223038	7322.041525	169.6933532	863.6148157	109.4571444	1803.728325	253.1127523	104.6176798	166.2517126	61.03454699	362.5357233	170.1684582	69.3258092	460.7249423	323.8060156	143.8666531	1722.812253	96.05417713	1861.922537	902.6461803	7863.605799	2652.560104	253.455832	6162.489854	2454.799819	163.5142035	198.6649277	201.4790735	137.0481839	1637.164494	56.84032333	710.268655	249.0813919	730.6201196	96.02401135	426.0841695	142.7046685	83.94359651
Daoy	untreated	2	nuc-ext	36	1253.81563	341.6089028	880.9142344	1548.190119	232.9219658	3509.42003	187.6101426	741.2181248	7492.375519	176.9260054	840.5781119	57.65052743	2205.736827	281.0789663	118.2620318	161.7604235	57.41499745	384.2178096	187.7823399	64.71832054	514.1574955	337.8703761	155.1641044	2136.592033	99.76203826	1832.881204	898.1413764	8043.159507	2717.809574	245.5647704	5821.163244	1925.464312	144.9380227	194.0614119	187.0578675	123.7974654	1547.536376	53.81752611	682.5899669	250.6744772	711.2404031	89.108394	428.3395294	133.611015	77.13650613
Daoy	untreated	2	nuc-ext	36	1399.147965	341.0165291	1032.177162	1618.324867	248.5624352	3786.079914	210.7291005	640.2946678	8010.373744	194.1441498	1046.924776	245.0733841	339.6970083	304.9159876	122.9777094	166.8443527	89.86087637	421.3621788	219.3685558	71.82665025	589.2738295	325.5959669	176.2736181	2274.500939	100.3775048	2071.158719	977.5521612	7812.857278	2852.380662	277.1522528	6000.61597	2087.046059	166.2364749	207.0289657	171.4040302	151.295473	2766.214652	65.33430704	954.9636335	277.8664061	899.7131964	99.05911424	500.5506227	168.2919635	83.73119431
Daoy	EGF	2	cytoplasm	36	105.8985443	1282.771211	2539.245249	997.9737	203.1311351	15165.76527	41.92321624	2073.503913	11077.25531	485.1963159	3914.56784	52.93970796	2302.080972	102.6151927	44.80845403	136.3289817	43.19055911	1553.624053	38.46403579	23.10089565	49.04400682	93.73458462	93.26931513	277.794419	42.0745374	362.51089	4077.874055	1028.166038	6538.424162	106.5961759	7931.221804	63.6259912	26.11663096	68.07593687	76.92570066	32.41658525	335.0568797	17.46687938	2362.450917	46.18329097	622.8765331	36.5266308	192.7162316	57.92873024	31.47277652
Daoy	EGF	2	cytoplasm	36	124.7450876	1200.478592	3194.515335	1150.090874	207.9835983	16061.535	43.14685659	2282.35299	12847.78936	514.4540269	4504.995266	70.22569533	2408.605895	86.05728885	49.16401864	163.6027542	48.16862552	1800.924159	45.68043537	25.68036344	46.47788005	113.3651783	101.3902459	298.3987534	50.32753763	440.1990147	5053.507527	1286.532951	8145.026775	127.5967286	9635.472676	60.93249777	24.30492322	82.6652704	80.51970208	37.8436525	338.6332864	20.28661524	2959.675704	53.4742742	752.6024346	39.35328875	218.1824144	63.53825852	33.98165802
Daoy	EGF	2	cytoplasm	36	93.89846209	1152.807915	2562.020643	998.9718228	150.0156189	13762.67391	37.6381075	1755.331049	11431.9411	447.8196612	3700.247205	53.78090326	2016.610797	66.39107384	44.78206091	138.2986391	38.81744465	1489.889715	40.92403483	22.9777265	44.12264253	105.4921659	92.34922766	265.6330105	43.92559559	433.5570797	4989.674898	1227.757968	7765.660731	118.9591928	8876.798246	59.13621278	26.14977323	76.48327458	77.42982247	39.24394095	270.7730146	21.47649294	2877.485622	52.11917007	737.9981559	38.3390529	215.2938121	52.38763128	34.03567842
Daoy	Shh	2	nuc-ext	36	1309.100858	421.5190374	1178.862912	1781.025161	248.582973	4256.54638	224.2230803	872.0228102	8702.259657	185.6267343	1038.715931	134.4658672	1173.53109	266.9145765	158.4232935	172.525604	90.73882669	550.9427775	189.2360434	65.38637764	481.7772954	226.2883263	144.778678	1398.505118	99.13855796	2502.396052	1391.687531	10481.44601	4625.122807	512.7029438	5938.088971	2326.813564	193.9857174	294.6743785	216.5859045	116.3919042	1152.27311	65.74076729	990.4851451	261.6122189	860.2355457	90.13008705	447.7978621	151.2191418	80.953018
Daoy	Shh	2	nuc-ext	36	1384.58131	432.7905194	1162.224395	1806.600426	236.9715218	4466.400273	240.6163071	949.8978632	9113.918214	182.9699381	1015.698317	135.805348	2059.241201	315.0056017	168.0426938	175.806264	88.17708355	580.5554653	210.8826947	66.0377236	513.5391808	242.1022707	151.8297602	1798.188711	91.65051221	2513.065957	1359.603765	10827.73002	5093.227209	535.4608869	6250.048126	2270.778259	181.3465786	295.9748413	210.5557462	209.1946755	1036.332836	67.01333071	1029.593366	256.7953569	908.2519922	88.76558233	464.1788965	154.434705	86.07593272
Daoy	Shh	2	nuc-ext	36	1505.669881	430.8690032	1217.430969	1788.097904	234.7138844	4701.538961	239.2404466	1089.01887	9639.634387	205.1563772	1004.216652	201.0195634	1025.68231	322.5102617	180.4518358	174.9819849	70.94873995	530.0738122	191.3806538	62.69579797	369.387269	244.6336002	171.2000166	1701.068813	101.5534012	2729.468114	1143.407125	10642.46553	5343.197734	612.2640116	6275.685489	2138.636056	219.0697157	336.0362113	183.3103569	216.2014617	1697.117941	84.95955738	1108.792555	307.3441413	936.194408	96.05055215	550.2958469	186.7314553	100.8886603
Daoy	Shh+EGF	2	cytoplasm	36	75.24157886	935.1528852	1663.435532	1180.792149	194.0753452	12925.57446	33.94237568	1689.27638	8695.265208	354.4152452	2446.715457	42.50451726	1804.617822	63.00223777	54.89541864	163.5335525	34.41447434	1452.814927	47.95776521	24.37321051	62.84415527	122.3796534	98.0548044	260.1723805	42.47362505	216.1576043	2144.79046	607.293641	5689.097305	62.9843369	6208.447208	58.6028704	23.37118707	68.0444739	66.34326313	36.15118371	46.98232528	17.53675136	1856.689622	45.68146643	737.9807847	33.59803546	160.0079071	50.04833716	32.04741431
Daoy	Shh+EGF	2	cytoplasm	36	84.23070555	933.6749217	2035.588645	1277.885026	216.3715065	14243.02078	31.59446466	1795.879885	9849.327452	384.7666193	2764.637601	45.90641662	1743.61924	67.32314154	53.47597875	202.4455747	35.36012156	1546.684813	46.98257575	27.70657987	61.85705135	117.1400033	95.48475707	269.8193482	47.37535433	248.4767281	2705.989522	794.0567704	6401.580357	68.08565239	6668.357904	62.39505077	25.13884403	76.005359	70.52860807	40.49455599	59.71500968	20.03000576	1927.034833	48.87999412	844.5576321	38.34798093	173.679776	56.15680629	37.33568244
Daoy	Shh+EGF	2	cytoplasm	36	88.21482052	744.6785884	1945.407555	1243.610261	169.4274709	13685.31447	31.30150029	1676.822655	9489.254321	393.4462616	2752.206449	47.24624244	1787.688495	61.46981823	53.84391681	181.5168179	39.71689117	1478.657448	43.76574759	26.24074134	60.04182927	115.364959	97.019083	256.0173123	48.57099041	189.0748706	2778.875997	718.6086612	5614.464061	65.40792619	6768.196971	55.44094675	20.3400203	78.00764324	59.73232691	38.75807856	44.11771809	18.41059951	1740.566781	58.36347875	697.1366692	32.7461649	142.0653114	47.02493303	32.07015304
Daoy	EGF	2	nuc-ext	36	1832.359793	459.8320426	1316.059465	1694.230317	230.9320122	5342.368137	175.8388571	966.2363313	9106.327442	194.9243527	1330.597327	119.9078887	981.0487724	389.5119693	141.2927431	173.3036951	63.25886939	478.0859445	107.8004218	51.75583787	222.930774	152.3550493	146.50294	770.6089396	73.73307555	1668.50917	625.1229761	9984.571827	4004.33433	343.3125643	6697.847421	1642.559625	114.0495043	297.2582176	119.6480533	136.8598279	203.7374059	55.3677325	1192.66111	227.1786725	554.2307083	91.11195731	404.6349558	138.4211361	94.62077554
Daoy	EGF	2	nuc-ext	36	1846.505582	486.5016036	1270.455848	1671.117932	229.8485939	5477.752136	175.4717069	1085.033292	9873.922852	200.5534805	1310.837217	132.8852941	981.940027	406.4310384	94.65219328	169.996597	96.57058113	526.855149	106.6582842	52.18799387	266.6492185	189.6787265	166.1307696	825.6677166	76.9472838	1807.853062	2519.407841	10393.94066	4093.173499	336.1940495	6552.464407	1398.546613	105.9954956	286.2455795	64.87636793	126.537359	420.3854318	58.84912406	1191.435119	278.5083885	555.1597778	89.12335588	433.8153459	135.4098523	99.26772978
Daoy	EGF	2	nuc-ext	36	1885.85527	538.2043629	1437.446103	1807.721854	236.9854729	5940.684806	188.640387	1114.832961	9875.225321	215.5220441	1338.157295	130.0805292	1056.164922	419.9088363	107.0428844	180.8099578	224.3801167	585.3575082	120.0479979	55.04898217	295.2755212	211.9547464	190.1662447	869.0320518	73.58735389	1999.185424	2765.388184	10270.77465	5074.170849	362.4864629	6616.322937	1479.296407	116.8074613	296.5094898	248.3426528	154.7866693	992.5976153	71.31461568	1324.531002	311.8414453	522.6372959	93.0718644	474.7042137	159.2039717	119.2332577
Daoy	untreated	2	cytoplasm	48	57.8739551	833.0755998	1069.507988	678.6526061	169.5720439	10434.13974	37.9393955	1569.24844	5692.146438	396.3271833	2327.177772	38.90869807	1699.844771	41.07031862	33.1048666	117.4358104	26.93469354	1087.752283	24.50031255	19.75824442	57.5431892	59.06635747	67.85150241	183.3207428	37.68431204	330.6069035	4210.61636	1201.5826	10165.29587	120.5852216	11484.88688	87.55289464	38.08373339	81.94663315	74.6656697	48.31824382	299.4828254	28.27491121	3123.039626	69.75835602	1540.919216	47.77702022	228.0202076	60.78448836	43.59941839
Daoy	untreated	2	cytoplasm	48	62.28769666	968.1380889	1134.325002	838.4636068	153.7122374	11582.67209	32.43124585	1682.59567	6050.997256	425.5422307	2524.534208	41.62906433	1845.693409	45.17113541	31.11480727	133.1780667	27.92154752	1186.727219	25.8802676	21.27922582	57.49199537	66.0718558	65.68218952	199.658197	39.15471198	378.3552002	4909.245964	1326.117056	11247.26497	127.727763	13695.41558	93.83001411	37.0358325	88.89928171	84.18565762	51.53656331	434.3715749	28.08834919	3315.386916	75.41780705	1675.441057	49.95495069	246.1622069	65.28266434	47.34502942
Daoy	untreated	2	cytoplasm	48	66.26931259	956.2068315	1120.253608	1012.743218	160.6846517	12206.50898	34.3543122	1730.074634	6957.568783	450.0016462	2647.83376	42.50030833	1914.48736	48.0869279	32.54676187	147.411352	31.41111906	1204.625669	28.00846673	22.35505628	47.630813	70.89860411	75.19187798	217.3958571	39.07476599	392.4708356	5021.824201	1437.022189	11510.25976	127.1249992	12908.05266	88.97454432	38.05131677	87.61994179	88.14982904	50.27934735	335.6401321	27.42723833	3418.406302	75.30373414	1747.739669	48.13773787	234.1131465	60.31938869	45.1506913
Daoy	Shh	2	nuc-ext	48	550.9817636	693.6968751	603.9042717	1490.228656	185.4507226	1841.285074	108.3665013	270.711697	1966.604461	123.242112	475.1205132	84.04289101	994.3439398	113.2391009	59.74144805	127.3552503	61.70385586	132.9138499	63.20176718	41.32663827	146.7142856	120.2080972	101.6476035	677.5711657	62.61229805	2017.390239	1221.462306	8275.105121	2985.520233	630.1633175	3773.006816	2068.929328	125.3205251	188.306149	1072.284291	110.0813192	1438.980366	49.44209678	358.8681563	147.9842313	568.2294492	69.3664832	348.3202342	109.1606903	83.61841012
Daoy	Shh	2	nuc-ext	48	754.2468613	1196.321616	677.402912	1724.62151	208.6174872	2058.551161	145.8932686	316.1060886	2329.517976	146.6801574	546.4948238	94.35331117	274.0786832	136.6527804	70.91992859	146.7637063	71.99416027	169.0948142	78.63428617	43.66481197	190.3566085	135.9549131	118.0102648	997.1382842	283.1109365	1985.108097	1198.951383	8833.281319	2972.368073	606.3344822	3820.166392	2050.821051	125.1830701	179.3445209	1016.626604	108.0290375	1197.61098	62.32831832	323.1501851	150.8194564	524.0560939	69.64384721	350.0130052	108.6023109	81.16410208
Daoy	Shh	2	nuc-ext	48	795.5255745	945.3444941	804.3536723	1949.255336	213.8223299	2415.170146	121.6593677	346.6123666	2883.537267	155.5299514	583.4755881	123.200874	760.0413573	164.9769777	73.65478712	159.6416	87.68457179	221.8443719	92.64234296	51.38042885	218.6532992	151.9150504	134.342061	1071.197179	80.78523438	2079.20172	1272.7383	8940.767128	3209.392921	707.4522975	3880.192918	1956.757777	172.7322375	186.6328201	1306.62113	119.3252486	1785.445453	47.78542942	373.739311	149.3000463	738.9141657	71.52946297	399.919852	119.3144271	79.40003257
Daoy	Shh	2	cytoplasm	48	87.60685827	1323.404472	2430.283662	1368.73559	231.6099328	12291.74771	30.72760091	1637.098285	6488.626336	450.8928798	2378.25119	58.68874821	2094.693713	56.5321964	41.39434049	163.0859798	35.2107481	1502.683712	37.14852195	30.96705869	62.01480686	74.87512487	81.06172041	258.5366287	38.94689279	398.0585371	5401.815068	1318.67639	11481.29747	181.946395	14417.14273	102.6654249	35.06631559	100.6716085	82.88605387	61.50417043	598.9829938	32.90357466	3413.605631	77.34975423	1944.042307	59.61117502	424.5848173	83.09545742	65.27284867
Daoy	Shh	2	cytoplasm	48	86.92536865	1329.782804	2516.225786	1383.107494	219.571587	12505.30054	29.04802302	1676.910063	6863.62504	514.8765375	2574.325243	65.63889743	2387.941533	59.25589638	43.61757507	182.160808	36.95646929	1752.387199	30.13832168	29.94772635	59.79216435	90.6714231	86.77319371	246.4488911	49.32497653	402.2635614	5838.48639	1515.248984	12448.29768	204.0536149	14103.56631	108.7197846	44.08153792	106.1197894	99.08711092	65.26176202	564.1783045	33.69373526	3505.620925	88.16560886	2060.38321	64.86681915	458.5356837	88.8488778	65.77233548
Daoy	Shh	2	cytoplasm	48	82.34556589	1227.274098	2338.085449	1324.478429	188.1540595	11019.89517	28.85050413	1596.796482	6261.946064	466.6657191	2579.980179	60.96237305	2216.914599	54.94566915	39.24805339	161.2010555	34.08337798	1511.35762	33.2363891	30.96253775	56.47667006	86.58354211	81.00869192	236.6097156	43.0397078	403.8636981	5910.871308	1701.725754	13315.85222	210.7670641	15474.51123	101.4355847	45.27804116	111.1189144	103.7891769	68.60870555	539.4983774	34.10062162	4012.727727	92.06916093	2086.479818	67.51127709	456.9408085	91.53254042	66.26063024
Daoy	EGF	2	nuc-ext	48	852.4541825	246.9309918	875.1983276	1609.772348	218.0754747	2178.572936	85.51290621	384.6958318	3243.120276	142.0639887	735.5052825	108.2430058	380.7582888	138.488602	67.60110605	155.3092752	71.01574863	17.09091494	92.37562027	43.67902901	135.6036397	145.8961205	111.195592	873.9652404	68.82634668	1818.882803	1112.103288	7160.131406	2400.716755	244.0652109	3278.839227	1863.77941	103.2870975	182.6899022	329.3625048	78.81682714	1329.974516	48.74648495	557.9683507	179.7345986	506.9785926	74.15039741	352.3500847	140.6899881	87.36442464
Daoy	EGF	2	nuc-ext	48	1000.920923	266.460063	819.9287746	1603.988192	208.8158668	2266.588899	87.08476208	397.3202196	3541.873299	145.25947	795.6733572	99.3113372	208.6117029	151.0523918	69.03530323	156.2677084	78.91439437	17.37320062	100.166465	45.05566125	161.4011032	150.1248209	114.6441844	1020.351643	65.06777234	2082.042865	1126.94315	7352.007786	2511.027407	219.8273871	3094.538655	1471.362115	75.32702945	403.2781322	294.0818576	77.10177137	858.9847205	46.39481544	492.7255864	171.0143863	408.4955713	71.20045168	350.4703707	121.7828943	86.74133959
Daoy	EGF	2	nuc-ext	48	1166.644833	246.0249841	1018.92097	1589.765528	216.5519663	2397.731184	91.28100725	431.9979229	3911.316819	159.2436543	769.8212796	132.5822674	576.2868743	158.3868059	69.54289227	158.2298923	84.97575287	281.9638532	106.0138351	47.91302478	208.231712	141.318398	131.2318245	905.4259615	75.15645767	2161.174161	1181.447215	7438.76784	1622.748076	242.6184587	3251.080844	1400.131882	99.5074371	171.5946101	379.5203135	143.0438414	2087.371713	52.34103663	583.476865	153.8103792	743.5814116	70.20569603	389.5435838	144.8495712	87.05806013
Daoy	EGF	2	cytoplasm	48	69.86568041	1715.567549	2039.574425	806.7943438	175.2738119	11714.98031	31.61588291	2318.860886	9961.250799	554.4139543	3693.929481	111.7774213	2066.778921	42.14570939	42.89877548	107.7337722	30.3901728	1239.810966	36.32293371	22.38685416	57.36379685	81.84177633	74.98499559	240.7997026	38.56701011	458.8917419	3374.486404	970.5392172	7784.803134	119.9523642	16643.94822	85.39079384	26.16223739	69.07623622	147.3729158	42.13686765	428.3756189	28.7070818	3744.385466	57.38180948	1504.673826	63.34409617	394.255021	56.17238797	47.05957344
Daoy	EGF	2	cytoplasm	48	74.00263772	1934.573092	2310.976814	964.4919635	170.3607383	13130.01833	36.48231316	2520.030647	10165.34917	644.0164009	4178.258303	139.7900995	2516.348608	48.7347869	42.72723771	133.0150474	35.43032516	1363.407574	45.28405267	25.42346084	71.7463394	96.13595759	77.37044525	254.2513256	45.50209636	499.2197804	3815.529081	1121.438116	8955.645789	133.4263166	18654.04369	86.71653545	29.51047674	78.31292033	130.2728615	43.9557125	502.4728183	30.59283484	4301.371947	60.31333429	1709.706238	68.54986067	451.5006199	60.4470131	51.78847974
Daoy	EGF	2	cytoplasm	48	69.71995284	1991.327137	2299.943846	957.4754614	165.0399738	13208.77923	35.24602508	2476.053185	10540.08246	592.5799399	4102.189811	135.5709677	2619.253403	47.72000741	43.06347764	126.390012	36.50454646	1338.85127	45.31302385	26.48350439	62.69243897	87.55204409	74.54334616	274.9485969	40.4615063	525.7389044	4295.23165	1357.07834	9821.328321	149.8147067	21749.54282	87.81203634	36.16889727	87.90129497	123.6250699	50.06205162	326.510345	32.16673281	4774.586737	67.62308117	1858.318443	71.6962827	464.4475668	67.69583287	61.99210965
Daoy	Shh+EGF	2	nuc-ext	48	2081.225976	329.5404322	687.7273754	1775.09647	267.1464684	3740.442171	159.8024005	509.7964134	7486.041857	155.0315286	763.4987969	118.848032	268.6239559	204.1367282	76.24754763	169.0611208	59.1054575	416.4957345	163.860447	60.05300847	326.6451877	199.1684774	153.3662866	2426.27742	66.99015117	2017.830941	1324.206683	10068.62563	3103.390576	525.4364986	7390.511381	2062.11243	97.3868094	219.1450048	313.0751608	148.7128333	1517.102292	45.22407472	668.3720081	251.23089	461.481611	102.7751206	463.5892602	127.9012943	122.9120621
Daoy	Shh+EGF	2	nuc-ext	48	2319.045676	320.9993676	668.6401867	1787.546566	253.7652176	3883.547638	166.4888746	564.5421239	7971.310825	163.546508	786.1565926	100.7007109	1283.995844	229.7688683	72.70818139	171.4684534	67.62573735	392.4935669	172.2374216	62.57242534	374.956618	224.9415911	146.6850904	2475.050848	70.14149265	2099.118029	1333.974759	10771.75675	3421.704941	512.4346417	7081.840605	1972.571886	94.72044272	195.6201945	304.9662189	139.6923175	895.0797556	44.92966735	666.8735947	289.9900584	490.6275397	105.9125835	498.0598256	124.8216857	111.7189156
Daoy	Shh+EGF	2	nuc-ext	48	2691.738619	380.4989735	994.8745099	1963.783775	281.0247641	4486.584267	188.3932216	535.6967691	7995.815711	199.6841315	861.6564645	156.3249034	234.3531493	274.8409247	276.5498256	185.0876348	96.27453246	494.5863871	224.0061675	67.76940056	411.3388015	234.4947957	224.0525109	2580.819907	89.75944809	2299.594576	1438.688853	11287.27106	3798.491695	594.4987241	8291.189961	1996.238754	129.5890811	230.1533576	420.7778567	176.2230555	1721.965526	51.93229703	763.5948601	350.0268136	918.5120572	125.7353207	549.4825136	141.5210556	123.112687
Daoy	Shh+EGF	2	cytoplasm	48	59.27090503	1085.262356	1913.843968	816.8340228	154.1079499	9008.326655	22.20266468	1396.894197	5431.264068	310.7901649	2389.636761	33.73227857	1270.469229	38.382431	27.83495199	104.7947101	21.29697121	891.8073613	24.55749816	20.26553033	35.69156776	59.97007292	56.66206672	172.4992569	34.67869362	258.3495436	3015.561081	796.861412	5318.185514	97.9906756	8675.009069	62.51247684	21.13949211	52.32202043	150.7437186	23.69902045	174.2381587	14.39982563	1910.826851	48.70327322	936.1443743	30.77513778	147.7296196	36.08497714	29.97486516
Daoy	Shh+EGF	2	cytoplasm	48	68.58529209	1201.290627	2158.012457	695.9977793	161.7518966	10432.74981	27.18577799	1592.307512	6930.863642	366.0363767	2594.710632	49.31047683	1430.245412	43.6958801	31.16512955	120.9631106	24.11102016	1018.533646	28.4063098	22.61326278	40.23334241	71.80044403	61.56417945	211.940502	37.41601542	297.0605312	3551.408331	966.3262591	6200.42573	117.4223251	10037.79775	71.9913304	26.30894499	62.04269696	143.3952992	26.81781196	115.6928717	16.24578975	2131.47939	59.11746812	1080.215194	36.82921001	171.0805717	43.07933032	34.31090318
Daoy	Shh+EGF	2	cytoplasm	48	73.38286404	1200.62584	2136.974488	669.8309776	145.7148835	9741.13921	28.84843475	1515.102787	6794.93561	378.8797745	2603.823461	44.77666256	1379.710804	43.09219257	42.05088635	118.1168476	25.40928288	1012.083647	27.90163231	22.66573423	40.94183424	79.33629476	64.99711526	195.9120276	37.66598146	318.7005915	3757.751777	1090.015652	6478.270998	113.9067491	9707.967905	72.16787461	24.13175703	65.1619296	160.9506887	37.39687199	246.6294068	17.39198255	2252.866458	54.48861373	1112.329136	36.56935284	171.8005574	43.76021822	33.95859245
Daoy	untreated	2	nuc-ext	48	1354.448254	357.0691496	528.6182469	1776.189157	245.3693655	2323.212312	206.4304774	452.4953231	6003.153259	156.4741195	625.4148315	122.0723606	675.0562335	348.7550952	167.8833038	160.2978833	87.35849038	293.0206676	91.79374402	47.69542565	247.336166	182.6409062	136.8844957	1327.81119	72.4385615	1778.869573	912.9591627	7363.548016	3712.603896	308.4069651	5854.033237	2834.70712	155.2393132	270.6403718	126.0862449	147.231614	317.8148926	54.07800599	621.1169143	314.6438979	430.0670583	122.3015291	459.653008	157.6149184	122.1432107
Daoy	untreated	2	nuc-ext	48	1359.413713	355.8268867	524.2512087	1706.286515	231.5610893	2158.056557	195.7812059	487.648857	6091.701788	159.1854482	627.5056978	117.7539366	702.0577548	377.2194737	162.4900797	432.1760628	79.05913601	283.5266717	104.9681495	46.80722959	264.6731529	181.7582535	140.5799643	1280.117344	71.08959262	1882.639605	761.5997524	7531.880976	4143.712364	297.1249441	5635.953521	2625.978448	146.972799	206.5759258	99.99661483	155.6986805	186.537486	49.11524001	581.144267	303.055633	429.2666815	114.6471313	427.8354427	139.6426957	110.519742
Daoy	untreated	2	nuc-ext	48	1486.411702	320.4717671	562.6790859	1706.247812	217.21065	2146.927628	183.1704882	466.695964	6229.209672	156.0437359	621.5104577	116.628906	684.9639693	389.6943226	164.3126661	157.5820372	75.46216124	300.8833733	100.5028612	46.36002954	283.8867065	157.4777344	135.7086798	1206.655572	70.41039691	1664.687489	1043.627364	7492.055721	3413.751754	298.9141338	5951.366233	2560.639155	147.8654767	281.7782717	126.6628416	144.4653501	202.1258587	47.65336455	534.6132622	260.8159042	418.9166651	98.57235996	395.0397464	124.3862607	112.9865364
[truncated: 5 more columns]
