# Supplementary material for: Dynamic Bayesian Network Modeling of the Interplay between EGFR and Hedgehog Signaling
Source: PLoS One. 2015 Nov 16;10(11):e0142646. doi: 10.1371/journal.pone.0142646 (PMC4646463; doi:10.1371/journal.pone.0142646)
Supplement: S1 File — (ZIP) [file pone.0142646.s001.zip › RPPA_Daoy-Experiment3expression.csv]

sample	treatment	experiment	compartment	time	Lamin AC	a-Tubulin	EGFR	pERK_(T202-Y204)	GLI2	PKCalpha	SuFu_selfmade	p70S6K	beta-catenin_(total)	mTOR	PTEN	pPLCgamma_(Y771)	AKT1-2-3	p70S6K _(T421-S424)	PTCH1_ab1	STAT3	hHip	p38	pEGFR_(Y1173)	Shh	c-Jun	Snail	c-Myc	SMAD7	Socs3_ab1	PARP	GAPDH	pFGFR_(Y653-654)_ab1	ERK1-2	GLI1_ab2	PKA	CREB	pCREB_ab2_(S133)	pRB_(S807-811)	pS6_(S235-236)	Sox2	E-Cadherin	pmTOR_(S2448)	PLCgamma	pc-Jun_(S73)	pAKT1_(S473)	STAT5	PTCH1_ab2	pSTAT5_(Y694-699)	CyclinD_ab2
Daoy	untreated	3	nuc-ext	0	1923.595377	358.2734175	778.9851222	1741.814195	279.2485116	2853.683767	223.3230242	586.3129181	6985.970126	186.5824217	679.4591525	181.2396831	707.7138685	218.9099935	78.84536746	163.4165895	65.86604367	271.7886093	58.4808506	34.75229567	151.3210729	163.1569073	148.5966532	542.6763312	66.75959511	2083.366339	1024.970419	9801.204842	2726.189999	351.329731	3410.056822	2126.363442	164.0084276	309.2554739	177.5520709	130.2926462	1106.528643	66.121615	633.5343369	314.5559642	452.9438112	80.68545596	392.1225798	144.3664252	84.38031218
Daoy	untreated	3	nuc-ext	0	2426.032791	335.2860847	733.4153501	1816.398141	260.4176391	3054.84526	209.2064279	645.3632057	7316.930586	191.2988367	675.7981365	168.2556279	734.6321881	230.3842587	74.59389909	169.7079011	71.1729912	311.6335742	62.56279561	38.17067474	186.6062083	133.6174342	155.1215915	563.7034084	66.7255961	2207.642784	1037.42985	9612.784612	3360.497536	328.9635855	3573.737818	2161.540664	166.2652537	295.8259278	152.9543935	135.3351583	1003.954647	67.27017143	629.9825965	309.4180821	472.5935102	81.00640412	425.0498918	163.9022111	85.36191126
Daoy	untreated	3	nuc-ext	0	2466.177747	316.9076815	621.9581171	1889.462872	257.7257712	3470.765914	215.7156618	680.9002092	7564.378579	201.1093789	689.7534366	202.8257755	783.962119	250.3091036	81.94911895	177.231463	74.90415894	336.7599953	65.36497252	58.43899373	191.0211497	145.9055388	162.3537661	586.1774851	67.06444884	2154.065366	1063.584233	11002.27369	3026.294435	317.4414409	3317.426234	2275.232911	192.0874364	278.6066223	171.772602	140.5766609	1005.597757	63.93596022	673.9683428	290.8613908	454.9479837	78.62112519	470.1628211	179.3965278	89.52138818
Daoy	Shh	3	nuc-ext	0	590.3458428	269.0925349	491.9808552	1708.772188	210.0452561	1683.358501	84.15952799	349.015759	2290.59835	139.4744575	527.9299888	250.1776858	558.3190524	132.4027881	61.45411235	149.5517408	51.62688004	191.7075319	75.33595811	65.05398347	162.9122928	158.8293396	123.8020487	594.0243663	67.2993196	1107.836179	715.4524295	5264.631338	2286.038058	286.8490817	2158.699637	1590.158752	91.22138831	176.3991543	225.1963075	91.97137062	1105.760763	46.42553901	317.752155	158.5301081	344.9525494	80.63683602	299.7697705	145.9755304	106.5669062
Daoy	Shh	3	nuc-ext	0	732.5866365	250.1680245	482.3144266	1745.869287	210.0728918	1847.999123	78.33947613	357.9809606	2342.547145	144.6090856	532.3176612	105.3958969	567.8575824	135.2494504	59.9556662	152.9096147	56.40508846	200.4356716	83.58574556	54.28258424	206.1814625	157.5919621	125.896175	680.4886662	69.59844045	1114.11267	711.2587167	5567.275124	2484.074592	278.3199655	2181.003267	1461.831544	93.28166491	176.2212362	231.528228	94.1610696	988.3102446	45.26619613	381.2106561	160.5237401	369.3067082	83.09131065	323.8384671	138.9859764	96.54234609
Daoy	Shh	3	nuc-ext	0	535.803699	232.1848564	380.7242905	1774.810097	204.5083486	2066.550364	81.40627117	376.2268211	2448.293611	145.153355	541.8820375	118.2621325	580.8147233	140.110681	63.53780913	156.9546492	61.63677114	241.1141974	90.2213905	86.44074919	210.252391	143.5108128	132.3573974	579.9157594	74.11155023	1158.192275	729.5620493	6803.677213	2322.520149	279.0488264	2210.893661	1624.319307	106.4547193	180.3565221	189.7546459	110.9689906	1915.38054	44.21256762	433.555036	169.7986668	413.7732378	88.98654336	332.4590678	149.6714797	128.8347906
Daoy	untreated	3	cytoplasm	0	89.28364237	1649.350975	2498.971795	1739.10951	219.7543482	14009.03294	49.01640003	1523.836677	8464.303858	408.2243414	3063.448269	56.97131127	2868.518027	75.00442865	55.095946	202.3958596	35.87639662	1545.260042	44.16451844	30.53709152	63.24988292	119.6840012	108.650693	330.2008481	57.96589782	393.0421591	5642.863772	1328.964511	7910.593422	148.4489224	8656.598936	78.21338262	44.26876618	127.4557553	145.4780973	57.68922561	1164.978154	38.18980558	3260.924258	82.92953499	2050.917739	60.06216543	297.0228081	74.8931671	61.26213591
Daoy	untreated	3	cytoplasm	0	86.62840721	1668.997483	2584.096789	1817.65433	209.3776571	15070.64694	56.04996239	1593.316603	9046.336529	418.0770208	3144.121576	56.5213084	3108.874012	77.90661461	50.59434723	205.1908188	37.11124862	1558.775443	44.31078325	30.19264706	59.0920757	121.8643376	113.5165843	334.5534903	57.73209648	397.7708561	5888.903858	1488.493477	8749.60389	178.1371614	8809.66229	79.90312251	46.30360817	22.64573873	180.6778699	61.75462287	1370.005686	41.01172708	3493.699216	90.76460672	2143.284086	57.93979363	286.5401764	74.26867261	57.22725115
Daoy	untreated	3	cytoplasm	0	100.551645	1651.016247	2610.669489	1853.591688	216.5218895	15853.62712	53.66339619	1554.368277	9372.135339	454.7868505	3379.451599	56.679239	2945.900926	77.85222041	51.58941744	206.9128009	36.9331427	1499.882294	45.12045873	30.57516444	56.59853609	115.3377123	114.7761703	334.6044759	57.69178807	430.8610913	6125.484899	1585.336534	8905.065331	177.8838968	8756.026113	85.34360963	41.37056018	32.87581531	184.5130185	61.52089602	1156.887693	42.7839207	3663.551911	92.55366133	2130.549914	58.52363515	276.4833855	72.86754177	55.49945247
Daoy	Shh	3	cytoplasm	0	138.3402387	1304.840059	2611.685199	1581.900687	163.6473296	13551.01436	37.97646071	1686.897696	8109.996242	399.141197	2640.592988	60.88417267	2082.706192	77.90667704	62.87470686	189.4903343	37.51339934	1443.688877	43.76017726	31.63560684	69.20295519	124.5211724	114.829731	294.7428033	49.71848628	257.7170762	4500.545807	1209.521602	6878.73551	127.830562	7513.971846	86.73392248	37.46728744	112.3755521	134.0276725	53.35225299	398.2499306	43.48511241	3219.577205	74.66604358	2052.516628	59.65791452	283.9947378	71.22922103	53.70966522
Daoy	Shh	3	cytoplasm	0	73.8789926	1356.49285	2635.136961	1680.310714	158.917571	13443.14947	40.82949873	1694.299187	8588.653976	449.9237607	2859.531705	48.47832821	2240.430834	77.86699889	62.38334777	197.9029602	37.66362405	1429.185877	44.33388607	30.40575451	63.68251135	123.5834667	108.3127795	289.4996343	50.38294612	265.9646796	4992.936889	1361.4461	7844.800745	137.0791322	7712.079818	90.12712595	37.6806837	120.2268031	168.8920246	57.03717498	386.8099109	43.09815789	3447.469865	79.00153665	2196.727298	58.1582531	270.9151	73.01149297	52.45684455
Daoy	Shh	3	cytoplasm	0	89.00281656	1418.38204	2757.923645	1698.50161	159.8551921	13792.82014	42.73238531	1747.641905	8853.57246	464.7948449	2911.697131	51.08355211	2311.091836	79.62127258	62.08788014	197.9679279	39.48488748	1385.647524	47.18457168	31.46416472	61.93627888	133.1094878	110.3333427	287.1602825	52.90805562	260.5445925	2218.460295	1400.163785	7552.226382	155.8620624	8175.77217	88.33405502	40.23619655	121.6384138	173.9565069	69.5170724	314.2023917	40.59245146	3476.74724	79.95672197	2280.108462	55.04585685	254.0985695	71.85628675	52.60323601
Daoy	Shh+EGF	3	nuc-ext	0.25	485.1394592	328.224108	707.2049206	4771.70839	231.030199	2303.53228	140.7705801	562.2905875	3226.985726	198.2048395	603.8007432	142.4584635	1144.246485	232.057303	81.84552288	150.6091737	72.67776122	254.989803	176.0923633	88.61592633	517.9487144	785.0088033	837.0071974	497.2724999	80.29079993	1118.204671	887.1956444	8267.81492	2705.111471	474.3511356	2758.165939	1943.460109	215.8658642	189.6543081	1451.449585	88.04253477	2693.466341	76.86968211	470.3009986	378.1177233	892.0956014	91.35020555	411.5547349	162.888113	97.87871496
Daoy	Shh+EGF	3	nuc-ext	0.25	525.8330101	294.7879455	432.9512624	4998.487899	225.7487442	2208.76721	123.8622457	566.1470191	2818.433728	185.0238735	584.8257811	107.7673394	1256.864269	237.2363903	78.57980084	154.9531442	65.92947658	260.2642289	50.81410752	31.57638467	21.75807459	126.1984759	198.9033148	506.502558	78.42537795	1151.760122	829.3647203	8001.032102	2478.34803	347.3795901	2512.159361	1887.882525	176.3596277	195.8682237	241.2519742	138.9106594	871.6426382	70.01507386	426.212226	371.8783206	860.5187075	82.37541741	366.339743	140.1443234	87.71564993
Daoy	Shh+EGF	3	nuc-ext	0.25	579.8275179	305.3830839	441.024178	5035.773831	234.7582659	2282.536978	121.4469279	579.8864583	3118.18724	181.7109885	595.5733908	108.3134543	1309.854758	272.3750088	84.58758081	153.0505056	75.16666302	265.3272704	54.38573107	32.61083947	280.2766474	188.5871134	406.3859885	513.8571963	77.76265123	1119.13862	856.051242	8109.976233	2793.621614	327.6283698	2455.517062	1816.520608	185.7377385	204.2794061	394.7877881	138.5894798	694.8590716	67.55524705	549.4359402	351.7027823	828.6848864	82.5697495	368.6986183	139.2884104	86.25188299
Daoy	untreated	3	cytoplasm	0.25	62.37692	868.7034528	1495.776731	1333.985716	182.5206305	9659.803948	23.92318041	1343.54362	5569.267775	421.8180179	1996.194746	55.35014035	1707.801815	58.36934668	72.26420986	103.8630183	51.39058362	1106.687672	28.49737694	37.91342552	101.4163995	53.78939188	109.1227323	172.6512058	56.6081736	269.4577262	5332.850671	1164.002572	8583.707268	174.9853373	6895.679675	95.9452155	128.0638105	103.090036	186.1412055	74.26363929	609.0328837	103.7669812	3013.587684	115.0129926	1723.245476	48.88739256	234.6678869	55.24261728	41.06649836
Daoy	untreated	3	cytoplasm	0.25	89.62736527	999.1393144	1738.150397	1570.086892	185.6542914	11129.11031	26.57672276	1463.621393	6418.639498	477.2330431	2165.540264	64.95506286	2068.084054	62.69744057	81.86978474	117.5026111	49.27795613	1209.518157	31.83008823	42.61878973	105.8938457	63.75379995	112.1638132	181.9365114	58.29724148	325.5395736	6722.974802	1524.308684	10793.18564	216.2119215	8521.267319	113.5348403	146.5528222	124.21658	223.044736	83.51852788	546.1145975	108.9772304	3644.411338	127.8855438	2051.546232	52.46311108	267.9890569	62.27098593	46.31016763
Daoy	untreated	3	cytoplasm	0.25	91.55246895	1158.595609	2327.409758	1774.129386	232.8670261	12729.02876	30.24320851	1641.026617	7653.047524	566.5522201	2594.802875	81.51588846	2132.910522	72.1092166	91.26091849	133.5877744	54.36954288	1391.715426	42.29396753	65.4996192	126.2090674	91.30276072	123.6605218	207.0732321	62.19351705	324.7910355	6948.185456	1732.368286	12995.08216	224.1652822	8815.352252	118.9635982	154.1427193	137.120866	227.9907071	92.55689322	1019.099476	122.4488169	3821.874723	130.8908508	2237.450612	54.14997017	388.8503374	61.51456058	44.75997811
Daoy	Shh	3	cytoplasm	0.25	51.25118327	861.6488575	1825.109728	1278.607039	159.0927648	9094.894123	23.25323519	1050.393375	5673.903519	337.9893738	1747.078291	32.63394604	1355.121537	40.67673679	27.0685629	97.38564256	25.03015258	952.4208798	19.15412449	16.33975268	25.86253068	50.08380194	49.1052585	131.660096	24.75120019	210.2155849	4369.260562	996.2396081	6997.301804	105.6920201	6313.855083	71.6805178	37.26977352	70.2839047	141.399893	34.58196221	341.5091849	34.53841369	2121.745324	55.46152264	1358.660516	39.00004317	236.4074259	47.06920585	35.10554875
Daoy	Shh	3	cytoplasm	0.25	66.37861664	1089.511406	2240.660475	1437.54695	177.1789858	11184.96144	28.70515046	1260.197515	7298.050633	395.4735267	2211.333975	37.74898422	1678.732896	50.14144555	29.47770919	118.6726468	28.51632615	1147.675438	24.08047269	21.46353286	34.02837694	60.4190692	65.48896492	168.0252797	31.86413108	288.6620681	6013.012296	1400.271392	9224.659397	131.3954496	8875.755655	92.41248746	43.97973575	94.58002873	189.8641158	45.67879539	429.9640652	41.45324994	2958.038295	77.01866583	2013.652499	48.48985674	293.5963604	54.478852	40.45972417
Daoy	Shh	3	cytoplasm	0.25	84.91285003	1198.700578	2689.604384	1444.673644	186.5229863	12241.91422	32.00724269	1416.683396	7848.573572	421.5249779	2516.936694	43.17233489	1885.551122	55.35404965	31.31162155	126.518521	33.0627547	1212.765991	25.72658165	24.17019795	39.99820972	65.67253216	70.01319513	151.7750424	34.90020873	314.3376972	6204.531225	1575.115648	8559.96539	161.6213846	9227.060066	94.64187657	46.8338045	98.72206636	192.5294106	46.30881107	586.9343552	44.69327652	3028.748573	62.93041003	2252.069714	41.72103645	357.3627639	58.68306061	45.17650553
Daoy	EGF	3	cytoplasm	0.25	73.72375014	1657.86632	1915.035018	17626.8528	144.3890125	11605.09089	29.61683361	1400.790992	5295.634149	437.8314241	2267.733914	39.44507833	1338.570405	62.28427194	36.61764591	106.9233477	27.74076522	1229.023147	32.57679339	26.34458383	54.52353055	78.76232536	113.8884449	230.749921	41.4379923	236.6549521	4205.78681	1086.412612	6854.153683	105.5549552	7733.302187	60.33093581	58.03264636	82.06758765	469.555118	35.81079597	318.5265811	34.10416101	2387.051446	70.3690836	3808.976866	43.60947253	186.6114126	48.62765139	36.07347193
Daoy	EGF	3	cytoplasm	0.25	86.83132257	1950.936475	2156.825446	19509.87419	148.6902849	13587.41968	33.1357944	1539.343388	6333.320283	462.7249786	2609.345781	43.05497333	1585.829757	80.32960561	35.61089907	123.0932869	31.69906974	1364.02842	37.02671552	29.64288471	53.8141759	84.24139114	112.2243309	248.0080839	42.83580851	283.6249177	5046.894349	1377.422913	8113.274586	116.5869387	9145.547266	62.32604199	64.52098459	93.08142946	552.5704865	41.31572061	349.9516555	37.63165647	2731.967019	82.29610241	4499.837052	46.35164988	211.2935652	51.27860389	37.61075463
Daoy	EGF	3	cytoplasm	0.25	74.71535878	1747.785918	2043.72952	17768.4013	142.5594771	12302.36408	31.43650484	1376.162373	5440.126955	407.370248	2495.83282	37.21257137	1420.226968	64.06547584	59.01024788	112.0064885	28.57377418	1202.356818	33.0424662	26.96098907	43.21058025	72.66557527	105.9007181	222.8887856	39.75097486	320.4312191	5513.136832	1567.270374	8551.560071	125.0629981	9626.508028	85.25078031	72.8029008	99.6065742	615.551239	46.81522499	671.7548044	42.47242421	2968.844	78.11616928	4927.779066	49.41563949	286.2604753	53.52655649	45.35318504
Daoy	untreated	3	nuc-ext	0.25	264.0022338	238.0943029	583.268412	1724.944793	213.6279438	2044.563131	97.4736021	301.7766725	1845.130639	131.8757018	542.9749178	74.25773845	556.4554585	100.8732182	58.27522041	151.6455725	44.35757712	174.2059986	64.1842156	64.37663197	131.2492237	150.4738783	103.6452837	499.7732455	81.91036381	1305.406306	821.7061155	5469.382082	1904.589866	191.8748156	2697.118786	1032.206035	86.50075024	160.5739243	193.6255723	88.40892704	1011.62176	39.84131483	323.0683664	138.1417921	204.0487373	68.34380591	306.3136911	124.6475464	77.95146107
Daoy	Shh+EGF	3	cytoplasm	0.25	53.37784448	1018.882453	1831.608207	12840.79851	167.466683	8949.531734	25.95323491	567.0319755	5975.442408	285.2179368	1822.983799	25.46898423	773.761638	45.99615499	24.16200062	80.9493564	19.83934458	663.0937911	22.46409081	17.2122028	29.47356197	73.99053676	51.90449149	144.7869345	29.2049485	194.1880696	2836.796683	809.1914977	4949.477875	76.61607908	4542.584559	64.47262826	54.32910723	53.49006618	470.079764	29.01814475	439.1846272	28.04148698	1900.729158	57.30342271	2163.075842	23.79180656	117.1177285	30.75288206	23.76599193
Daoy	untreated	3	nuc-ext	0.25	345.8362314	252.3502638	586.3835056	1781.593464	194.8442246	2226.101096	100.8087688	313.4707362	1891.5184	134.1786911	537.3329084	81.24407527	574.9025958	107.7515914	59.01583095	155.2292271	45.96719727	179.8451524	67.63183747	81.91692715	130.415974	152.386227	100.7759099	525.3184956	81.49414781	1319.4386	845.1933446	5857.662695	2652.51467	197.169231	2477.292293	934.6040809	91.1271203	164.0265845	210.6393537	91.08715172	1156.126904	40.31552633	311.8605674	138.6065374	281.0765604	68.94212787	317.4475081	132.773583	77.6691462
Daoy	Shh+EGF	3	cytoplasm	0.25	66.17045061	1273.205235	2321.507815	15532.38539	191.7309067	11224.29251	31.89214613	707.0688736	7431.122166	382.4745709	2373.816903	31.94792014	992.3365137	58.71899543	28.14527447	103.9612233	24.70928233	820.8791261	28.43957457	21.689742	36.21803404	89.17095733	57.74418747	181.2733679	35.63029621	239.7328633	3722.95586	1087.468531	6133.519436	88.29670564	5380.198549	75.26954164	65.71574755	65.31057439	589.5222228	35.21305853	352.2404291	30.0979355	2325.465847	67.74850387	2746.804101	29.99534798	147.0507399	40.01666143	27.97340094
Daoy	untreated	3	nuc-ext	0.25	267.7302924	240.7469349	495.311694	1825.157496	210.2141175	2381.633777	112.2181225	321.135812	2012.673989	141.411313	567.6916409	84.13442717	603.2324779	109.9273835	65.70056077	161.1924941	48.97251369	183.0680059	71.9157886	40.19783594	143.9988483	172.8316417	102.0305114	602.4288465	86.51399082	1402.627922	890.8135202	7352.674535	1694.731158	184.9129014	2785.105803	1194.918121	95.34209199	175.4047808	187.318033	96.64194792	1078.610861	43.15890102	110.9389528	142.6982052	316.5901982	72.30063636	326.7874306	93.80952673	81.43690189
Daoy	Shh+EGF	3	cytoplasm	0.25	72.98798126	1260.895013	2438.958728	15541.71748	158.8306321	11199.13689	34.15937925	702.5688854	7572.55045	404.0622218	2581.689786	36.10566598	1053.133486	59.05380867	27.23957076	106.2543632	25.57891299	801.8312261	29.42961135	21.55170229	39.57482511	117.4228493	61.39820046	188.6121885	35.40353483	258.842017	4038.951245	1219.464441	6623.522778	123.611612	6101.761108	80.80190404	70.42084264	76.7633279	667.8820442	38.5348634	537.7662626	33.97778641	2433.357493	76.11421553	2951.808518	31.20594421	147.784362	43.0686615	31.47723947
Daoy	Shh	3	nuc-ext	0.25	489.6087555	343.006136	618.3905251	1799.941387	244.8681237	2023.746936	95.04216438	358.0293983	2639.731018	146.5043953	543.9898281	79.35900627	551.4190944	158.8689506	107.1547819	159.5927934	53.23483007	200.9909808	81.24821149	67.71284531	163.6910548	147.6541636	125.0701449	494.022847	66.96983583	1188.96115	771.8734413	6356.298208	2849.289464	328.9297906	2394.168281	1801.686255	125.0022585	215.0237897	222.4709301	105.5293161	919.7717807	54.14513034	399.0050415	226.4262718	354.0688433	76.04759033	320.0477422	141.7497358	86.6924057
Daoy	Shh	3	nuc-ext	0.25	588.2070149	313.6914767	609.194004	1835.497087	226.512628	2386.30142	107.7305706	367.9154892	2703.904151	147.3494562	555.6732412	60.03121218	601.3145139	167.5627542	116.3615821	159.6012754	56.94158847	222.2028268	77.44388799	58.05971654	181.2521694	146.214068	129.3424552	482.8418606	69.23352913	1226.927579	775.2505312	6363.837547	3587.580508	318.8460882	2512.299856	1750.188381	115.5968057	215.9878411	225.3949129	110.2790617	799.3158051	52.12270863	343.7413234	221.7800593	382.7887593	72.06268331	332.1821128	123.1038491	86.22852111
Daoy	Shh	3	nuc-ext	0.25	542.221183	287.490592	522.726103	1861.147627	226.6158758	2335.026627	100.606044	381.0439075	2921.896862	154.8169249	555.9621132	132.3221708	651.4131939	175.4872342	129.9417082	161.0836591	59.08523895	252.9031067	88.7570452	60.21185441	219.8894302	145.8359245	138.7239673	499.1764903	73.32332845	1293.981114	793.7405878	7097.165999	2710.845666	321.8528359	2418.726286	1863.847182	135.96642	220.7841686	208.6360274	134.3074264	835.5438073	54.82801868	367.9043928	179.3636223	418.7355903	79.56944451	335.1975393	124.2868674	89.54356889
Daoy	EGF	3	nuc-ext	0.25	254.9610391	261.1571977	542.9968271	3088.875601	177.7762338	928.7320393	55.53588562	428.0922042	2427.169788	148.8552821	539.5306992	113.8969227	589.5767263	165.3644657	219.4796412	156.037538	52.72732955	193.2843435	81.21823453	44.79558258	174.9712876	164.0803772	124.4830627	520.7611991	73.71907685	755.1541257	617.3601843	3692.302285	1937.335189	174.594968	1590.652918	666.3106406	83.96431232	164.6133829	231.496277	131.1249705	847.8188047	49.82688466	385.4583222	279.8882736	570.1169911	68.75698982	298.5237179	125.0674104	90.06881688
Daoy	EGF	3	nuc-ext	0.25	270.2480855	257.3186427	560.7257898	3170.806553	176.6325339	1386.068767	53.27821939	452.4953231	2455.830737	148.7743784	540.4555126	110.707478	581.5232115	169.6060417	84.61103836	156.7580974	53.92502542	219.8122892	84.85881341	51.4345898	197.2266716	171.303372	131.2813108	490.2786435	73.66683316	711.9836278	642.5785034	3812.882761	2170.266392	176.4374753	1525.248355	497.9887881	77.86834856	168.4008322	195.2856777	95.34786759	973.2964535	48.90217617	369.4471031	290.7042464	564.2771007	68.49477779	308.8832818	121.5673261	88.03758536
Daoy	EGF	3	nuc-ext	0.25	267.7113636	271.5794071	583.2240706	3256.947831	182.537347	1515.934208	54.85872854	462.6062758	2821.965307	153.9743091	552.9961015	127.5198759	620.2633977	159.8068722	93.92027183	164.0686407	58.35553251	236.607408	96.63288609	50.35034012	197.9658635	177.7749803	144.808634	515.5370903	77.93478651	831.1844919	679.9246386	4503.937835	2246.816114	191.9466156	1657.627493	620.8133565	91.60947441	174.3845436	227.9507797	104.1427422	1724.888102	51.45024603	381.2881945	298.3957667	558.0367842	76.71309777	344.5021054	138.3118677	91.83666333
Daoy	EGF	3	cytoplasm	0.5	43.32208528	755.4286107	1133.194021	8674.567336	87.2400035	6832.360199	22.75774079	1027.29117	4400.007554	263.6903917	1410.102095	23.77247498	959.3341709	50.32965157	23.55483592	76.29023829	20.63124785	685.2888691	17.36294607	9.935713704	45.24989775	71.48791906	77.46225579	127.592813	24.43372902	228.3373808	3088.980366	895.4278	5701.705951	82.0644713	4671.404631	61.39425565	48.30412246	54.77145412	690.9365381	31.79761614	679.7370372	32.79044563	2005.153309	86.92779506	3023.490074	33.38825785	155.4419592	44.11806848	29.87182249
Daoy	EGF	3	cytoplasm	0.5	62.63816339	992.8941894	1407.56298	11394.79333	113.644339	10097.33294	31.97411135	1415.412506	6759.006688	371.4662085	2100.364141	35.08269324	1379.414893	69.89658068	31.70455587	53.17878191	27.09623119	940.1241781	21.52258253	20.58857944	49.24348517	67.84631217	94.53184601	173.6831124	34.23817186	367.0382776	5525.286575	1753.769736	9681.830417	136.1207613	8111.674434	91.94535795	79.5791181	104.8443527	1289.905612	48.5419447	869.4283082	51.40782771	3572.890336	137.5721357	5307.469405	48.90807062	227.1901103	58.28652021	44.26943932
Daoy	EGF	3	cytoplasm	0.5	70.28264849	1117.959193	1617.075178	12320.04026	122.7726128	11741.07881	35.28928816	1601.489528	7633.895417	409.1766681	2375.695299	38.50648385	1362.34805	81.83281962	32.46728816	59.36103733	29.31457596	1027.998656	25.92190615	22.66332054	50.35709672	72.83493719	99.47602579	187.7554693	38.87404523	390.5411897	5771.464448	2056.897847	10553.9762	152.7795892	8322.695786	92.932118	89.50499244	112.5449734	1461.913171	50.95809848	772.5361851	50.74301024	3832.81984	154.8839733	5863.139043	50.45368255	241.3504717	62.95010064	46.34229321
Daoy	untreated	3	nuc-ext	0.5	626.7832248	319.900925	720.1565026	1560.421657	183.6966415	2154.696219	138.5905182	371.5077711	3244.47403	176.6451547	567.7493898	183.6456588	589.1521005	184.3431902	76.30574501	142.0265778	62.19199584	201.6412419	56.41728867	42.3693426	118.039738	148.3849671	109.6917015	432.8447052	68.13402701	1171.498147	936.2049147	8499.88761	2410.339567	313.1319356	3233.469022	2362.85952	160.5834909	197.8242044	296.8426642	145.0404328	1331.681912	69.87466473	475.7310968	271.2720484	439.1464642	83.80067224	343.4912152	225.4010499	107.7778972
Daoy	Shh+EGF	3	cytoplasm	0.5	63.18700648	855.2807948	1650.019404	12559.38219	177.0926297	8842.715466	22.81756952	1225.065506	5101.341684	360.4565997	1856.510319	35.66164834	879.7765222	60.76783734	27.42400999	106.5953464	27.74038219	1020.87912	19.35132603	22.73089687	26.76428252	50.0436966	50.77083913	137.6653129	26.4520596	263.6493467	7033.788717	1086.488375	9370.727357	169.1373837	6492.132344	77.98828729	66.1923268	93.5338389	966.9590884	43.10727534	627.0454682	58.77056205	2454.92722	96.18431623	4294.822812	46.58063982	327.0840822	59.73258425	41.48265373
Daoy	untreated	3	nuc-ext	0.5	660.6589511	301.8698755	306.9542715	1669.971435	184.0339895	2010.946226	129.9376927	370.85691	3043.502632	158.2565817	574.7754412	116.5741691	614.022735	189.8841029	77.33251469	154.2877782	62.80206729	295.0342113	61.05155401	44.69353364	115.1738189	516.1821844	120.9075642	468.7610751	74.05388857	1220.665008	867.2576167	8506.18362	2538.279026	338.4112243	2936.646153	2083.07848	137.1265796	193.6780298	256.7273808	132.0902004	1444.048473	66.94766986	463.5445847	265.7540209	386.1283031	80.17451423	326.6765116	138.3233207	114.2531586
Daoy	Shh+EGF	3	cytoplasm	0.5	78.34362021	1087.216092	1992.316691	15866.39372	187.6643952	11312.9113	27.47049078	1457.207858	6761.680919	400.3938591	2395.493843	41.61824912	1134.896028	74.52062281	31.0507483	133.9338532	34.68076115	1323.033006	26.67619246	26.83559709	40.1621241	61.35788422	73.08805727	182.5308396	37.47799984	304.5386875	9866.04561	1583.271367	10499.43422	179.5631092	8321.660315	94.76183127	86.31467392	116.6516306	1351.614	53.89884864	488.8167745	65.99405974	3083.469239	118.8084964	5536.177786	54.41650992	289.5371176	65.636498	50.66554892
Daoy	untreated	3	nuc-ext	0.5	640.2923898	299.8773133	312.8568737	1638.786772	182.6449269	1974.885494	144.0339031	381.4153527	3268.535916	158.3684246	567.5589364	124.109985	616.5642308	201.8518291	72.92509586	150.1681297	64.41456122	273.6972192	62.7308777	51.13255771	130.764461	144.8188641	114.18552	445.1976045	68.00553323	1176.093844	864.6803519	8311.046312	2522.136228	312.4933798	2955.133836	1749.319651	130.5722965	189.8521929	270.1396689	128.6627627	1085.642751	63.10892369	424.927356	257.2485677	367.4061117	78.60172735	326.4469274	190.1248733	147.9998281
Daoy	Shh+EGF	3	cytoplasm	0.5	93.1865574	1261.728475	2330.232079	19010.4894	214.7148817	13374.79143	32.2457008	1584.32295	7911.575751	455.4129978	2664.556986	46.71231787	1358.040924	85.10137912	37.06593553	153.5499787	38.37549331	1438.201988	31.9182021	30.51278954	46.62942605	74.32928986	85.92363984	228.6766459	45.54093025	314.8387078	9065.597875	1600.955289	10325.49952	177.1499346	8146.324565	90.55408745	88.85871326	115.2486523	1329.683894	51.72235528	540.6737718	58.71570247	2942.075851	111.8633999	5516.812642	51.37210468	312.541067	64.97194578	50.7196114
Daoy	Shh	3	nuc-ext	0.5	424.2204214	352.2442061	1086.807702	1701.519683	212.9549038	2171.806945	111.1651243	362.4928857	2836.642393	167.7595353	518.467685	173.4889185	601.0870127	180.9781666	82.8289649	149.3117405	61.03531055	226.4798817	83.71558991	67.545648	205.282226	366.5503434	160.0716478	2483.11619	71.15078647	1111.437868	911.143063	7622.220629	2279.926963	460.8190771	2938.737303	1856.27512	145.2789687	198.4970182	410.8944566	130.9747872	2014.969407	61.35569518	523.6089116	222.7255281	422.618671	79.56618752	489.5885025	178.7966858	127.1755055
Daoy	Shh	3	nuc-ext	0.5	423.563151	300.9842015	768.2602654	1700.401277	222.528708	1959.200409	100.5354251	348.1711751	2622.270012	153.206146	547.4103848	107.032126	602.8409568	167.1522607	70.87588853	156.0263211	60.49296295	230.1846741	86.19963338	1154.934726	207.9784801	255.899884	133.9488293	713.2213523	71.61437757	1101.797309	848.5800387	7285.76841	2358.860777	278.5473829	2577.151903	1665.354503	108.1464743	181.3986842	278.0574078	110.8103959	1360.486877	55.09631563	300.9380024	202.1000603	375.4190889	76.15819447	352.7188322	195.857593	110.586352
Daoy	Shh	3	nuc-ext	0.5	498.531711	277.5029386	709.7634717	1717.78983	137.5428989	1916.907283	93.50893476	349.933505	2747.535063	150.364564	530.9858954	104.1507468	601.2918073	171.8468901	68.15189034	152.4710649	60.57204557	211.278717	89.04136818	34.98365207	219.5128494	203.8716047	130.8393106	741.5014905	71.9452735	1071.051402	835.1138598	7147.126345	2416.568655	262.3847486	2558.292957	1658.304873	108.1673498	177.7657115	314.9546943	108.1566665	1052.639012	53.43588005	287.7281271	203.4498715	371.0689226	76.56478138	344.8891791	142.1241805	127.939573
Daoy	EGF	3	nuc-ext	0.5	552.6942593	320.910711	1018.80572	4930.657168	220.953416	2543.401543	101.0416677	433.268928	2225.319038	140.1177538	544.9747857	100.9731742	561.0796556	124.3529251	57.92737336	156.5707811	47.10878785	176.5281811	74.42620039	56.01033056	201.2752174	308.2693767	110.1316253	768.6576561	92.61892321	1388.487418	902.4364919	7457.895083	3396.494812	276.9405003	3586.990121	1945.826112	146.335077	184.3248549	414.2033451	93.99587525	1045.557228	38.05476268	277.2175556	447.5389263	666.6119192	72.081965	301.3958172	124.6383989	93.21001369
Daoy	EGF	3	nuc-ext	0.5	507.1676807	285.5860788	673.1177244	5431.993789	206.8445336	2361.601984	89.26405764	419.7681243	2149.733396	133.0085945	505.7914455	68.74378858	557.3300062	109.6995328	60.72732512	150.1612389	47.42995941	180.4402144	72.2884358	41.42095188	196.2622041	181.3706416	102.3226867	688.8744426	81.94215551	1456.072222	804.2539953	6837.496187	3335.320231	226.0991503	2667.566113	1746.481794	118.3405157	152.1491616	360.4093692	86.14535445	751.130036	38.42727501	390.1716497	492.4059589	638.8105962	69.6199812	291.7407391	115.552659	79.96692386
Daoy	EGF	3	nuc-ext	0.5	567.5389748	270.388472	678.6242754	5637.352789	208.7489278	2366.833049	88.14644212	432.3486118	2280.282741	130.7272978	520.7865832	69.94135327	551.9237466	117.954575	55.26036274	155.7951838	47.78614347	177.0521157	75.0401869	41.83497191	193.8049364	169.5715026	101.7762046	684.6820376	86.38002946	1439.377616	804.6841351	7062.293023	3416.703399	200.711757	2560.455559	1807.904142	113.3499935	145.4756264	364.5870717	88.82078201	785.6808172	38.1737754	310.0861626	455.472052	694.879842	69.64001816	294.641649	109.181405	79.60569174
Daoy	Shh+EGF	3	nuc-ext	0.5	470.0133362	361.1743574	899.9808913	4230.794265	275.5225788	2208.289088	119.4440265	466.6297557	2685.395457	158.3339486	603.888832	155.7769161	629.6967362	191.6743293	94.6251103	145.7934183	56.80853285	191.4511074	98.52568074	80.9001426	227.6156601	369.3000616	132.8109332	591.4202336	85.35848797	1184.34723	868.2383671	7172.691116	3585.366541	391.7378243	2770.040093	2126.729054	174.667824	238.4306019	521.8508765	129.7539234	1540.697704	48.55925922	368.3863673	797.8777865	565.006845	88.53879605	356.4451727	153.1543738	155.7225199
Daoy	Shh+EGF	3	nuc-ext	0.5	507.8821063	302.4434715	539.9021351	4748.382487	240.5690679	2083.804648	185.4549058	487.5864774	2473.97895	148.9605209	550.3934643	88.38818742	641.4215152	183.7501199	74.02651631	158.2406813	55.55871937	215.512837	95.27118271	53.63077813	238.3560064	323.6565981	122.3214136	598.7579932	78.66287552	1190.723481	815.98721	6720.408158	3274.89282	220.4997814	2429.279442	1981.677099	160.0781805	213.4082063	482.0633717	104.5482212	340.4511435	43.82549637	322.4440656	746.6525925	611.0343596	76.99873305	323.6293772	164.1790264	115.5331162
Daoy	Shh+EGF	3	nuc-ext	0.5	514.3907871	289.6534094	523.9757113	4889.654175	244.3117282	2104.095756	108.2385514	508.6383011	2592.552628	145.6663586	552.1513855	87.92276906	619.3891046	198.8552824	74.19121348	158.3755471	58.20505003	219.8342101	97.43542274	47.18526692	248.8888128	399.4387093	132.5459023	526.6457307	79.94301258	1231.547206	824.9148361	6943.600794	3170.428753	229.2272179	2578.446496	1994.312234	164.4441643	214.9106463	500.9753699	106.6700537	891.2811111	45.61313178	324.0676758	847.2618989	585.604974	74.79950057	331.5969951	171.3875375	108.5658954
Daoy	untreated	3	cytoplasm	0.5	79.8044541	1222.100567	2003.422471	1016.432865	225.6160048	11906.68116	33.23863625	1167.100835	6022.765264	356.4987542	2298.589302	31.93128829	1764.94432	51.70565066	38.28589082	123.0042543	27.50389375	1169.246112	33.03853176	22.61447426	46.16166603	73.917878	92.68244894	220.7798838	44.88430123	217.0444789	3964.117281	888.4984564	6434.893364	98.16507481	5615.321192	66.11390958	35.6629546	22.93436278	98.5393014	34.45478703	561.4890659	30.26128202	2238.813055	53.15303406	1164.69867	36.89257437	175.8149353	45.63580864	33.41582775
Daoy	untreated	3	cytoplasm	0.5	74.42251837	1383.592846	2436.208585	1187.844332	242.1671313	14316.86178	41.95342844	1362.263937	7289.231824	415.7291599	2753.76192	44.4663462	2076.294402	62.40474634	45.0223702	151.8222061	36.12480394	1322.954053	38.50330121	25.47298935	50.25135395	84.81152255	98.7401693	257.3076408	50.74547208	237.8811534	4490.212747	1051.348368	7006.658555	106.3159559	6831.699761	70.40079365	32.55019287	92.91763501	108.550948	34.08983299	560.8164401	32.3915718	2491.796091	57.5550636	1375.38504	38.34190026	195.0880539	45.96580565	36.34122573
Daoy	untreated	3	cytoplasm	0.5	108.1198356	1383.300382	2554.892959	1216.813835	256.1967663	15317.14004	40.53736514	1409.294516	7444.775581	431.1410692	2809.862832	41.06299653	2190.596302	63.86814067	45.88482299	151.618724	35.6385795	1358.345449	40.03900086	25.603803	56.30786482	93.49470366	98.81893064	258.9596536	52.48840155	254.3099589	4685.413604	1114.519126	7616.602706	115.2702382	7003.849739	67.11618662	39.3448358	100.0569623	104.6038255	23.54394688	776.1634983	35.07213497	2557.8691	62.0555803	1394.90543	39.68222835	218.9772069	42.05720752	37.67326687
Daoy	Shh	3	cytoplasm	0.5	64.40318018	968.8427476	1822.446364	835.0877631	133.2968477	9282.021859	22.88860799	1145.92119	5423.736732	265.7607917	1614.525111	34.39075058	1395.650519	51.43511858	40.36723376	107.1897691	25.35615203	907.2482112	30.17755338	20.68030893	44.35665743	86.26902829	82.24090985	175.9924399	37.10731652	150.0814296	1207.270388	846.5264368	5199.375824	90.36227828	4150.06599	56.59660001	23.40339449	64.64096831	96.29051344	32.42209268	250.5747271	24.78526978	1824.817594	44.35564511	1041.699032	32.30718846	142.9689844	40.85611322	28.80108217
Daoy	Shh	3	cytoplasm	0.5	77.58701299	1221.393074	2424.028376	1004.962079	162.7193478	12063.00214	28.80109686	1408.121148	7174.879345	324.8942348	2071.405403	39.64832395	1829.143323	64.41261348	41.41686837	138.0478232	37.31648974	1124.038259	37.01101748	25.65675723	59.9264285	98.96122022	95.98293748	221.7914464	44.84586273	169.3518767	3181.6203	972.8452205	5820.959269	78.65910686	4297.678353	59.19042279	23.47099673	75.4506364	103.0061568	33.89573467	358.1098895	26.46859416	2036.776514	48.11499126	1148.711157	32.42787461	150.0417972	40.55647101	29.66507333
Daoy	Shh	3	cytoplasm	0.5	91.95807024	1384.066991	2825.785721	1504.96176	173.3372353	13261.7474	33.90276459	1535.453607	7835.92852	355.3437102	2308.721105	51.36325063	2074.072764	72.87164287	41.2254121	154.42712	43.23527383	1213.436749	39.6224092	28.42143886	60.52242058	110.4463551	114.6309819	256.6418958	46.89938486	217.007595	3348.918051	1154.74576	7016.306225	96.36888986	4615.408806	56.955184	28.90422591	66.57897541	120.1270912	35.14073886	656.4214551	30.84255235	2269.282405	51.92401425	1263.024186	35.36009656	184.2836041	45.55549982	33.18720379
Daoy	Shh	3	nuc-ext	1	511.5663307	317.3969941	382.2684947	1654.899912	249.5300735	1936.835243	146.6776022	327.0946753	2351.474618	158.0226295	546.0395807	97.52418321	870.070688	186.8370507	82.78170867	154.6629655	63.8238949	236.4638592	61.15868365	46.07916717	163.0709975	317.6021742	207.08491	607.4661352	74.64522193	1171.11773	890.8243316	7974.529526	1904.871092	369.0408737	2528.360906	2102.226377	142.264868	217.7356871	214.5147869	122.739666	485.1443647	49.6431389	394.5776936	190.4307284	434.8474232	86.0159928	366.4236481	140.3315926	98.72266595
Daoy	Shh	3	nuc-ext	1	564.4303426	320.0631053	344.7539975	1618.632625	237.1915201	1923.16318	126.6438904	326.1292149	2470.128359	160.7705238	560.7565	95.93332672	840.2714516	197.9861962	4983.415844	154.6215237	66.42254381	243.5721916	60.64027151	47.2733086	482.1128807	831.662567	612.5470994	622.8319809	76.8693275	1287.711835	871.28496	8194.292918	1860.269331	400.1030955	2602.156589	2133.314259	388.8692448	204.1783638	81.06184069	122.6393059	825.1999467	52.72923237	248.9976201	193.0881015	466.1063882	86.70938085	394.453769	141.4407215	95.85686303
Daoy	Shh	3	nuc-ext	1	608.0481743	287.0678358	341.2448883	1620.732853	243.5212228	1979.611377	134.6850829	325.3207778	2533.854655	164.1013758	548.3289519	98.73740186	640.4923697	205.2040272	85.49680902	154.6384662	73.04739686	226.5800958	92.16645779	60.18496694	520.7035976	600.7486703	690.0293229	606.8401496	80.58254332	1248.304845	874.8169803	8348.654097	1974.266587	368.517358	2609.369695	2181.769984	137.6072187	197.1603497	73.92236969	123.0229546	863.6755848	55.89376879	176.0951855	197.048194	469.8643647	85.30719736	375.7787498	144.682909	100.9179298
Daoy	EGF	3	nuc-ext	1	913.8564013	331.8594794	523.5441215	2918.778278	222.3337172	2917.881686	114.5091715	857.0669995	4295.60149	171.5314458	695.8872303	129.5244812	669.8981229	167.5349783	77.56572298	159.4645979	64.04563357	299.3861199	63.08084697	71.83178588	343.2147486	140.8420881	107.8828216	429.5087564	77.42417903	1641.428665	955.6577593	9403.063706	3251.147697	366.7081837	3179.643069	1598.889007	188.1602726	219.5805294	585.9448772	138.6760988	1573.886592	69.77168624	516.9521205	1632.195826	988.4095549	84.40342552	313.5692328	154.5341424	95.8666
Daoy	EGF	3	nuc-ext	1	942.8861298	328.9424569	552.9717884	2994.001878	214.3552608	3070.832084	115.1158949	946.0618652	4443.44654	178.1657902	668.3216659	127.2297749	676.7768832	175.4110201	74.54880326	157.6053703	66.26129408	317.1919231	63.19491071	65.40597026	370.7710393	141.9224051	116.2202307	470.0087314	73.44308757	1835.18019	959.1450416	9774.155447	3725.440594	368.0463352	3306.687976	1479.548964	176.9582978	209.8215227	597.0240816	139.9032178	1297.987149	68.60542325	503.9367955	1821.443141	966.6834098	82.88462982	333.2268381	155.0980516	93.89218329
Daoy	EGF	3	nuc-ext	1	1080.292751	319.3386193	686.4477667	3102.342853	214.5518864	3075.395501	116.3492789	957.5856301	4574.537335	186.8634769	682.9732504	135.7294542	675.9415796	170.677729	74.53967853	159.1170607	67.97707212	359.0717815	63.67883495	58.95800608	392.6971581	172.2016039	118.0308484	491.2960998	74.22132502	1731.07959	945.7903504	9489.472558	3701.175624	342.7848129	3146.989469	1487.785798	179.887035	202.7428987	575.7463029	134.4997734	1035.868939	73.91019536	539.5923999	1721.891035	952.6384751	78.8979899	349.4745304	166.1109826	92.89713873
Daoy	untreated	3	cytoplasm	1	74.65791636	1014.816405	1988.617327	836.5560175	162.790409	10174.04763	27.35475546	1121.067457	5305.298991	371.3968468	1751.307334	40.00796049	1482.018991	45.65354793	31.29398771	103.8047473	24.53141451	1006.93468	28.35242205	28.18286492	48.07148548	78.73168385	96.90708148	207.9145406	35.4023193	300.3030022	4133.229473	1161.263221	7164.132373	100.3918631	5817.291539	62.36635592	34.17702341	89.16911553	152.2208	43.21063289	577.9468741	31.72153567	2549.355436	73.45724091	1322.196856	40.12627802	285.8040648	54.35244727	39.17716307
Daoy	untreated	3	cytoplasm	1	84.91426175	1258.389149	2307.047525	884.63367	171.9439898	12809.21395	33.47267775	1286.555557	6930.568917	408.8294686	2160.65476	42.02953078	1944.310689	55.18122771	42.25407937	122.15691	30.37574447	1247.134777	33.81065766	27.26655984	50.06886799	71.64056027	112.3013448	230.8000062	44.15425225	331.5691895	5164.730305	1526.368155	9116.346562	124.5645035	7475.569608	71.64884983	42.24108962	107.6575382	172.3925058	50.63688935	737.2452857	35.33017644	3142.9835	71.58818036	1577.498961	47.22507743	235.8953695	58.94892202	44.48141502
Daoy	untreated	3	cytoplasm	1	82.57949833	1235.217522	2369.171537	937.7802004	162.2484255	12588.26405	33.46463935	1200.679787	6792.082762	392.4840624	2122.174285	38.30091091	1908.984143	54.51960223	33.05905699	120.4935607	30.41721885	1197.72815	33.93892261	26.33419711	46.48816577	73.68368531	109.5474797	233.0762256	46.75326891	375.0735911	5430.243108	1718.993169	9387.944786	141.6439571	7778.527421	68.1590111	43.85764626	114.5572019	171.2232405	54.04983522	421.8262329	39.82772706	3161.876136	80.83798615	1687.710446	49.78260923	248.0444633	61.37150375	44.37170001
Daoy	Shh+EGF	3	nuc-ext	1	684.3038105	302.2148145	782.4782111	2584.504214	98.28469894	1459.143307	98.5446629	566.0338332	3036.480369	158.6055259	600.3975751	123.5877168	646.4544893	170.8750724	73.9526585	158.9582568	60.71435747	239.3171665	94.19843031	48.14680841	542.2152414	965.876766	149.8921616	739.1977126	77.50788274	1240.923398	916.7811811	8854.076481	3126.760279	332.3952006	2373.065667	1828.884035	157.6634344	190.0571445	432.0588302	119.3027236	1792.69796	58.17538911	410.098579	1234.520231	793.4194091	80.90691894	365.537043	167.3406631	98.66969158
Daoy	Shh+EGF	3	nuc-ext	1	675.400527	294.2510879	699.4935139	2584.498787	118.5129898	5021.236833	101.4373775	582.0894343	3212.534003	159.3482281	587.9313412	107.1100912	637.417886	173.6223766	72.0001567	156.8900959	63.65577619	264.4924672	105.5658186	44.46299357	570.8494438	513.4739395	173.6535207	764.9496951	72.25686508	1342.442407	896.0287103	8797.437093	3084.673522	322.6320641	2427.275095	1683.633734	163.2987808	180.5563418	440.6778523	112.2738437	1706.385789	55.75169068	369.4416728	1231.060016	793.4483655	81.41079882	346.7783031	283.0672882	111.5004937
Daoy	Shh+EGF	3	nuc-ext	1	802.0152805	269.0018982	691.4499017	2674.586911	131.5062279	2063.330195	87.31058308	571.1874455	3247.510361	152.8933364	571.5956632	105.9023133	629.5123246	161.5658262	68.37791451	156.1856979	63.9323399	253.1814313	113.550225	46.14886794	614.9350766	523.0888872	165.4544464	671.6065039	79.07447126	1240.902498	908.2307203	8643.774179	2926.934008	290.2792405	2401.765806	1704.422373	132.8525215	168.5713907	457.9992114	103.577698	1228.262496	50.81248334	327.7823514	1195.914943	754.3561413	78.93847595	339.549926	346.3947932	106.9300528
Daoy	Shh	3	cytoplasm	1	47.59242785	831.1242183	1990.557367	747.3343477	111.2621452	8468.645036	35.07493846	1198.795426	6456.509132	252.0291422	1618.122727	28.49847699	1083.026983	37.00809896	22.11260026	80.15157692	17.10482791	593.8502347	21.5592722	15.74702696	26.19598629	50.04379168	42.26931209	126.7332257	25.0705342	187.2323812	2815.478064	1167.87106	4996.212246	105.8093736	4358.261481	58.32497575	27.23039775	62.13472086	137.7787711	23.9768198	492.564357	16.71940997	1696.177977	43.06848108	937.5606406	21.66843258	124.2730283	26.34337424	22.59374977
Daoy	Shh	3	cytoplasm	1	66.77467219	996.1270588	2530.479852	874.5625944	141.6474706	10600.79442	45.97729529	1476.51376	8654.755215	301.7888148	2220.233534	33.8506042	1446.212391	50.65075166	29.84795001	110.568222	24.22599982	784.6526585	29.39759353	21.36460834	40.9329392	63.16258779	55.05070992	186.568742	32.9706334	267.814608	4055.6076	1779.542137	7472.945529	125.562395	5861.310213	73.34820534	36.74880559	68.68383172	159.2050244	31.89663724	398.461349	21.06880307	2279.679472	55.14892773	1290.340776	31.40100048	150.7947033	44.61139443	30.565184
Daoy	Shh	3	cytoplasm	1	52.27540849	857.6529741	2292.277951	762.963831	137.3864664	9657.832871	40.0086465	1141.54318	7884.541963	260.9511891	1911.151526	29.94943532	1366.004146	43.86455503	25.96452831	98.28341799	21.31660559	686.6202749	25.21002448	18.7766489	35.60213219	55.25316308	48.74919098	161.1923106	30.23835959	268.2511221	4153.602737	1796.684059	7830.041831	119.2085742	6055.791577	75.61027643	39.9145674	72.443426	152.7235348	34.07282617	704.4376023	21.59153062	2364.748174	61.23326013	1378.626632	31.34290092	161.6938965	44.26807143	31.13593617
Daoy	EGF	3	cytoplasm	1	67.13745266	1098.911019	1799.266465	5194.035871	137.757292	9890.852856	33.35502671	1130.910727	5638.375259	376.4161589	2148.07701	27.95626197	1151.707383	52.62041371	31.34097989	100.6223854	20.02880565	941.2614236	27.20568504	19.60509156	59.14205182	122.3780695	62.32650881	182.8886933	32.9155009	226.0624325	3011.096726	986.2127165	5884.315515	71.10945315	4513.24162	71.98147483	44.79229641	73.56325231	1255.937805	33.55265983	135.5938886	31.86936388	2213.501011	64.98246033	2777.608007	34.71817511	176.5668405	48.40754426	33.24875659
Daoy	EGF	3	cytoplasm	1	70.45187495	1316.863335	2035.439232	6408.770585	140.0996327	12185.15127	39.03489109	1423.801579	7294.39774	438.9668931	2513.392928	34.38189026	1466.860996	64.11092618	40.24683962	128.6496862	24.90502524	1174.687339	33.30542005	22.34561047	57.28738607	102.5900821	74.92895944	217.0332538	40.45544988	252.7195326	3836.440181	1275.645268	7055.470033	104.6784422	4971.605912	64.48278973	49.12642178	83.02228652	1612.57939	38.23160586	712.4832092	31.22952717	2664.429441	76.72850609	3513.880996	37.81421975	179.6515024	48.63050518	33.56440762
Daoy	EGF	3	cytoplasm	1	72.38517235	1345.979582	2211.311008	6831.570792	153.0361081	13256.13598	41.4086645	1460.37629	7844.097072	466.7432626	2562.291782	40.2945695	1685.357557	69.976292	43.31169084	134.2871	26.76936584	1204.677651	35.14078993	24.45041233	57.28208387	98.73820047	77.30436095	235.9183962	41.58864781	252.6351788	3868.481924	1407.165493	7635.573413	108.2991324	5575.895453	61.03507129	58.68967131	88.91726044	1686.14891	39.40516395	746.0861699	32.02866614	2787.722183	83.77521385	3727.132956	36.94093407	186.7369949	49.5464748	35.65858119
Daoy	untreated	3	nuc-ext	1	220.5986464	321.6656099	702.2740859	1684.424308	196.8388478	1961.642861	72.48728453	413.8278777	2798.422086	162.9401922	661.418061	141.1569557	616.7983496	155.9228359	116.5700668	156.7082086	58.15961354	227.2185256	97.59060549	60.02367605	213.4395753	324.2071108	119.0464157	739.2556568	86.7456972	933.1508016	789.9579008	4693.886816	3325.143096	187.6011971	2715.18667	1041.070512	105.08904	178.3028014	545.1780543	136.5706813	348.1144527	63.74734141	417.0370754	197.6599383	392.018491	77.28560975	414.8657625	150.4910864	113.2302774
Daoy	Shh+EGF	3	cytoplasm	1	56.19176544	846.0708779	1869.834512	5546.55415	160.1686945	10068.3513	35.04007873	1327.368485	6548.659181	362.8535955	1947.353169	39.28441612	1093.458321	74.1330885	45.87104776	126.9734989	29.02447717	1020.016427	23.10704557	16.5569011	41.68704596	70.08401359	83.68591072	193.6212961	35.99451376	171.4117729	2703.131516	957.9257499	5138.746996	98.59634171	4198.881188	57.01000968	52.33645654	74.88135178	1710.100304	13.20863019	511.9135297	38.33213353	1987.253519	79.76529266	3071.279156	32.54220814	219.2311797	44.19222107	34.20157735
Daoy	untreated	3	nuc-ext	1	228.5149704	271.2523879	551.8379725	1677.265733	197.9286276	1821.382326	69.17529245	406.1227225	2505.317766	152.2536521	643.1434843	106.8732022	663.3859546	148.0402837	100.6752464	165.1273675	56.78697872	225.5083873	96.21032476	52.87536942	191.521032	259.9917211	114.2366232	663.5597199	69.91634664	881.6716073	749.6388187	4629.758676	1865.719196	222.7199339	1848.63226	994.264432	69.8453987	172.3138559	21.50795393	132.8437526	803.453042	58.70499148	404.0649534	180.7487326	368.9030393	71.5534818	331.8101807	151.3551434	93.83662114
Daoy	Shh+EGF	3	cytoplasm	1	71.96303599	993.186628	2144.694761	6677.507282	165.1597837	12598.102	36.73632204	1583.29022	7688.593879	418.0776181	2377.306877	43.24154881	1250.949468	84.50679975	53.37979295	155.547408	31.52743299	1138.836163	28.47698402	20.22309658	48.27585966	91.80243094	86.35330218	213.5118462	38.62228763	186.4416192	3490.804867	1338.454922	6467.610897	109.5281791	5297.791274	70.0774868	62.46541806	85.04803652	2250.455985	17.46569354	735.4844959	44.33671359	2421.255305	99.88367683	3707.396799	37.38641108	189.5130711	48.00999861	34.99686821
Daoy	untreated	3	nuc-ext	1	228.9846483	250.712925	514.6654544	1650.986224	196.4682676	1661.120021	68.14709489	405.8912456	2803.917246	145.4078643	623.9334633	106.8389173	620.4121106	147.3933623	96.62900715	161.0321895	56.78696874	227.1475895	97.7378485	47.45269842	190.684104	254.9357496	113.1671167	647.7325671	76.30855796	912.166641	751.2199759	4477.385691	2144.272164	206.8504544	1821.834529	966.1989704	66.47028315	164.8768411	18.69490631	50.08054493	824.7232436	52.43791376	395.1960307	176.3185665	335.205627	71.08685539	336.0982511	134.2269888	96.41558523
Daoy	Shh+EGF	3	cytoplasm	1	57.30697803	995.968863	2256.918563	6668.713628	168.2351724	13380.1876	39.18298749	1616.830223	8179.300866	401.897837	2416.027437	48.32203353	1305.812715	91.36001934	53.65394459	154.4901529	32.51054602	1171.965689	31.05372465	21.66891116	49.39769954	87.02879151	92.10449416	218.7077348	40.90271822	202.3056648	3730.013407	1416.002321	7172.611585	109.3843486	5364.440618	74.01244178	65.27848241	89.91608179	2387.951536	24.55367474	619.3419852	43.4132612	2655.090014	102.2627574	4070.582185	36.02834139	189.6154939	49.53788257	35.91331134
Daoy	untreated	3	cytoplasm	1.5	44.20316459	889.7287801	1300.842591	469.5525079	141.2961183	9581.857984	28.56144017	1180.113228	4911.096054	347.7218806	1874.309141	30.86999741	1614.424753	39.59823246	27.3802366	118.8472055	26.78787613	967.3810131	19.05548382	16.07626744	40.67014944	42.2875692	67.91523799	142.027924	33.29388882	233.2768357	4861.328903	1283.701386	8808.692231	123.9027442	6558.868924	71.87550146	37.89089865	94.19245586	129.4181797	39.16430789	424.8620624	42.5057762	2936.319891	74.61387591	1471.368436	45.4023946	204.1797048	51.81916699	35.12333326
Daoy	untreated	3	cytoplasm	1.5	58.26284082	1051.794526	1669.317735	590.4395086	149.9901309	11661.51124	34.3354408	1331.683594	6146.356411	417.8596032	2379.639549	38.55545791	1938.763105	47.26114077	31.0307628	132.4430608	31.45525066	1173.104778	22.5457227	18.09951674	46.87124659	52.05928753	75.13006072	166.8206028	35.03261054	314.2091286	6533.613143	1742.608406	11419.16475	155.4940189	8473.758078	86.85081443	44.52475627	117.0716788	170.0964862	47.79479335	540.0539479	46.62737608	3702.591956	89.1863251	1889.903168	52.21702667	245.2449084	65.58304507	42.91727187
Daoy	untreated	3	cytoplasm	1.5	60.42903214	993.809136	1561.259145	614.6642141	149.1801316	11618.34957	33.95390133	1333.347182	6211.291938	399.841765	2349.59578	34.23874101	1969.175677	44.94229323	28.18738992	122.0087025	31.10571621	1063.872715	22.5812023	17.80961091	40.78458061	54.56389738	79.97760774	162.9422046	33.98701128	283.4868289	6210.244396	1763.266578	10959.16084	150.6776975	7946.74627	85.05558854	57.71854753	109.088576	157.8801552	45.4758435	441.281598	42.62062076	3363.943057	81.07960843	1759.423861	47.21418465	219.957188	55.67877843	40.07582317
Daoy	Shh+EGF	3	nuc-ext	1.5	423.0012473	296.8390478	456.2277996	2042.046189	235.0522813	2132.893563	105.3583184	453.6901426	2068.267669	152.3493677	556.0611463	95.23165799	649.1800603	160.400619	79.1265505	150.5116718	61.73172722	239.879823	75.95374204	57.04921026	982.5292852	922.3327244	786.4814256	544.3590845	69.54160422	1064.564074	874.5325838	7565.809258	2339.18485	342.6692152	2645.040046	1761.353345	141.365306	190.8419188	356.0959816	114.8797876	552.000282	53.24048115	284.0402658	372.1300266	705.0953062	85.02074785	367.8947376	178.2262102	116.3432453
Daoy	Shh+EGF	3	nuc-ext	1.5	482.5975127	305.850804	487.5751827	2199.618209	238.7785601	2267.916219	105.7223898	490.6173486	2182.819468	161.3411479	576.0316783	98.16445874	670.5014932	177.8613125	82.4722496	155.7641512	64.80810876	268.4927625	123.6840876	75.38869632	1194.789783	1392.233082	1014.447771	632.4933345	225.1968815	1099.941244	877.5534907	8064.528582	2382.288323	299.5883776	2649.387269	1764.378339	137.6992421	185.7366967	211.3930591	109.7127969	548.0896866	52.57087642	273.081902	374.8013786	688.6530932	83.90608351	363.2639158	171.3400017	106.3081425
Daoy	Shh+EGF	3	nuc-ext	1.5	461.0555533	327.4476575	585.0053806	2266.305345	247.1232266	2489.923669	99.30158299	509.534689	2397.206873	157.1600627	574.0785056	140.2365788	667.6851862	189.504025	85.51315777	154.4051876	67.60272851	268.2305431	167.9362877	102.4462261	1321.950818	1838.882809	1109.419108	702.5251731	638.3262766	1104.522633	910.5261897	8085.572709	2553.935836	416.0198516	2900.045919	1660.847509	156.8933387	194.3292818	999.5204216	125.8809897	1760.009062	56.90735071	417.8898072	387.7677576	748.4234087	87.63996854	400.532607	190.1762428	114.6796332
Daoy	Shh	3	cytoplasm	1.5	60.01504302	1038.842429	2012.078873	806.7174577	136.7341123	7656.547533	22.48141605	1148.193655	5119.3551	174.5894145	1486.671173	37.84990566	1518.668569	48.27298424	28.9632246	91.98585677	23.99740531	993.6382124	23.49894476	22.42622548	25.78044829	48.1161372	67.66115629	157.2122071	28.02183143	200.1562578	3063.299877	955.4554829	6923.269096	114.7819873	5649.274582	66.53837547	38.458593	73.7893795	105.0762579	38.7341923	366.4112619	24.29709173	2742.038568	60.75786904	1674.725101	41.82143122	227.4096345	50.04775113	38.83753211
Daoy	Shh	3	cytoplasm	1.5	68.94874873	1179.45059	2513.284473	1062.699047	151.8492211	9472.742827	26.19404383	1355.294283	6330.966781	199.2813747	1834.594976	42.16655932	1821.449997	55.76589535	29.93845464	111.7908988	27.76708441	1175.543168	23.22662218	23.91201255	29.71803658	63.97030497	88.78705038	185.2275903	37.75705055	249.6749508	4131.743435	1369.152755	9448.015949	151.2936451	7365.575676	81.92166612	46.93467776	96.46164963	139.892726	51.38116543	392.8535906	30.90833495	3698.41813	79.69471219	2201.691476	50.85446458	287.1892133	65.75447654	45.29679206
Daoy	Shh	3	cytoplasm	1.5	75.42945032	1173.892234	2400.59455	1069.41145	136.4483747	8977.167605	25.99999667	1271.862588	6105.77369	189.0272068	1780.166933	38.83404312	1827.102303	55.06370484	29.4434278	107.168727	27.10310385	1129.446304	26.37816822	26.59890371	34.86737886	63.89096182	85.24642573	184.9501969	35.82902432	249.2514568	4282.357974	1486.809649	9309.112666	149.6072723	7459.20363	77.9582462	47.28339583	96.5261776	143.6564068	49.42794741	389.8397796	30.77719726	3639.037805	80.66717243	2113.979905	48.70386909	254.1188246	62.25674624	43.97137687
Daoy	EGF	3	cytoplasm	1.5	56.90730693	1121.938552	1556.506306	1450.231775	107.3701756	9479.895056	27.66932084	1266.800768	5688.332804	374.8397677	1840.665898	34.25860502	1231.647528	47.12795563	28.35658695	85.14091761	20.77864084	943.6166263	27.85529257	19.30437163	63.7494214	58.33899376	104.8033816	181.2147521	31.93813963	270.3713653	3872.570121	1207.878802	6547.26506	99.07812628	7026.742601	52.67121009	34.89629275	70.40671378	1363.061751	35.68285208	582.8219579	37.32333601	2434.663176	60.09016565	2798.800462	39.35431576	181.0795953	49.42785963	32.76764911
Daoy	EGF	3	cytoplasm	1.5	67.85818185	1360.624761	1956.064872	1801.695498	118.1777702	11463.47411	31.30307784	1519.464072	7238.290082	435.453029	2266.813234	37.43849431	1530.583511	56.96746261	31.86462788	105.4620989	25.09576581	1162.730077	31.56765355	21.54594461	67.64862062	70.65603415	122.2843653	215.1695942	37.68031239	331.2986732	4951.81508	1651.414413	8667.415897	119.7622163	8785.14141	69.83654122	41.91208428	90.63313363	1756.905282	42.66123321	660.5120776	47.41986958	3118.410615	78.81454265	3630.416856	46.69202641	217.3351744	55.7609017	39.87191029
Daoy	EGF	3	cytoplasm	1.5	69.94865305	1394.880128	1963.098481	1805.816016	120.3786247	11845.80058	33.03784459	1509.934666	6708.693179	442.1981842	2259.013279	38.26077177	1614.513387	58.22514933	32.01243838	107.0742413	27.36013506	1176.819165	33.90255648	25.64397909	70.2437617	71.80785229	111.9405218	212.2942035	37.35739419	313.3784665	4960.272191	1686.642615	8216.903753	108.8657045	8690.54958	61.83615889	41.19459681	88.87037951	1705.733984	42.31554836	448.4643169	36.53903824	2918.041974	74.68251466	3521.314691	43.28313434	195.4082223	52.30749905	39.51721836
Daoy	untreated	3	nuc-ext	1.5	171.7746858	230.7501524	564.9615374	1615.055545	205.9794617	2236.190329	65.63557314	304.1214404	1555.12922	134.9044007	546.2016222	63.56178685	565.7544672	99.71230471	50.82940303	156.8572898	44.42238931	158.0750264	61.44366122	35.53573211	85.59681896	329.1576486	99.66554233	560.0126912	79.30744507	616.2964063	698.2598818	3993.686886	1881.205207	162.732782	2853.622609	1044.42498	60.72797543	139.4838157	164.3929347	83.74779841	1336.149044	34.88600871	309.4984692	128.5137188	353.1953077	65.91428856	289.9674636	133.0961833	129.4375186
Daoy	Shh+EGF	3	cytoplasm	1.5	45.03685514	822.7231043	1353.676081	2713.360682	120.8547778	7442.560365	25.0616232	1168.249947	5630.822825	206.5676899	1508.753267	21.11249833	804.0459155	40.66839673	20.29894402	71.03217993	16.67918019	587.6722271	19.58675454	16.04755502	46.77326955	47.56778894	50.8634098	130.9520493	26.26097685	250.8846645	3913.68025	1316.473768	6310.190745	105.7327923	5401.358292	63.37687049	45.6631259	64.92066108	1939.121297	25.60371874	513.3946628	23.37460356	2185.782104	68.86436386	2720.590071	31.72711712	148.342096	39.99895873	32.10142444
Daoy	untreated	3	nuc-ext	1.5	175.9617238	239.9731863	495.6507129	1236.111813	199.8214671	2164.227396	65.59089043	291.3318142	1540.938004	125.3860626	524.2379273	70.16942067	540.4240419	92.7561598	49.84256835	150.8713053	41.61309786	176.9696707	59.04465583	34.17643357	103.2350879	216.365757	97.05798442	539.3070922	69.82281935	739.4949646	749.4669992	3325.588508	2148.314448	199.0317648	2803.299258	986.2516076	61.37767539	152.1137839	167.9553703	84.19444973	1442.109776	36.1133421	281.8856476	139.6769663	294.4757403	65.78615618	288.3615255	175.4884873	102.212171
Daoy	Shh+EGF	3	cytoplasm	1.5	72.7317024	1181.188495	2088.640976	4008.124635	149.6943928	10365.50573	38.45343258	1596.586141	8456.37711	304.4597828	2218.676235	36.34111266	1208.171685	64.52876044	31.098433	109.6250087	25.0488147	870.1189135	31.22002319	25.93759493	63.06037486	75.24898362	75.24906327	203.0271378	38.87130577	269.887985	4431.102188	1536.382769	7062.89937	112.3143827	6138.903565	69.68313752	46.61336913	71.36711485	2232.687569	28.51358525	621.352239	27.59125637	2473.614082	77.00140202	3065.112134	36.0923542	162.9327653	44.2859851	34.54751076
Daoy	untreated	3	nuc-ext	1.5	185.5206136	213.4895209	457.4227519	1319.984093	199.3628835	2135.931313	64.35183961	289.7951572	1536.752775	127.5718818	524.8434632	72.77190134	550.4340693	97.50612838	48.18802586	152.6911639	41.37634317	178.0900365	59.98562807	33.15669448	105.6272147	1436.233312	99.94231952	532.5145093	69.33732366	630.5562102	739.291618	3229.598106	1815.249507	163.5778832	2607.589329	813.4867057	56.16630506	139.923345	175.8878818	83.77349004	1350.859915	37.24061811	257.9626926	123.3714596	194.3667282	66.61978513	285.5189576	160.3917394	97.37997187
Daoy	Shh+EGF	3	cytoplasm	1.5	74.91843336	1143.491399	1825.690033	3627.670743	133.7640625	9958.863496	36.9695362	1429.245361	8385.436101	308.5008842	2145.189108	35.07152831	1112.199255	59.56968482	28.60097934	104.0318459	24.39270142	850.1701637	30.97843564	23.55122166	68.39809334	81.7650034	76.63353824	193.9663581	36.5808682	281.5560226	4385.196213	1577.559743	7014.972782	113.0853634	5992.346194	68.13917068	48.85343506	71.27032471	2270.680238	38.6083884	613.9681757	27.54907738	2465.476111	80.4777459	3030.077584	35.36900826	156.0727783	44.91428575	34.31884839
Daoy	Shh	3	nuc-ext	1.5	275.2270872	304.0012173	594.8628649	1726.246767	228.3320905	2472.146545	89.53478453	370.609572	2015.982346	142.0682627	592.5288004	98.42082761	576.1211698	141.1977601	75.24089115	162.5020699	53.99613274	232.4194261	85.05518642	45.30982816	147.2653424	360.1289912	107.2628759	580.3609296	75.71688545	1103.425635	960.2045408	5273.318687	3338.55738	222.2409539	3128.677475	1331.969083	97.00748919	216.7585146	213.3432735	107.9759601	793.9638512	43.68452375	420.2473222	153.2389257	358.9540247	79.8448245	348.6664076	177.0572864	119.1714991
Daoy	Shh	3	nuc-ext	1.5	271.0265165	289.9195493	594.4123348	1698.868397	220.2316374	2463.172451	85.38205782	389.1747924	2049.978407	140.9086226	592.7318662	92.52054635	538.1829111	144.1885807	53.38772093	160.4630161	53.85515503	255.6728889	90.81116466	44.41213749	152.9674861	312.8201371	110.4036327	561.8945731	71.89530228	1159.734223	957.0190783	5631.26351	3318.767369	278.8258179	3145.858676	1312.738093	95.13600584	207.8388275	220.4339843	106.0354469	550.0141116	44.44892549	405.4579154	155.5940743	390.2549069	77.2775641	345.1097802	175.4825216	101.1500503
Daoy	Shh	3	nuc-ext	1.5	284.9310181	288.9512447	603.8197682	1706.753323	216.93151	2536.909561	83.67897405	391.9030305	2141.968313	141.4294206	577.9793069	82.25418605	554.7806439	142.9731621	84.14116301	161.8957261	55.09654887	271.1489838	90.57216618	46.60650699	159.913851	263.3191862	113.6384495	531.243384	71.75295277	1146.305363	916.7817127	6556.677369	2985.942406	237.1844281	3081.690603	1326.164159	93.52470281	195.8177565	200.9756483	103.0761625	497.3503425	47.66109093	411.0291137	150.8460317	365.5139804	73.10865752	337.073428	148.4282701	92.55942396
Daoy	EGF	3	nuc-ext	1.5	214.0762463	262.368887	484.9590755	1740.391703	185.2257316	1201.556214	56.22509685	414.7221586	1556.70994	140.8235498	562.4283715	108.6948677	578.7312485	155.7335	86.414442	160.4192411	51.74098588	168.5518345	78.83500653	45.7848874	269.6249466	351.3305426	143.0904723	450.9340288	78.79714394	555.2587675	638.4241136	3316.980456	1737.286035	190.0527253	1495.082489	885.8931566	62.94556967	167.7729165	30.20624242	35.93829721	826.1522061	45.49628292	303.229284	263.6703733	375.4477283	69.08802769	284.6165782	123.3668475	110.7356752
Daoy	EGF	3	nuc-ext	1.5	194.5524466	275.5010713	467.9778748	1672.966837	182.2893591	1195.57708	55.14271592	424.7525265	1640.188638	144.7967778	525.1122968	95.20577101	581.9906369	148.9627607	85.71100246	158.5056707	52.13389856	182.7042328	79.65179661	45.71023105	283.474088	327.1255198	153.0419203	424.6429496	71.35597929	611.6263974	661.0315988	3433.864352	1860.27562	181.5080789	1477.717667	718.7442479	71.01121568	161.9095541	36.42223939	38.28886628	646.5341882	44.09363665	308.5687233	252.8591148	404.424429	68.97566131	295.390665	149.9533358	114.769283
Daoy	EGF	3	nuc-ext	1.5	211.1461902	253.1468687	446.4048744	1719.415828	189.9870453	1159.763509	51.87699083	426.3014223	1736.427144	144.7426656	549.0777141	90.59899769	598.8141479	149.9473967	81.95343105	162.0853461	53.35267603	180.3234457	81.17405073	48.38802655	293.3153323	383.8385647	161.0611156	573.5853591	69.9721327	525.778984	635.4769955	3262.689928	1527.679508	184.8691239	1453.586823	561.5567594	62.16367458	155.592297	39.96483564	45.54229516	594.5717439	43.68058469	296.6398298	229.4854934	370.7840047	65.04584293	295.4875891	151.5210715	99.22888861
Daoy	EGF	3	cytoplasm	3	75.76721872	1513.914987	1757.510544	883.2334546	169.7597879	13176.20042	32.40182156	1808.215186	7566.092518	550.8417953	2319.319291	26.58745604	1614.072353	60.47168112	34.35295456	101.0848167	31.18825971	1226.542689	26.89422828	22.62855588	46.93632337	64.75611698	108.9788775	212.2039463	45.55774192	390.3810568	5191.345396	1930.790507	10123.04638	171.2327556	7262.482165	91.74968137	11.80770925	123.8300596	1182.878349	50.92885305	620.4038312	46.95924868	3590.863678	77.44350513	2384.76812	59.698401	265.8162833	60.80334831	53.83189424
Daoy	EGF	3	cytoplasm	3	76.29945896	1555.894758	1763.972411	925.9696351	157.9349661	13621.84704	32.86071793	1768.793402	7758.569702	532.0142263	2363.390986	29.58800748	1522.653991	61.2738766	29.27341261	106.3156342	30.62873316	1215.580007	26.60457706	22.10850959	45.17892911	63.18694117	106.7654766	210.0270347	45.12108693	408.989897	5685.729093	2063.741707	10563.49486	187.8161794	7894.569741	89.79784624	11.94109944	130.2808575	1239.873924	49.46126645	342.0699378	42.18682226	3754.339101	81.27601953	2574.806025	55.38338038	264.1678727	58.85150235	51.82777343
Daoy	EGF	3	cytoplasm	3	76.56784735	1551.978635	1676.093541	914.2706812	151.1377509	13492.19306	33.70630757	1727.864313	7868.169626	479.3657484	2322.593558	26.04220519	1545.883055	56.80375297	26.53673265	98.55920346	29.008803	1154.731517	25.85029977	21.52957804	40.81311939	63.96488912	144.3114565	198.2481022	43.04307849	395.0890588	5697.681515	2219.983173	10470.04301	184.6434761	7761.236487	90.24488728	52.58832343	124.5832753	1228.916215	46.6800823	268.1169631	38.28352276	3610.072988	78.61966755	2516.814993	49.04382213	243.929107	55.60407584	47.20173363
Daoy	Shh+EGF	3	cytoplasm	3	52.8204415	1194.384352	1464.5791	1038.225355	223.75688	9726.609643	24.41649959	1115.264486	5450.599075	399.2512384	1739.361219	32.51492085	1461.631016	49.91385688	29.14099799	85.23027601	32.07831954	1043.529183	24.8499041	31.71866917	57.93236783	64.10857933	86.19515076	159.931722	35.71674262	279.0490715	4860.613759	1257.000883	7602.281992	148.5048419	6912.852974	77.03961231	52.62632779	90.03127838	1092.522209	41.10169024	299.9824315	45.87652266	2579.11847	63.26299013	2169.292649	49.74961887	213.8138509	53.11681312	43.28087021
Daoy	Shh+EGF	3	cytoplasm	3	58.60936944	1412.916003	1720.355076	1234.264382	201.7144374	11712.68833	28.90447315	1277.643182	6513.687292	458.1211916	2121.986659	36.11466738	1702.786514	56.85353812	32.12875322	101.4214416	35.36821516	1196.78113	27.5302616	43.35991252	59.6422002	63.754435	93.59065671	184.9270682	41.55365377	323.7880748	6057.570433	1609.736698	9796.85261	191.4182205	8152.098985	85.60506425	65.01087738	105.963412	1368.790564	46.95069154	368.4486358	50.66786086	3131.424631	75.61642858	2545.752545	51.72737548	231.8782596	59.0213002	47.02155951
Daoy	Shh+EGF	3	cytoplasm	3	58.83818205	1326.180707	1546.622679	1177.6214	160.4011717	11040.89053	29.1965982	1208.254823	6509.550274	423.2145529	1958.878579	33.26570063	1673.966127	52.61021067	30.13122327	94.29388389	34.4081151	1093.162043	27.49041727	38.89772152	56.30246933	82.03104772	87.21055725	176.6727007	37.43578482	341.9688507	6307.032603	1858.259115	10053.97136	189.1837679	8530.856413	83.82860199	72.12471357	108.733993	1441.164957	48.61941728	363.1648686	54.38464021	3259.907702	79.34377386	2631.606538	50.47708939	245.1897769	59.41370834	46.487047
Daoy	untreated	3	nuc-ext	3	470.2163922	298.1923784	510.7318828	1653.885737	227.3882962	1775.900819	103.6904131	373.139321	3134.692769	159.4930886	595.8683447	144.7089881	599.7009443	209.5695752	72.31445487	155.9680532	59.36940945	214.6996921	59.58757825	53.114361	105.4960345	627.2584153	114.1125244	460.2289913	70.19231654	1276.939861	806.3452556	8727.034409	2756.257668	315.2214543	2751.328345	1800.356691	141.1038152	196.0733646	288.9500634	137.9571539	871.5889649	60.72801924	383.7137891	226.1754954	395.1296544	78.98545965	369.3425996	205.127707	110.7078727
Daoy	untreated	3	nuc-ext	3	480.3131425	310.2608714	525.9856818	1671.488935	223.2936998	1769.730326	100.7528867	407.8898049	3190.06326	162.4112545	602.4756492	126.7276678	617.6666461	232.5986016	79.62089369	157.9022551	61.83188147	566.1251696	61.70828967	58.27623415	130.3436796	240.7828187	119.8648651	514.2288341	69.07262495	1250.381681	792.8375565	8677.072947	2197.119956	307.8898253	2822.010734	1772.567444	124.8433831	190.4450048	243.2024741	119.8473408	982.0969334	64.77396204	393.3755561	235.1248076	395.6657211	77.89744128	397.0213171	185.7181813	111.8726341
Daoy	untreated	3	nuc-ext	3	526.3552214	308.5467443	646.9129525	1674.426767	219.7531227	1946.117716	99.32077894	397.5167304	3274.667818	170.8467743	619.254454	174.9606328	635.662694	250.1220172	74.23417964	157.0502357	68.03151886	246.9173222	62.60295459	58.07690083	134.6961105	371.4509906	122.2731627	527.8254	70.32975561	1306.856861	799.2044417	8669.234681	2221.478488	301.2632565	2800.933306	1932.216783	146.8627104	192.2336736	296.3092191	131.6748014	2083.841981	63.89134376	427.7025514	220.7597789	400.2928366	75.65287289	459.2696003	175.317965	102.4032026
Daoy	Shh	3	nuc-ext	3	340.7779729	285.602357	398.7739716	1712.265047	225.5273444	1422.646547	102.5255381	333.7410298	2097.239772	138.7317372	567.9613697	119.8987422	599.437814	201.4585675	61.94903991	155.7720051	54.0975323	193.6257248	94.20687715	50.22949426	150.9233112	851.859525	116.7427353	744.3494214	73.31637859	1213.731055	849.5315302	7242.175604	2740.784804	301.7261469	2962.727301	1954.509681	126.9672141	170.5199015	267.057346	93.2860196	531.9383401	46.00355868	380.7928214	159.2487507	368.2057587	91.98733824	328.6653865	200.1275597	138.383752
Daoy	Shh	3	nuc-ext	3	359.6938191	279.9352945	488.8559561	1701.249671	229.9124545	1451.635993	111.8969945	348.8089358	2228.517326	140.5696402	571.2683233	105.7047572	598.2396498	218.4652369	68.34956177	155.1738391	57.90555281	201.0444618	106.2963669	51.45577619	163.5976588	301.405312	114.0197293	825.9809963	71.01189939	1249.063771	830.1903169	7641.772857	2725.213204	262.1436435	3061.092349	1821.591055	130.0738741	167.9417836	255.7270591	96.10959583	655.2602105	42.02570893	424.7949197	156.2785853	383.8787658	91.1171274	337.9351927	138.2088898	113.9906279
Daoy	Shh	3	nuc-ext	3	232.2832223	282.3257137	531.9729223	1712.787565	214.1734451	1693.337061	107.8816448	356.0150644	2334.059397	144.2127485	588.9524881	150.1476001	608.7856595	255.2304642	66.62446058	156.6943133	64.57480003	230.5254515	143.9156106	83.92470191	204.7305517	448.7204033	134.9547379	795.3871816	79.94605141	1251.098223	834.7698	7931.256891	2604.76134	363.4033142	2871.484182	1885.752925	142.1467444	169.1640732	243.3418434	113.5491934	2273.352435	45.01869625	389.1141957	163.1494935	428.7955518	97.63137504	334.4394887	190.1611787	158.556064
Daoy	EGF	3	nuc-ext	3	308.7662799	261.2608827	630.0838892	1413.083058	225.786493	1968.870591	126.6402933	360.2707618	1479.680209	137.6564897	552.4501945	75.39634474	569.2346572	115.6730549	68.41870062	152.3507902	49.03985015	180.6428208	86.07088362	48.91041165	265.432972	319.344759	117.5690816	903.7244685	87.25105602	1643.727758	910.9610595	7963.521159	2817.767381	293.7784138	2652.374477	1394.28503	138.9263894	173.3190187	291.8228113	103.1694576	1615.238413	41.90202945	299.9045425	153.3526175	312.3789876	73.14469787	309.3796845	122.9958261	84.00586075
Daoy	EGF	3	nuc-ext	3	343.7371969	293.0934601	521.9174392	1665.888148	190.9307128	2066.321262	131.8935429	372.8884747	1563.158139	144.1674149	540.6176042	80.93811267	577.7960065	118.4700695	67.47880113	150.4608755	50.32247125	183.952879	85.7908445	74.86751603	266.3530709	230.4588959	112.8864339	869.4421109	90.59322403	1584.898777	906.5017524	9029.616362	3582.297789	281.4735068	2492.350813	1252.197229	140.7097288	160.7095403	262.3332406	102.8454058	1340.037225	41.8400008	287.4927893	155.2603393	341.3974832	68.87000106	300.0292176	123.711038	77.04969862
Daoy	EGF	3	nuc-ext	3	355.1122771	325.7427346	806.2110305	1678.270905	212.822568	2213.161908	153.9722814	384.891072	1705.671939	147.9668788	797.0929327	137.4297843	588.6833968	121.3245579	59.29784997	154.1534804	51.45516163	181.8864753	88.97422512	28.72859698	311.6444909	303.6995913	121.2655823	844.3042008	99.49122611	1730.846223	948.0275328	9426.258049	2812.869844	287.596046	2929.364441	1549.77384	171.0539679	186.3848115	271.1364748	113.6067346	1417.817293	45.72190549	202.1697331	161.8646215	372.8994821	75.05769632	307.6830495	104.6694722	78.707074
Daoy	untreated	3	cytoplasm	3	61.2323867	1348.32635	2041.680951	909.8349286	221.1989983	11628.76555	36.41154629	1149.592362	6450.463686	360.6745145	2227.784206	31.93528829	2029.31163	48.14786934	38.81473135	123.3740577	26.85194367	1126.751489	35.4147569	20.56230293	42.96992677	74.3734223	66.53960978	200.2688762	39.90750772	172.7989821	3471.229897	929.6105266	6238.733585	87.5563161	4705.108265	56.0538611	37.93207386	82.08065209	126.092271	30.43839845	514.7696505	26.02559045	2055.273701	43.03977695	1229.169215	31.33269058	166.0292077	42.21978777	29.39666983
Daoy	untreated	3	cytoplasm	3	64.57886438	1535.552182	2556.50259	1091.916007	256.9349796	13876.60922	43.33040045	1354.710493	7832.790033	419.2288598	2650.497917	41.25081128	2334.856646	56.77866299	39.44833364	141.4584325	32.18163891	1304.779828	36.62196242	22.79466545	45.61008337	87.19182025	78.5337152	229.9482539	45.31393217	205.4670436	4177.511516	1198.013472	7675.443557	102.0873386	5404.579626	61.59670582	45.58949434	16.69988172	153.4683072	35.33309693	405.8738092	29.39118562	2422.094748	55.47002222	1395.841063	34.36909167	180.5525313	46.89474722	31.63617613
Daoy	untreated	3	cytoplasm	3	71.32630363	1478.505584	2262.360493	1070.431627	240.557918	13406.43332	41.89028857	1219.499392	7496.176479	409.2008436	2604.043872	34.98967396	2146.54167	53.5053503	41.68704573	131.5092334	29.70590831	1178.77536	34.77558519	21.6475584	40.5046897	76.37431184	69.96883692	221.040986	42.58443574	209.8279193	4354.845722	1285.338351	7782.505771	100.808159	5528.120909	60.63333005	45.08575845	17.76417575	161.3295424	37.9809152	567.4448503	31.1480407	2463.522529	53.28930979	1430.819797	33.97675687	174.8336604	46.55728972	30.97574789
Daoy	Shh+EGF	3	nuc-ext	3	546.9134395	337.427514	495.3879261	1898.424608	269.5425945	2347.635271	142.2720994	479.3303982	2622.123806	154.1768266	591.675977	68.13439113	630.8681595	272.6341828	130.7681841	163.3632667	65.03246344	236.7729649	133.4348089	59.81388933	504.9690297	570.0772571	167.8516192	708.0877617	79.92822068	1628.139157	905.7883027	9219.116892	4787.833606	318.5642858	3311.643408	2349.054637	210.5455048	271.1471292	615.1375783	139.7102095	832.4479384	57.87215368	394.898182	309.3695642	542.0409014	92.56044514	377.7152474	157.8265829	114.3188783
Daoy	Shh+EGF	3	nuc-ext	3	583.4270529	323.7534843	479.3958318	1928.058331	257.8021381	2558.30932	164.4156301	535.3113433	2770.675125	159.5476532	586.0134153	62.91630307	664.1470353	289.7676734	167.6557595	161.3987527	69.69158471	260.0563344	144.9996412	45.24434908	565.8315334	420.9224468	175.0245186	899.5767477	81.32929392	1623.499218	905.7252276	9617.291863	4352.563533	319.6951171	3368.228469	2318.85397	204.2136084	263.505956	599.1427269	149.6022589	776.0179952	63.24507468	361.1750046	317.5613426	558.0262723	83.67435736	390.3044186	161.318639	105.574642
Daoy	Shh+EGF	3	nuc-ext	3	556.2451789	343.845692	617.1840051	1907.266212	254.2186201	2484.808358	159.4464512	539.9503554	2992.250228	171.3981894	581.2928626	193.5657358	702.1891575	315.7552998	171.1438543	160.8348871	77.24823538	280.870962	158.3726681	68.96588219	615.6074985	457.758387	203.6928554	694.5283208	85.24933738	1617.529711	896.4080184	9544.666012	4770.020381	427.3440058	3091.66566	2081.340778	204.296423	249.6296065	620.5014278	160.8822645	1226.825848	76.98895829	399.9468643	309.0893091	574.9496167	89.56304862	401.3124303	132.430856	103.5147962
Daoy	Shh	3	cytoplasm	3	65.9456653	1021.484295	1791.612669	814.8132776	139.2988733	9475.916518	26.50633797	1104.172001	6135.276494	288.5531888	1721.482867	35.73771393	1424.513678	48.70115518	41.14281165	104.9837058	24.17287522	944.3279089	29.18469684	18.67313367	43.49096291	68.31861368	64.65504713	160.4667653	30.50230619	111.4523017	2844.784202	804.7531575	5122.018656	65.93358047	3533.298746	52.15778789	29.33474284	64.05316464	79.21036067	30.62554321	301.2038625	23.70076248	1635.844052	34.67232786	1132.893419	26.87672011	138.5458351	37.86179757	24.31734511
Daoy	Shh	3	cytoplasm	3	53.84868665	1181.449768	2142.979152	933.6814517	135.1942434	10829.06318	29.59379024	1225.814553	7101.578315	339.2203374	2051.197497	34.4798828	1693.932429	54.22597437	46.23851985	124.8232358	27.71047301	1065.937174	32.05730257	20.33229791	44.50015774	78.67342321	70.4013534	177.7112717	34.15951589	133.7568918	3318.839825	981.58735	6142.8452	74.76400087	3838.952329	56.72629563	33.01917089	73.93516919	108.2144647	31.27084163	353.8756187	26.57454921	1922.525886	40.24910101	1316.17322	28.41452714	125.6303826	38.63559174	25.53034386
Daoy	Shh	3	cytoplasm	3	58.94837923	1109.004824	1851.005109	846.462055	124.804262	9893.780541	26.97075003	1139.01473	6640.041351	298.5603872	1831.605266	29.51207967	1508.188717	48.88947639	38.3916533	109.8490911	23.83727853	923.4900635	29.53041767	19.8278938	37.78165882	73.87093637	64.45440503	162.3248861	31.58233685	126.0424488	3521.685128	1107.133066	6214.907807	80.68820678	4496.883765	55.91035842	37.47019453	76.34715916	119.5864464	29.33547295	357.5050139	26.17342088	2046.97428	42.78896519	1419.859648	29.19912076	135.4592728	40.16388245	27.21562342
Daoy	Shh	3	nuc-ext	4.5	263.2002935	305.9039532	423.5027562	1514.750068	226.8667352	1797.439772	158.1684268	344.1176731	2571.03891	149.5197086	536.9990103	109.1627192	553.0778757	198.6527937	74.90879022	140.8836954	68.28534097	224.2769099	74.76489648	47.90483118	195.8261868	1058.197212	177.939745	814.4573403	84.24528567	1287.628876	847.9002373	7013.559417	1953.849806	399.5022417	2731.321274	1346.995852	181.8526554	210.5349421	282.6742734	126.9474033	843.9854938	69.63011368	436.2181653	196.6216364	502.8510612	93.00650673	983.7601215	255.6155884	184.6361842
Daoy	Shh	3	nuc-ext	4.5	273.516278	328.7732546	416.6560751	1563.244738	230.7317716	1916.690367	154.0097832	345.5244529	2758.496931	151.1005543	540.7443269	109.0238892	573.6912178	214.6980761	80.49265149	145.9027359	72.51790737	240.6940491	81.22921092	50.35455432	219.5818174	1003.788044	189.656972	915.4014571	86.70340788	1326.73196	881.1892736	6995.445228	2182.108317	397.1902288	2805.11138	1244.904113	187.375209	203.8854104	252.294016	131.4766533	845.0771709	69.77416772	478.3537872	193.6369343	522.4550501	92.42257567	455.8821932	226.6436787	194.4492306
Daoy	Shh	3	nuc-ext	4.5	286.2908389	328.4661623	394.6936374	1663.118008	234.7465684	2300.163635	165.9456381	396.1056906	3134.532093	176.2124039	568.8449287	136.4942722	627.1152511	239.851105	95.21380644	154.3801859	78.53481715	292.5670043	91.78988328	68.02671187	253.360117	1483.639807	201.0955393	1136.342517	83.70541618	1273.733753	853.0435236	7642.323708	2152.88775	406.9819634	2896.480207	1267.021072	198.7639093	202.465567	272.2762857	144.2133975	893.4594936	72.70092215	477.9788877	199.181475	516.2724307	94.78911518	393.7638246	211.5857915	254.3822554
Daoy	EGF	3	nuc-ext	4.5	391.0283484	297.5052828	443.0503597	1562.114907	187.0264021	1928.916795	118.6330254	394.4660697	2304.321023	153.4135765	527.3679659	125.1105853	505.4647478	114.893951	53.2659603	138.3785219	48.03034825	172.8433544	70.99555875	70.75233144	254.7110519	214.7069384	159.7223877	622.6174088	78.49924258	1635.899394	813.4048728	7332.835144	2346.90228	378.7066246	3074.298857	1899.005613	169.6509757	191.9939411	336.7677515	133.1738863	863.9521037	64.07108156	399.7041705	227.7426114	376.9417968	74.32357482	319.8870899	114.8483799	89.64826078
Daoy	EGF	3	nuc-ext	4.5	433.5538345	285.4561727	418.3725169	1609.31247	188.9079598	2019.503127	111.1985535	411.8515554	2471.790325	157.6646063	537.0016347	113.5850152	523.1979519	124.3119094	51.46624079	141.5605677	50.84520069	186.6833638	77.97846739	68.42218437	295.2146655	254.6161549	166.8605338	729.9084454	123.2165231	1659.46338	809.2308495	7597.794017	2658.815232	351.4501976	3071.952553	1864.164866	159.4402091	185.5954164	334.305131	136.6595288	865.5486475	62.24917112	346.1587112	230.4199274	377.4610057	71.90419713	319.779261	116.404428	85.26495516
Daoy	EGF	3	nuc-ext	4.5	424.8650509	292.0897108	354.2425478	1703.963557	195.8048541	2250.75494	113.2655198	448.3403075	2890.249237	173.8963257	571.930773	77.46457601	564.147382	133.0182304	58.07808415	149.8213695	55.34112951	208.7301881	84.25396891	70.77054959	319.7019898	210.5638935	175.7444769	784.7702154	105.7391249	1672.0585	823.7187199	8996.146487	2586.983363	349.1818367	3055.767354	1981.529514	172.0836728	185.4739103	341.5058821	151.2960202	880.9886316	64.392743	503.2225817	218.722265	384.7107438	77.54478981	373.2780025	115.2665199	86.69314884
Daoy	untreated	3	cytoplasm	4.5	70.94707931	1614.579277	2175.732438	1027.126785	241.8732527	10660.46695	37.02727157	1244.492929	6343.949008	351.6985494	1939.484152	40.90196425	2117.666166	63.77021929	42.11083599	99.64247471	39.20907805	1233.981116	35.25083739	24.7094033	53.57701048	67.90936874	91.58970722	206.2030362	45.81416969	247.0999033	4896.620649	1097.828203	7994.444791	135.3061162	7237.410868	79.20531078	48.10971281	89.5258174	136.8910035	44.37860917	255.7846871	37.5981626	2969.916953	59.30773366	2048.05398	45.92279145	234.2027555	67.01269154	43.02150862
Daoy	untreated	3	cytoplasm	4.5	74.48822038	1719.8028	2210.016932	1093.419578	225.1743213	11347.63874	39.45562281	1292.856831	7000.092327	364.1800669	2071.336382	44.61208068	2314.409504	65.18834949	37.74606363	115.8140713	42.01082218	1268.354265	37.84331967	27.04937891	50.11855434	73.93402731	91.01890159	208.5339286	47.66974063	4.780803957	6228.101211	1451.189525	9204.788814	161.7504523	8547.028777	87.23082764	58.43605783	106.6706194	162.9377445	50.27770218	312.0441174	44.47890718	3445.10623	70.79898872	2459.161452	51.19148646	286.7703204	88.70584004	47.26986282
Daoy	untreated	3	cytoplasm	4.5	69.19453549	1545.920084	1971.661422	999.9947818	204.3018333	10476.94894	35.9803857	1113.44359	6451.210594	305.5687058	1857.326616	39.08162546	2108.578299	59.1506143	32.56522257	102.5498633	37.87665588	1144.522906	36.89098786	21.99540751	47.65662656	61.63117185	80.65940354	183.5907576	43.04067675	4.97079046	6673.562427	1553.454254	9128.521149	156.270962	9197.018635	86.97628129	55.94936592	110.4842051	164.2035266	51.28571289	338.3697036	39.96074222	3538.104441	71.51461035	2481.721933	50.92211089	251.7928359	76.91108057	47.51822618
Daoy	Shh+EGF	3	nuc-ext	4.5	274.52263	324.0019253	448.3064598	1929.206412	185.8707317	1546.149236	100.543262	178.4710703	1997.034325	140.5280624	536.4558814	106.1269071	562.3071385	128.0324768	64.85629392	147.2554723	58.56973315	229.6197792	78.3948828	47.93744858	309.2908463	366.2944504	123.6487636	406.7514902	66.49010756	1744.261078	808.2921909	7134.518703	2889.6731	342.8285532	2133.014611	1091.096427	97.30847348	161.284549	327.0219495	117.5118467	800.0928521	43.86729912	331.9451385	165.6712085	421.8843756	85.41626983	460.3603956	150.342298	144.7944319
Daoy	Shh+EGF	3	nuc-ext	4.5	304.2123616	266.1892353	449.636784	1973.250804	185.7070406	1481.110892	90.12076213	379.8918376	2095.00442	140.6748635	531.343508	91.94670991	565.6723066	132.8651278	65.6824967	154.4620274	59.19466002	217.1308865	80.98104073	45.23110628	348.0068552	277.3327213	132.9188513	397.2779786	67.32308752	1740.948585	805.5451191	7686.156234	3238.265435	322.2886623	2094.539641	799.9466943	81.09577309	162.877488	296.3621941	114.4863245	786.1300806	43.02508995	305.5948777	187.6964544	447.7127971	86.13928862	386.3303279	132.6382913	127.3722199
Daoy	Shh+EGF	3	nuc-ext	4.5	344.7205526	283.4690696	421.0452727	2109.61143	202.3386379	1627.757299	119.9123493	414.3316341	2340.61748	147.2853859	565.9105151	111.2958479	618.4049311	145.6972346	70.08570635	157.7550041	63.03357859	276.4827365	87.8284878	58.85860024	374.642366	366.9691359	136.2513615	421.0763388	77.28659994	1862.226766	840.6210895	9125.237497	3363.802307	347.7822434	2174.262045	776.0322183	96.52095249	168.4771603	326.3750663	131.086711	665.4556837	43.48660264	301.792472	172.5645904	441.4117421	91.8397969	330.0529829	170.3024173	126.1762244
Daoy	Shh	3	cytoplasm	4.5	61.8190858	1466.735139	2320.01062	972.4870801	144.578879	10492.98899	24.71198795	1189.271718	6577.302327	338.9026376	1892.053901	31.41123692	1618.555459	48.61384428	38.96622921	109.4466339	25.52693733	945.4241063	26.44050024	19.7951004	51.74054838	60.11307482	66.59856969	169.4195774	32.0611992	280.2955131	3880.194359	1267.04611	6920.013236	123.1423876	5032.393161	64.32009714	41.24105353	70.80448885	143.4079519	36.94769453	258.6912419	22.89719823	2328.723934	51.13807513	1560.449098	39.81034303	212.1267835	43.45618935	36.09636955
Daoy	Shh	3	cytoplasm	4.5	66.66333803	1588.657121	2636.445931	1052.781171	149.9937335	11972.4976	29.17289329	1218.198281	7316.680348	373.0317581	2067.434862	39.41859354	1851.213057	52.49290287	39.80376126	122.7456711	28.41426484	1057.237294	29.59306581	22.04011396	48.68251952	65.8665258	70.03969566	181.9797519	32.83640004	305.4791539	4443.279413	1486.519964	7693.440325	139.1690738	5327.979297	66.44291484	41.51541358	81.30880492	159.6594031	39.83302488	299.1175017	25.21522921	2520.410185	56.7627095	1704.079163	41.02286515	229.0687576	46.93380549	36.08999448
Daoy	Shh	3	cytoplasm	4.5	75.16587693	1668.58299	2804.669919	1121.084879	151.3907366	12744.03646	32.81229911	1352.938068	7875.806355	387.3691943	2149.604612	43.40020177	1939.472415	56.10572131	34.13664176	124.7124634	31.28434367	1097.774984	35.48961897	25.577691	54.6718874	77.808502	75.50320092	201.7046123	36.02743238	326.9377864	5021.407281	1745.855455	8265.371537	140.9313255	5595.46117	68.55340783	46.06941442	80.98806429	170.7488679	42.83869723	276.1992391	27.8316123	2666.97745	60.79016021	1850.451667	41.15782317	226.7528673	52.6710074	37.93908988
Daoy	EGF	3	cytoplasm	4.5	79.45446475	1895.339553	2367.174043	1180.180697	162.8352773	12936.95373	40.66069427	1343.927404	6553.819715	412.4623644	2242.808261	42.08282779	1783.149152	56.84710951	46.40039053	117.9655319	30.74559706	1250.513443	34.15537514	26.15228973	52.74164325	86.03455737	85.04655701	222.6356143	40.51559087	222.1656302	4215.599038	1123.722444	7354.932428	105.1804228	5367.862709	60.11542956	43.21666256	86.79458148	365.0976167	41.33727565	231.2376079	28.71337422	2274.490801	52.67945165	1720.037556	37.34878151	196.8360678	46.766776	37.67870433
Daoy	EGF	3	cytoplasm	4.5	91.32793726	2232.721986	2741.622034	1341.568037	174.4094006	15060.53242	45.25725748	1474.68696	7614.4274	459.0163364	2501.523959	46.2816248	1974.767329	64.20866928	40.16175328	127.239961	32.82347047	1377.665227	37.94532177	26.50691362	56.99726875	90.46398616	90.64252556	249.3637676	44.47680109	254.1675225	4953.623997	1366.434037	8826.067895	117.5243487	5885.897793	62.93008918	48.33174799	98.46454255	430.5423872	41.16010723	453.8013906	31.17033768	2593.14707	59.75291281	1921.580766	40.03238703	200.4882254	50.33965549	38.85665231
Daoy	EGF	3	cytoplasm	4.5	83.74125528	2042.930452	2555.778064	1258.328445	153.1270673	14050.79956	42.90482775	1352.848215	7165.928374	434.0230664	2435.694808	41.27743695	1868.595105	59.19235383	42.23283955	114.9806269	30.31967426	1223.660988	34.62427182	26.22843396	46.15468666	79.37341796	80.92843945	228.7800525	42.75193226	299.2164943	5567.811612	1635.443688	10750.29063	133.6658933	6453.016741	76.19703374	57.13961682	109.0112672	487.5693763	46.00685753	574.6285225	38.12459498	2892.751639	70.45172535	2181.339647	44.16688673	211.0619835	56.83597588	42.58622226
Daoy	Shh+EGF	3	cytoplasm	4.5	104.893602	1915.173051	2966.697091	2462.600527	236.3666955	16722.82441	51.51632953	2034.857779	7458.341485	481.0406936	2025.366822	61.03962538	2007.681294	79.00916397	62.97864397	144.0668901	40.99689004	1454.894016	45.31073844	31.38089104	92.15970387	129.8129582	102.5650355	262.9988575	52.44576377	233.6955667	5096.193776	1304.763639	8748.712073	162.3801537	6809.167941	95.96518549	73.20533007	127.6567123	721.7298734	60.52256123	548.1981813	37.08540632	2434.512276	74.75876141	2338.854125	53.72182437	224.5236634	72.01849493	52.23704552
Daoy	Shh+EGF	3	cytoplasm	4.5	97.70072395	1982.279461	2911.100635	2433.61005	219.2786313	16786.22705	51.99973704	1979.714007	7712.981083	396.2253581	2189.159648	52.87421311	2030.022266	73.89890841	56.00165491	136.6156515	37.77112688	1387.570474	42.75429403	28.58872502	79.63997641	98.73226042	85.85750028	263.5347821	50.35439318	229.9936557	5508.280642	1467.091655	9460.40486	174.1975744	7160.676636	87.81471655	75.00159392	131.5972496	787.7319337	23.18262721	628.4911764	39.32467206	2647.512235	75.17033952	2462.336388	52.92878626	224.3625886	69.22986302	50.51096238
Daoy	Shh+EGF	3	cytoplasm	4.5	100.9937154	1943.412598	3003.90499	2459.567437	218.8235526	17007.04599	52.86534518	1999.58919	7967.694935	409.7616671	2328.87546	52.36242002	2147.524158	74.9251815	51.66125289	139.891466	39.92343037	1357.244114	45.17007005	30.85073304	84.97680993	103.7086207	92.88217269	259.2808102	53.64203826	206.6526014	5269.247168	1491.203633	9392.118106	158.0718286	7586.599309	71.31573038	77.83484297	130.7704484	770.8827578	22.59510988	666.8752963	36.44622243	2629.824264	73.26872697	2462.535631	49.37120396	220.6025133	65.70904214	49.68222803
Daoy	untreated	3	nuc-ext	4.5	300.9838091	312.8647588	480.7223317	1686.518179	205.9910649	1091.529347	83.21656616	384.830743	3057.751331	156.9629339	604.7987064	112.6038296	641.0939901	276.5110379	107.9171655	165.5235505	60.6279793	205.578499	121.5907758	57.96639348	180.6974517	910.6653527	131.2373515	997.8807405	77.9292712	856.0923253	731.7315703	5745.40484	1907.473925	228.2582238	2176.024322	1062.32088	97.15408737	193.8207798	14.24449232	126.9553949	707.7666851	51.07755147	406.0810527	190.7413034	442.0598021	77.5385414	330.1799673	194.78886	143.4891068
Daoy	untreated	3	nuc-ext	4.5	309.720087	306.3818317	476.3185331	1677.368381	202.7981725	1608.997482	85.53102323	412.1736868	3302.933463	160.3025632	595.415423	130.2752908	644.3109307	286.4576647	111.0030837	165.4789302	65.99187568	238.2831207	140.5001948	51.5055082	225.2978355	564.434841	133.8253571	1216.810782	81.41689001	896.0848482	750.1540575	5967.313688	1996.512696	208.6548945	2081.998613	879.657003	87.653732	192.7555501	13.33510284	108.1107001	653.6236856	55.77775023	397.8641801	193.333586	429.6344727	74.76300775	339.5505859	185.4161721	113.1804461
Daoy	untreated	3	nuc-ext	4.5	306.79351	313.0200002	637.0332247	1716.388012	208.2630347	1831.299953	81.34316964	420.7495089	3423.659656	166.2498094	601.5776062	167.8227143	677.720384	302.1742751	131.1315618	168.2596786	72.24922683	245.9244291	153.1230771	53.54078707	264.4031965	521.5599664	168.2448094	1559.359295	77.87046506	1016.806459	744.5193156	5512.883712	2085.620574	215.3416869	2032.434514	846.0998486	107.578343	186.4503637	161.1537016	151.5737921	1434.436788	57.5073238	411.6438742	178.1049823	388.9091301	79.64405581	349.6375707	192.8706902	110.8167441
Daoy	Shh+EGF	3	nuc-ext	6	392.8044049	407.6769792	624.5738734	1644.618045	289.563017	2561.615307	210.109932	495.8169307	3401.782646	204.1708606	612.2726527	149.817452	587.1151468	234.017567	94.92581159	140.3407336	91.11871752	246.1152015	121.3242925	77.93927427	443.3411725	651.7713222	220.2135764	1046.338377	89.71023663	1681.467069	975.7747325	9766.14495	2744.996491	447.1588618	3264.469847	2131.902633	214.1930815	215.0732612	679.2768025	169.7244926	1104.849234	90.64479197	450.1923174	290.7024392	610.1429438	104.7754903	463.2422386	219.6347982	124.0705569
Daoy	Shh+EGF	3	nuc-ext	6	354.1756632	362.4656278	338.779255	1715.353036	263.4906447	2363.083545	184.7770096	475.8556455	3559.675312	173.440846	570.2770572	99.43216335	631.1744351	243.1780601	50.66871658	148.2471746	85.68292683	261.5004091	99.62555919	75.23150897	459.9949388	499.9381377	196.869729	1225.589962	87.63115157	1822.698549	991.1130511	10295.48662	3008.081373	425.5395347	3302.291579	2447.189238	190.4145816	212.9783314	302.3556628	146.674359	335.7088549	79.59536205	378.8802883	269.3618173	635.6318021	95.57190417	429.3111387	178.0034836	116.7616687
Daoy	Shh+EGF	3	nuc-ext	6	377.5037255	319.2370637	419.1010798	1711.292966	276.4518137	2377.961911	181.1322051	482.9635346	3787.23294	163.7550386	572.6528706	82.5482738	628.1859542	270.3518225	76.83805388	148.6888465	85.991926	283.7192225	109.5235849	66.41345244	481.8081004	275.7071739	207.1246104	1243.901462	90.47771695	1804.408297	994.9201044	10589.52763	2812.139559	406.8495481	3270.479305	2340.861291	198.461715	209.5877404	185.8902872	134.0050001	228.3142244	80.93854751	413.2123993	256.0271606	615.9403137	94.50133199	419.486814	157.2697976	119.1190697
Daoy	untreated	3	cytoplasm	6	74.95450216	1227.753632	1655.396871	1018.720193	28.95897792	12457.83053	31.58506677	1726.280025	7730.798204	497.2975878	2884.244683	32.46932318	2051.667788	56.06168866	32.3506827	143.0184156	34.6684686	1594.291382	28.66468319	24.43312421	46.26249845	80.91526631	76.15030695	215.9940261	42.31290308	343.1464058	5450.603062	1370.475806	9476.414705	167.4483412	9572.266493	87.93617397	45.61110685	143.7492362	200.8190648	55.95439285	589.604248	45.04588382	4222.132338	81.53773784	2800.013991	62.67170508	309.5339966	74.03705272	57.00750237
Daoy	untreated	3	cytoplasm	6	82.14131194	1392.81419	1651.11018	1132.356832	33.82733985	14683.80143	37.713978	1802.927029	8698.321217	541.3351165	3129.157796	39.21283154	2330.954171	62.42706242	36.10557131	148.2970227	36.76441426	1695.132673	31.87835251	27.7811817	47.14275028	91.92742082	78.74452813	221.7054285	45.40580381	374.8173825	6062.102764	1601.741821	10363.30562	193.274865	10296.39893	97.93808612	58.61524836	150.5980671	236.3256326	61.11874906	149.7417623	48.16868139	4421.354563	90.86714505	3005.641961	63.85187277	303.5773357	75.16494383	54.86988263
Daoy	untreated	3	cytoplasm	6	58.29410592	1219.245271	1806.180796	982.9027099	31.15456624	12890.7556	37.26843143	1611.193786	7831.967342	526.7601791	2879.761411	44.59055987	2131.083194	56.70903421	33.33331883	146.9293528	33.57419745	1474.62974	31.39421395	26.80952102	47.95402044	140.3950321	76.71807803	220.7616598	39.46352431	349.1458198	5651.233709	1576.978708	10088.69455	174.3251953	9789.860371	102.176769	64.46755046	153.0849478	212.2697812	62.78160134	692.0546567	53.66181372	4216.35894	88.49713448	2868.358346	63.21086088	297.0753307	75.9662761	57.30381073
Daoy	Shh	3	cytoplasm	6	48.49623014	791.1643878	1410.466156	796.5819091	140.9429205	7973.667893	26.22282887	921.5770953	5416.173022	265.8149577	1405.373763	34.70636838	1546.591317	49.06876339	29.38979282	89.71689867	22.15134119	978.6667357	26.41699815	38.74062512	41.36887474	61.51525855	63.03127485	153.3889725	31.4331832	278.9690309	4723.018689	1364.464861	7820.04005	162.1224749	6829.386805	80.06219939	64.64109401	95.01845865	189.6534013	49.92595911	408.7456097	38.02571562	3068.311889	69.32444002	2246.259889	49.57928454	269.5218569	61.23153764	48.49132821
Daoy	Shh	3	cytoplasm	6	57.38064422	983.0059363	1758.533996	941.4627506	150.6728347	9709.942961	32.60619803	1082.025625	6463.251411	318.4837959	1719.402888	43.21616582	1904.882856	59.08536873	29.57592527	105.3151627	25.63532577	1127.882674	30.51266005	39.16520086	48.88053908	67.16249246	74.23311316	177.3103067	33.2378332	294.9684375	5195.457304	1538.452506	8089.835727	155.8133303	7540.546628	83.0655437	67.36024881	100.1275893	211.896226	50.69935638	362.7841471	37.79565315	3453.14159	74.99212571	2494.315522	48.89849331	310.3492412	62.26652152	49.24364237
Daoy	Shh	3	cytoplasm	6	60.48654787	1038.226017	2031.195929	975.5086161	147.6759853	10133.24902	32.76834084	1107.649417	6799.286896	336.8076353	1811.233581	42.02621184	1984.727682	62.40688534	26.82373422	111.3732763	35.09487843	1101.178105	33.16474697	40.48031743	44.20395404	90.00564929	72.47767121	189.1240945	37.51825778	292.0011562	4977.855593	1608.554819	8411.847434	171.631904	7394.273784	81.86650291	65.7525186	94.34292383	205.6111518	51.48008089	618.8395069	38.35890865	3412.975057	68.51112037	2443.469046	49.48902167	422.3534554	61.36771202	47.36268711
Daoy	EGF	3	cytoplasm	6	59.38804682	1602.318177	1848.46611	910.7440203	103.6244437	9528.94076	25.26256602	1161.321637	6003.511947	319.2818249	1705.531862	36.80923454	1688.918038	46.92426536	31.56524782	80.7378781	24.50931552	1019.301372	27.12320432	17.86364476	42.30312646	64.21354703	74.51402584	174.3049563	32.53842093	202.2467665	3804.20226	1069.675216	6642.782678	108.6622881	6882.94206	58.7731331	31.66494789	76.43457362	265.3925597	34.68384806	398.1260698	25.25574156	2399.880668	52.1308382	2068.31655	43.42624658	182.8940412	56.77302624	42.12115718
Daoy	EGF	3	cytoplasm	6	66.48136203	1834.908125	2116.361694	971.883576	109.7127658	10998.28097	29.62240287	1284.505696	6985.105781	315.3615876	1947.818818	42.98155075	1976.568571	53.5428805	32.95679237	93.28663419	27.3189487	1100.302627	30.17976849	16.78355413	46.60614053	72.2962709	77.81193893	197.14951	36.69386685	222.9000059	4324.01622	1276.883754	7557.364491	119.6164888	7723.438064	64.20018688	35.07676483	85.17028989	304.5078046	40.62596817	410.0843688	27.96776059	2675.939714	55.73971015	2319.160794	44.54740762	202.3003245	53.41884716	43.57853069
Daoy	EGF	3	cytoplasm	6	67.39884135	1913.004327	2209.151255	1050.204467	111.8956066	11454.92618	32.51622942	1345.781109	7338.944123	350.6359279	2112.20721	39.9195698	2030.227951	54.21189392	34.39629625	96.91786766	27.66492085	1102.772697	31.16058617	21.90623061	47.94273326	71.28265936	87.21517633	199.3879348	35.68517186	232.3666673	4492.765875	1417.710384	7880.96703	128.0142835	8196.746395	65.16394742	39.79872693	90.33391848	316.1488355	41.4223024	451.1851345	31.00406716	2857.28424	59.31710122	2356.590117	49.27505671	171.0822715	60.57371605	44.74300614
Daoy	untreated	3	nuc-ext	6	229.6591543	222.0993485	409.5738712	1560.318003	175.9622658	996.170299	54.60955882	280.0811227	1504.129451	131.761124	502.7243857	80.62010093	518.9302335	123.1637867	82.41645185	147.8667461	50.10583295	175.2580938	60.36415146	42.81800608	97.48770419	159.9170886	113.3433896	436.5771872	62.81552354	1005.150949	705.0000299	4386.063084	1681.344952	174.4586431	1535.792582	1168.417288	65.49703822	161.6391065	164.2731697	106.0168917	755.4221344	41.36707762	334.5608243	135.3918127	319.2143043	72.76521265	313.7722799	142.9797918	79.28728388
Daoy	Shh+EGF	3	cytoplasm	6	67.25620608	1459.280391	2714.403478	1435.398781	141.1510931	9680.499901	33.30217491	1249.936075	6235.293697	306.1857758	1695.637993	33.9593983	1411.650257	48.57009002	35.33776037	96.61686417	27.06161037	956.6835694	28.86200035	24.11297986	63.49900311	96.31251385	67.15913741	181.2567918	32.82964601	219.3947519	4326.549618	1076.331604	5820.568395	85.8884478	4028.364692	57.97820319	39.65896683	58.95068903	417.7089253	33.73455515	332.4581569	24.22930452	1816.446925	47.85180221	1313.385915	33.4929172	187.4905822	42.22759706	30.87347688
Daoy	untreated	3	nuc-ext	6	265.1298543	231.5319009	442.8157075	1618.674073	176.2740582	1070.88474	50.17771261	296.7883736	1639.014015	135.3537765	519.3869298	80.04487046	558.3818732	136.1335994	64.86213523	150.1023214	55.68042688	185.2334426	65.53274237	42.02265848	115.4045734	428.8091846	119.0912696	430.1407838	55.38797059	1062.575974	735.8623095	4919.891837	1837.816746	181.1824746	1491.442982	1058.605908	68.80938533	157.842505	159.4795463	106.7243208	740.2725905	40.94389399	302.7738046	141.0576216	327.5341787	71.01042564	316.0503821	133.2472829	82.12213068
Daoy	Shh+EGF	3	cytoplasm	6	67.85828937	1502.446294	2861.16051	1399.772703	153.3381969	10515.99023	36.540491	1273.715848	6810.285781	350.8485282	1881.143495	34.96053739	1509.409518	51.28228828	34.4585323	109.6018281	27.96006787	948.0051787	28.67750667	20.71395132	63.55866351	85.98999754	62.34893874	181.6632459	34.27340537	252.7454165	5307.315581	1329.434413	6837.757655	91.84629516	4670.511751	58.71964997	42.8526184	72.28377526	477.9854335	37.76855652	289.7932035	27.00494425	2082.326114	54.41689176	1505.227397	36.59718255	191.2805542	45.99711061	31.66469478
Daoy	untreated	3	nuc-ext	6	274.0352744	241.5084218	417.2143912	1706.009178	190.6597942	1209.944811	55.59164942	310.0035547	1876.315731	141.9820463	549.4999222	92.13951141	593.5714049	146.2714803	73.07420105	157.1575918	60.8133697	225.9879257	71.42079025	44.69299354	80.16940315	291.6002103	133.4348832	464.6286842	65.7700965	1092.546837	750.179015	5863.17793	1840.360846	186.328717	1650.317654	993.6988958	79.81263755	169.9344646	172.5415297	111.7443267	798.5493727	42.90194548	286.0154128	147.9534585	338.0919481	74.9515743	333.3080603	140.3084924	109.9596403
Daoy	Shh+EGF	3	cytoplasm	6	77.25418164	1685.334149	3325.16615	1702.950638	163.9058114	12312.23673	42.11357146	1429.879754	7933.860094	390.6363992	2151.045587	37.47001741	1719.259819	59.07419318	45.61775473	120.0746111	30.63344107	1024.601233	33.26896263	24.22302726	65.67057441	120.3158248	76.21709539	190.2429274	38.25311577	265.9148615	5737.003414	1601.280833	7810.955978	134.4954904	5470.696128	63.78871536	49.34950338	84.33230761	547.4265377	42.2801803	495.0882898	30.34596897	2275.9537	60.36441979	1690.759888	39.07511146	225.3188982	48.88918458	36.73678117
Daoy	Shh	3	nuc-ext	6	499.2867075	282.5587089	479.3312343	1615.344645	191.9895459	2263.321817	115.0581304	398.9726734	3477.273746	150.5705134	561.2405544	142.3814486	601.6511305	198.2419283	142.3198183	143.31116	76.86779926	300.3283336	90.91449204	53.42935272	184.34366	160.0457207	128.0218334	592.3561913	74.345999	1902.436737	812.4532749	6416.665163	3591.337821	313.5403515	3248.366973	2064.761691	161.5335528	193.670408	209.9304932	142.1681066	815.8223529	59.08418462	473.1146474	214.9551713	529.8773595	117.9806	367.6137754	153.6228178	118.0152334
Daoy	Shh	3	nuc-ext	6	555.5603109	293.0013822	487.298135	1645.527557	195.3791557	2290.207829	107.3683312	436.5354505	3843.771661	153.4791905	569.2273345	118.1491842	625.5912905	221.5832324	120.170986	150.3484268	91.03225618	347.4457359	99.12246071	52.41643228	209.8111483	150.1422517	139.8574506	615.4585956	80.62028451	1920.320094	854.6350997	6898.562398	3987.85626	330.7698563	3024.760457	1992.40305	154.6524259	186.137264	200.2475105	147.5634548	828.3356978	56.81284371	461.2521196	216.725797	576.5505632	107.6829407	395.5315401	149.6843652	108.6545709
Daoy	Shh	3	nuc-ext	6	524.9049385	300.3614497	458.4702195	1698.710512	204.0006725	2535.307046	100.2774126	444.4898187	4130.911383	160.3544709	574.6157924	144.7001299	667.1447764	223.2037332	136.6420094	140.3203063	95.74254655	406.0865058	115.2484516	53.90230275	222.2735455	172.190549	151.5969037	641.8043388	81.83478284	2039.400384	867.0490052	7686.179736	3913.830783	349.4663804	3014.041786	1959.950978	155.4675272	197.3005935	208.2860307	150.2959623	784.4137298	56.79711985	454.0304637	217.352731	580.7303931	104.123333	424.851056	152.2814883	117.248337
Daoy	EGF	3	nuc-ext	6	220.2621616	261.456119	492.6560772	1599.304104	182.9751262	1190.946462	61.93320168	294.5620582	1235.824488	140.0914774	503.3271914	86.10602445	546.780199	116.473326	69.06120876	150.8128143	49.85014944	164.3910313	64.84513534	53.39098588	121.9598649	226.5857777	125.4287261	406.2759935	68.48042483	944.4435333	717.5344815	3880.955752	1681.369974	198.6542809	1426.802775	773.8406474	95.12420324	164.3282781	178.2437021	52.32586638	732.835993	43.18220689	294.1181143	115.9874954	304.5117912	62.41189805	279.2704902	130.3297149	94.53181794
Daoy	EGF	3	nuc-ext	6	243.228579	264.9859933	502.956848	1654.583824	188.1009634	1233.183228	59.1954018	301.5743835	1244.076256	146.2057103	522.2640798	89.09665031	563.6129224	119.3821068	62.88275983	156.8440387	54.67989041	172.9749664	68.70389333	57.8505536	145.9099996	182.2996449	138.7247287	411.1071983	67.81642816	952.9436002	719.2621112	4100.035077	1822.390117	178.866371	1462.676536	698.4798963	92.26960166	168.1437785	173.8208388	53.79576666	1128.327054	41.25768101	256.6081222	120.6836985	310.8857417	63.52247015	275.2806734	122.9059422	93.23663897
Daoy	EGF	3	nuc-ext	6	255.6844593	278.5560838	537.8767727	1745.580177	193.073363	1401.897771	59.12688627	318.1555555	1376.909741	150.0328829	547.4599406	92.96458119	596.4048513	123.0569434	66.95763193	166.4327557	56.99234318	191.4668182	68.30077628	60.48886755	135.7652749	203.4658611	141.863773	8206.323855	67.86369853	1058.669296	783.0582706	5063.422933	1901.547068	166.3628893	1566.97487	682.1535227	113.3797347	181.2044112	204.6346737	198.2235466	851.9370918	40.67499374	265.8777917	121.9973222	307.9142396	68.73454165	303.1520983	139.4477538	119.4707544
Daoy	EGF	3	cytoplasm	7.5	48.00009047	1116.94049	1507.288997	540.9552651	148.4186086	9476.40882	36.63459692	1120.06912	4850.729299	313.2463118	1384.96144	19.89389135	977.8565783	38.70962458	30.69979674	69.87518915	24.17170285	665.098998	18.56641729	20.40446407	37.09993687	51.2593565	79.64683979	133.035911	30.85047038	262.9445321	4556.987677	1241.566915	8351.819944	153.903191	7946.025343	75.86366106	64.50468277	109.126156	274.2926057	35.1872902	840.3770423	39.36747587	2924.93532	70.11942391	2058.169142	58.44022133	280.8047051	62.1456971	43.70830344
Daoy	EGF	3	cytoplasm	7.5	60.89713913	1514.949003	1987.801366	728.5499069	195.1668573	13148.7696	41.26235014	1508.934081	6993.720782	416.6076496	1866.822513	25.93673501	1305.73368	49.66119309	31.78296186	80.80401255	28.97959695	908.4470671	20.80150623	19.91315693	40.68720623	47.48248637	82.61955098	162.6199081	37.51724003	276.7594162	5604.224735	1577.828193	9286.341737	170.3413424	8555.246672	82.36952481	64.7654861	114.0477492	318.0556931	43.20262386	461.9701928	39.69180451	3357.435485	73.42514631	2224.098307	49.89368564	237.9491091	53.70483077	40.03633902
Daoy	EGF	3	cytoplasm	7.5	69.33067126	1766.350875	2303.153839	843.4213746	230.38447	15424.0734	45.83393671	1659.500522	8196.947579	449.6289189	2154.407002	26.36498943	1513.44545	54.70441662	30.99046903	88.57077353	30.66972145	1015.968916	24.78350624	22.29794397	42.06150861	50.90646307	90.54588744	187.7517225	38.49170268	298.4518427	5837.981866	1868.966559	10208.2911	183.484126	9085.512904	85.17947396	73.5498526	114.060833	360.6081055	46.12426152	242.8267276	39.09179849	3529.521234	73.74195388	2413.899825	48.78670082	257.8066658	53.0702022	40.71413388
Daoy	untreated	3	nuc-ext	7.5	491.1772308	330.1801936	498.0204482	1473.212307	197.7768393	1836.0503	127.7773219	364.2778342	3738.508997	184.2297994	542.9837383	185.4031256	498.6626592	194.2787949	64.88446898	138.1298121	66.90307256	84.53046931	98.93085972	67.4363482	231.2033595	276.6772476	166.1136491	833.8874891	59.45643403	1793.073838	859.6816668	10718.13585	2215.892546	496.6173815	2664.588295	2057.138979	206.3035961	208.613688	246.4653482	173.6697008	1161.1866	90.15057639	441.3917126	269.036618	388.0264771	85.1857102	316.8891215	127.2903817	84.59384788
Daoy	Shh+EGF	3	cytoplasm	7.5	28.59073449	707.0346108	1252.078702	597.9392075	111.5482317	6987.377446	15.59280045	779.2447644	4092.638453	252.22566	1208.238013	22.31971194	939.9313303	31.32068949	21.54494508	60.94972463	20.42644205	625.1185929	15.16052909	17.28351023	33.76040287	54.27910737	49.15605381	102.6309073	20.99577781	173.6428474	3229.610532	900.2264799	5659.656248	118.6096537	5018.099117	54.41076435	41.69767526	75.84212654	241.9476255	31.1339783	308.1155068	29.06058867	1867.338281	47.21333039	1493.037627	38.30766454	212.12669	46.82180671	34.34708074
Daoy	untreated	3	nuc-ext	7.5	525.3369258	306.249855	396.7771762	1525.723793	193.4376083	1678.351672	115.6420517	380.0604332	3837.337422	177.3111345	534.0494995	134.9116138	528.3187133	217.8539491	63.57057432	142.7477683	70.94175248	195.0979256	119.6789799	94.64633998	245.1638927	231.6789082	165.8028598	870.7743741	108.7173577	1850.651747	834.911735	10618.68208	2367.744528	505.2781703	2476.330879	1921.695197	186.7512977	198.9832296	225.6428609	164.8408371	807.7506611	76.20250666	374.5485669	276.4178711	385.3919319	80.07236308	292.4322702	115.7080705	82.7356759
Daoy	Shh+EGF	3	cytoplasm	7.5	45.84295255	895.9940634	1690.184121	739.8658347	113.3492073	9034.047523	7.118696904	941.3686854	5477.073237	313.1519071	1543.502692	30.44439294	1261.489991	40.54334965	23.323802	78.99076345	25.39080481	834.7217966	19.45452777	17.91837859	39.86291689	51.98961088	59.70107229	124.1853673	24.94252046	246.710258	4980.164146	1470.629177	8109.354185	178.4883865	7317.922052	73.45968638	54.44447094	106.2089117	391.5965887	42.82676349	377.7843769	39.62449881	2678.1336	66.3103483	2144.621245	50.20251341	276.0322591	54.48597104	42.53105576
Daoy	untreated	3	nuc-ext	7.5	557.7829806	295.427783	395.0567507	1540.82124	190.387239	1703.81958	118.8857389	389.9622703	4069.905743	175.6561118	531.5961686	126.7284933	536.9144647	228.3688872	64.292342	143.0752061	68.93874588	196.3292635	113.4131944	76.71511608	267.8432169	224.2041602	169.8783461	831.223139	51.59018601	1781.77153	832.1565246	10282.09886	2386.282978	451.7239267	2497.281266	1814.027655	177.1451555	191.8936199	240.5812876	160.1345831	817.0207177	83.92895959	388.4949612	261.8813225	377.7167024	78.5723724	333.2468172	117.2058087	83.99014244
Daoy	Shh+EGF	3	cytoplasm	7.5	49.95746439	1060.658974	1954.085672	874.6761102	121.0317244	10471.62933	27.11470083	1063.361769	6524.533942	370.090083	1765.064818	35.71852203	1509.389784	47.21003408	26.49594842	87.36768415	28.5722696	969.0384463	23.74590254	140.1557565	43.05978146	56.19433947	63.99716599	143.2184026	28.89264164	234.0454661	4655.172322	1466.247657	7769.2917	159.4718646	7150.503593	69.29286208	45.61709554	100.4162206	375.5685323	39.11035478	402.5442666	35.22799481	2590.031223	63.33366452	2087.299598	43.03323354	221.6350729	51.36034412	41.07880075
Daoy	Shh	3	nuc-ext	7.5	261.72415	337.8258906	568.3897925	1680.697815	207.4728377	1954.933142	1695.240961	370.9022379	2918.114881	164.4946258	579.3142305	109.203683	598.8184309	149.3278016	97.15901883	150.4431073	73.3509563	222.1958678	96.97533618	84.01817272	172.9463456	317.9619794	130.0084194	590.0626041	67.88862265	2246.531747	1000.973711	10172.91258	3200.862914	490.9649847	2337.554576	1055.877846	114.5367365	178.777444	260.9794416	139.9571968	1166.511448	57.83268505	465.095092	197.2611606	507.9945138	79.22172491	538.0369591	141.0049111	100.2263901
Daoy	Shh	3	nuc-ext	7.5	257.0287058	303.6493776	448.8796601	1672.396732	188.4851131	1761.347169	693.643951	350.9518377	2738.618943	148.003184	561.3003746	112.3182753	604.9290576	139.9536205	71.55961257	149.8249518	66.96140064	250.0909939	95.2457934	96.22151677	174.8830182	265.0875886	125.3897229	606.9753505	73.45903752	2294.446077	927.4318392	9738.511196	3226.180011	383.9465015	2169.859644	911.2030357	83.12050354	168.6007399	156.9606914	104.7656148	814.4381176	52.84245837	342.2037434	154.7646647	477.7272812	75.38169102	308.9321349	146.958497	101.3890949
Daoy	Shh	3	nuc-ext	7.5	270.3233435	286.030025	450.1235379	1703.989805	188.0569208	1725.825916	158.461578	352.8020106	3057.17542	145.7254199	557.3928402	110.6502632	606.1027037	136.5289798	60.17466053	148.3523948	61.93127546	247.2742519	101.626922	97.64640112	193.5695145	457.0153828	122.1468633	551.8421417	73.78082125	2343.694187	943.9043134	9473.654166	3049.412524	351.9236024	2141.972859	841.8724659	84.56619339	166.6524633	171.1429167	100.2225823	757.9741081	51.45024603	327.4777535	155.3398062	475.1396182	74.25685996	350.2276689	140.8480425	91.03118657
Daoy	EGF	3	nuc-ext	7.5	325.3634165	307.9255098	539.0866324	1547.467393	192.6099307	1513.800732	192.0696439	318.9011699	2208.53053	146.7069697	524.2789882	110.1121669	536.0063588	161.0546682	66.06150834	142.1332301	56.50687047	185.2835029	82.79889506	44.84834709	156.17905	220.3358997	131.8292962	536.6053412	74.42060329	1341.228599	748.100258	7937.116493	2015.937848	259.8806732	1900.27745	1269.682547	107.4794341	166.9288349	211.5917451	122.7837818	1211.995606	48.49783124	335.0146954	161.7907398	369.6671252	77.03457502	344.2214695	126.5051393	103.6785712
Daoy	EGF	3	nuc-ext	7.5	353.0792388	279.1356111	409.3791856	1590.656204	190.9238549	1431.252815	80.09173768	322.7839042	2255.65808	140.0344587	515.9712739	91.44651167	561.6362819	163.8087573	75.57751184	136.5368302	57.37295313	199.632041	83.06732732	48.71568229	168.8857392	439.1759901	132.0401136	531.0525286	74.16597293	1445.046001	723.9811925	7449.5202	1960.822633	230.7214172	1696.847348	989.7472968	89.72138383	152.470262	192.3322979	109.211965	794.9275783	45.6028627	319.3040058	154.443387	364.2172369	73.0972229	317.0721027	134.5472938	83.23670579
Daoy	EGF	3	nuc-ext	7.5	381.7895266	266.1381205	399.8360774	1573.836181	189.1072268	1372.117264	363.8558027	335.3021277	2248.860007	138.9344379	511.6480557	87.42231542	556.9319341	171.8967143	68.85100353	140.2138369	59.18329321	204.7955474	86.47525443	44.36127181	208.8022199	351.6103921	131.7815987	516.9105105	80.70224986	1365.052128	717.2718662	7441.651991	1943.400251	204.2635974	1712.710767	1034.117006	93.57973942	148.8832065	190.1146209	108.9976078	878.6501554	45.22060442	291.6807667	157.7402329	362.4421328	71.48739874	307.7468554	123.5829189	80.42902348
Daoy	Shh+EGF	3	nuc-ext	7.5	150.4258907	231.215006	572.5048337	1556.75935	167.7496679	1170.346379	43.41489976	286.6344655	1055.250708	140.1614583	504.8776855	120.1774433	519.076086	116.620489	73.81106669	144.4898447	49.34821281	177.7663055	63.54683481	42.74841239	115.6334279	157.1191905	118.4886013	389.2926103	74.71664479	618.4428242	613.9983156	2778.426231	1475.931872	179.3633022	1231.842676	310.0439086	75.29609568	145.5884468	202.0414834	122.7706646	945.5355561	45.76389085	276.7328688	130.7343425	296.335054	65.0965401	281.9664016	106.4310617	69.86076142
Daoy	Shh+EGF	3	nuc-ext	7.5	153.6281288	225.317518	414.3772053	1595.610868	171.1768624	1021.154505	40.22569426	290.7279992	553.4571575	129.7532071	502.296373	91.14105332	528.461828	114.8161189	62.86268646	156.8472298	49.26356933	178.5178493	61.67938773	45.15314695	133.1365177	151.2593315	112.9326328	390.7971341	73.80501131	650.0474504	592.9436014	2768.317099	1475.636686	70.26448516	1150.349591	315.6441468	60.80839946	141.2926593	157.6206061	96.54490598	287.544831	39.87230451	237.101222	119.5434071	250.1072639	60.00279273	263.2908208	100.9802276	64.82382086
Daoy	Shh+EGF	3	nuc-ext	7.5	152.5129726	209.5880864	404.083679	1596.580974	170.1182355	1001.150723	42.98065957	291.6900999	631.1419422	127.5545543	494.1325755	88.8629314	528.7638581	113.486321	60.94898366	164.0988446	49.74703283	182.2137854	61.18174604	43.95816458	128.4117291	145.2306403	110.8205611	386.7063116	70.77294155	621.4602658	592.9436014	2787.433248	1484.4583	80.64206028	1179.332896	374.1798106	60.80839946	139.7268908	162.7795401	90.32726948	330.8652008	40.30801647	226.2108868	120.5381631	266.424774	59.73219637	264.5665509	97.71260014	64.94139921
Daoy	untreated	3	cytoplasm	7.5	82.54938317	1466.701619	2039.797666	1161.450192	137.9031307	10728.60659	48.53108942	1396.247114	5737.650196	360.1044655	1883.661306	43.62451072	1719.777024	74.3810328	53.91035082	133.0730928	33.61702805	1080.590816	39.51483862	27.60805805	62.29659674	86.74379074	87.06010751	243.9362618	46.74559392	324.8197503	3869.818647	1504.513809	7113.252864	122.3886169	4503.993051	72.59244289	47.92690805	100.879124	169.3458774	53.21050493	522.7695042	34.72622612	2680.158592	75.07689459	1956.935845	43.17123396	212.5210363	61.31939558	42.29316142
Daoy	untreated	3	cytoplasm	7.5	92.31681075	1570.871859	2314.496419	1253.432696	150.6829381	12092.26857	60.48256778	1498.037626	6451.753037	412.7084844	2147.199787	54.45256395	1961.104513	82.47697404	56.48260999	148.2190424	37.3694544	1158.116092	43.28288597	29.1207065	62.74717264	87.85851034	87.35116527	257.7346136	51.37369531	346.0868683	4501.554241	1720.579507	8074.133868	132.6430509	5413.496457	76.89231846	48.59437154	110.2210319	202.5162689	56.50907667	498.3380748	34.37990396	2944.65284	76.82202958	2199.262511	44.68839029	252.8797693	59.71497906	44.47882955
Daoy	untreated	3	cytoplasm	7.5	98.94837651	1685.116491	2435.272037	1357.941416	155.4126977	12902.71493	62.10468867	1594.709714	6972.591045	441.1689171	2248.14913	60.75183879	2076.797245	86.69073758	56.80990802	210.0494563	40.35949168	1218.140232	47.56733432	31.81936632	63.81614666	101.8842593	109.7054309	256.4836918	53.79024751	341.2146845	4103.196797	1797.765147	7722.46069	130.1267065	5142.179654	68.61701666	47.87812038	106.787839	193.3188115	51.92109761	558.2284966	34.22881695	2769.354212	71.41329816	2132.886306	42.4377553	232.8870886	58.01520242	43.52773825
Daoy	Shh	3	cytoplasm	7.5	79.57006424	1423.62658	2859.407675	1198.920472	234.5352894	12046.76715	41.3785495	1549.10462	6131.532826	311.2075772	1537.400042	56.28145916	2042.048931	70.33633883	57.05069529	136.7579011	39.36931339	1213.399585	42.61146124	28.81264589	69.71266052	103.3189146	80.95634238	207.6062192	44.52942983	134.5003117	2722.98648	765.086845	5731.872872	92.22710426	3705.300718	53.14030917	49.23569514	72.52183365	86.93381363	17.92928145	360.3722212	22.70804887	2208.988313	46.7980069	1877.600657	37.99833338	173.0628567	45.18310264	33.74451957
Daoy	Shh	3	cytoplasm	7.5	76.39324382	1353.273701	2804.871482	1153.220328	206.6195353	11318.5603	38.65712185	1423.09699	6069.536605	294.2911867	1482.101797	58.07652036	2018.546128	68.92182711	49.02963853	128.7840619	39.01729707	1173.652609	42.56691706	21.81604139	63.93572334	103.7975998	76.99975215	190.2183879	40.96502872	145.6527202	2929.256295	837.8195597	6178.547933	83.46798819	3842.122782	50.90729586	44.76864259	72.66804916	89.90917161	18.3617397	231.6068729	24.28004737	2355.41099	47.35207446	1941.341341	34.85303303	174.307364	42.74421351	32.64215165
Daoy	Shh	3	cytoplasm	7.5	85.61778132	1445.214687	3134.064577	1314.646829	224.5436918	12356.81463	42.02193058	1556.365808	6553.06304	305.4273343	1573.876439	58.86353758	2192.928447	74.80003843	56.92894159	145.5802537	44.79185255	1251.229899	44.14401636	31.19314561	69.11698091	130.5972741	79.02106429	217.0878484	41.14209414	167.250389	2947.951523	908.9253468	6533.800644	99.57737865	3868.237549	54.8704148	49.92120511	73.86300782	98.97852189	41.92579809	316.6330323	25.96861763	2412.899513	48.86244673	1920.569542	35.42615882	182.6521846	44.15127807	32.54098276
Daoy	Shh	3	nuc-ext	9	456.1526303	411.8338064	333.9801508	1601.951612	280.7729194	2862.917962	542.5685072	475.2575195	4329.696055	172.2107434	633.9719133	118.4300976	655.3459073	213.3747647	97.91094012	149.9651051	79.67738709	304.26679	106.9296456	70.41133547	247.5023941	670.6979451	171.0925656	1354.952475	95.04188689	2218.531443	1020.878135	11641.39728	3298.171448	535.9662973	3810.718375	2789.67869	238.9551912	264.2102359	149.4707083	172.3965488	295.2060134	92.18326237	444.4124659	271.3739473	743.3221003	100.0935243	417.775939	263.2129728	124.3163238
Daoy	Shh	3	nuc-ext	9	566.2765857	393.238559	290.1257083	1588.825962	264.0813324	2893.004225	195.4687257	468.3196575	4268.61379	162.5067543	624.5234686	107.7752761	663.7663858	241.616964	103.4760819	148.7183681	86.55899824	299.0513871	109.2507442	70.27973621	259.7685254	574.9742881	163.1388013	1465.139231	92.95096816	2445.222926	1028.60315	11871.61289	3410.784291	550.0101992	4057.332314	3028.75503	225.8775058	239.0604764	49.14212838	177.1059088	597.8421276	91.0868528	488.848302	273.7593122	784.8971707	102.9777317	460.883198	255.5087955	148.7585179
Daoy	Shh	3	nuc-ext	9	505.8145643	362.7764822	327.2531487	1550.104214	250.0172098	2849.362245	189.2032128	478.465658	4247.535918	161.7283801	605.3278678	101.468595	651.7416632	244.1615674	95.86541906	145.6888261	90.03248856	330.8407907	97.61735707	65.15895705	263.8460239	484.3061825	166.823389	1465.41156	94.44738265	2312.628648	1017.066052	11324.01128	3452.617641	562.9522139	3744.006078	2481.301338	211.611075	238.2939893	85.77269031	169.2050993	672.076414	89.53106779	520.8254546	255.7863999	736.5588697	101.5282634	458.2067493	235.842974	177.2273176
Daoy	EGF	3	nuc-ext	9	208.4197495	310.7805226	363.2291723	1393.278767	180.7374102	1609.02003	130.859236	314.0166036	2364.956714	140.0999943	490.920165	103.3805778	480.8070008	123.2278265	52.18189858	134.6457939	49.37502534	149.1861326	71.66098965	66.78468353	141.8458921	910.5650377	131.4737556	991.9431829	42.86558375	1177.613604	762.1515281	6540.681925	2071.164668	351.344941	2497.416546	1722.800111	136.871177	183.2028987	225.3856273	106.0883694	807.2693702	56.90574746	345.970055	184.3861129	304.3896002	72.1725945	285.2232357	194.5453198	173.125478
Daoy	EGF	3	nuc-ext	9	214.1203543	336.1797684	365.9090388	1420.150217	185.6565533	1687.347016	1711.644477	331.9507058	2403.352539	145.4107367	500.2842057	98.83090729	495.0457059	134.6248373	52.58391054	134.3608959	53.59215241	170.65592	77.25870512	53.86561614	155.9080073	721.1583904	64.02140497	814.9123315	72.26809926	1334.473992	758.0955497	6908.153576	2130.698203	369.0306134	2414.260426	1671.253908	124.4262551	180.4950273	229.00741	115.3989941	729.8707122	60.13838499	315.1556695	190.4108029	310.2162233	76.08368246	314.1154779	190.3389344	142.2347401
Daoy	EGF	3	nuc-ext	9	225.3625221	329.5555778	384.0357455	1428.34561	187.1683729	1632.039036	216.8202269	317.4370395	2446.964128	143.8988352	500.0493713	95.84117329	499.5792198	138.4252064	50.13826979	137.2537599	53.4768947	158.6379477	75.9664078	81.58494699	157.5123078	1166.906631	57.09041753	806.2104238	74.28375771	1239.905014	733.1477004	6922.447706	2011.221917	355.4386435	2340.495031	1605.776387	109.0535709	176.5048392	219.1593335	120.6233808	649.4932944	62.19316241	311.8073268	179.8231103	301.2344847	72.92547223	298.218223	185.7459916	153.6815306
Daoy	untreated	3	cytoplasm	9	58.24821378	1266.413498	1876.740513	971.6251604	139.3889662	7772.667913	22.48593017	1044.230424	4833.933827	267.5224628	1411.194993	41.6462311	1846.469166	51.37488	40.49203592	95.63456337	28.6604755	1084.476507	26.25641676	208.2724232	44.77580685	86.12726658	81.09518117	190.0674044	32.21442948	275.5331298	3677.006596	1022.92026	8083.363249	154.4978557	5573.83086	80.19390867	48.14811206	79.76647691	122.908736	46.50580107	643.4020639	28.16837224	3348.594598	62.01863981	2557.05945	46.08313182	339.3483754	75.56687721	50.0935449
Daoy	untreated	3	cytoplasm	9	69.13678496	1467.851673	2106.799224	1026.507312	138.4325454	9060.779819	26.33469249	1145.035893	5552.119305	284.4526849	1569.437482	43.41513781	2146.284196	58.09210093	42.57558947	106.3918982	30.02569376	1250.072207	30.12262951	27.12931183	46.04397161	70.2813429	80.1050265	193.0640766	36.62439481	286.1176605	4152.35328	1245.609957	8887.643724	170.3282823	6082.961736	79.86581099	48.54333289	93.55925108	128.383483	49.78703614	527.7300215	29.73261662	3739.965809	70.81395666	2919.919827	47.77159774	267.120478	72.36386161	48.76555748
Daoy	untreated	3	cytoplasm	9	78.14189654	1567.61483	2330.424945	1113.842084	154.1240234	9976.154877	29.50167125	1202.519998	6203.905556	307.2425866	1693.173237	45.49363002	2409.234431	65.38769965	42.45192094	112.2934105	31.88139706	1304.974371	34.32993306	25.70164958	45.05741011	77.88039496	81.60462782	210.2405478	39.72836713	296.9934668	4431.117397	1400.566647	9365.198329	176.5880687	6396.211509	85.1842183	52.69335904	99.86316973	134.83655	52.00907701	570.5821701	32.27449269	3873.287216	71.69657541	3088.793528	51.64034655	251.362249	72.75863463	50.06896993
Daoy	Shh+EGF	3	nuc-ext	9	274.8091425	303.1001031	418.7535076	1526.445959	185.3079433	1376.997007	77.53459069	295.8662297	2166.079736	141.8758068	497.424945	93.02828365	517.6388753	161.9442297	58.84649398	134.6724354	51.97696985	168.1758413	71.6704791	54.62818412	180.4765301	1123.524577	122.7086896	748.1517022	62.80130337	1336.471624	766.1901775	6742.519874	1913.57627	280.4363118	1724.246073	1038.090485	95.20501893	170.0352504	178.8823009	103.920062	674.860271	63.89936582	335.9493435	151.7501534	329.6212499	71.95804981	350.450003	225.3304198	184.2553609
Daoy	Shh+EGF	3	nuc-ext	9	279.7552176	281.0842504	425.6086996	1514.523568	181.9676786	1309.812325	525.415583	298.0146718	2166.572241	141.008652	490.9531722	94.24545683	517.2796681	171.8175672	60.53651551	136.5269177	54.50044843	172.7051399	75.49860336	34.63139948	196.3969093	1174.369553	127.2391656	632.6138301	62.10363372	1439.102621	764.3746648	6738.257428	1978.182144	292.1440245	1732.482057	1405.881104	90.82549178	162.7296793	192.4205145	105.0858887	635.8825704	45.49032601	254.4866302	139.7515158	319.8491802	71.72035376	316.4913651	240.8092764	187.9162757
Daoy	Shh+EGF	3	nuc-ext	9	302.1886679	282.6830143	423.7212362	1562.275312	182.514123	1250.351726	75.86221799	297.7710232	2228.248046	138.8843951	501.2372017	86.80094704	532.2023563	164.953316	62.52087465	140.5380066	54.77215402	188.5586333	78.86541007	31.81888255	202.8347096	1203.521561	129.5761969	182.2957304	71.52779479	1317.82976	746.5642668	6652.192332	1850.805179	266.1696267	1618.551764	896.8395398	86.18841628	157.8379708	179.1111669	94.19070648	661.9210365	43.63802457	237.3195424	139.9699591	317.0844226	70.0772269	355.1464797	218.1413815	193.2120289
Daoy	Shh	3	cytoplasm	9	70.4734283	1720.093285	2264.968024	1371.765327	161.5014268	10112.22895	26.68547254	1189.061315	6061.428901	349.9831075	1878.077037	35.44744463	1571.255874	55.40257679	36.78349761	125.669613	29.54386478	1111.596782	30.83950203	22.31643601	43.39938226	80.5797119	81.17203137	190.8007771	36.97864441	255.2687875	3743.197183	1255.956309	7982.151157	131.0905049	4639.114788	72.14439919	38.7854951	87.32538545	153.1211946	39.77919791	513.8640116	25.22998823	2161.585503	54.78796017	1613.592791	40.77026511	198.8194367	50.07934352	37.88470767
Daoy	Shh	3	cytoplasm	9	74.7173554	1724.389404	2336.073141	1155.522382	154.6019583	10863.36955	33.04797615	1174.284983	6238.164701	338.4714324	1966.770063	36.80761543	1670.866769	55.96976621	36.74264011	134.3465777	29.20766716	1124.798105	30.98495399	23.952304	41.74195288	70.58039442	75.26693277	196.389792	40.98755859	274.7996812	4312.222266	1537.055709	8687.185034	104.7293273	4691.928113	73.74146881	42.95364417	90.74892648	152.4673768	42.46280967	337.0263962	24.96023784	2441.951318	59.94136254	1789.867292	42.90580257	202.7810655	53.09270445	37.50000099
Daoy	Shh	3	cytoplasm	9	77.75290359	1763.938878	2461.688274	1212.399662	151.1260472	11750.57163	33.25099892	1246.082109	6837.603164	367.7364329	2080.20172	36.9211443	1800.769956	58.24075309	33.17310933	129.1528818	30.52178382	1132.340121	31.6818326	26.76302891	55.0394272	70.19032922	74.2750155	197.9380817	43.51380432	294.8290929	4484.179866	1750.061561	9166.136697	110.9354133	5069.470622	78.06158605	47.50232995	97.76459324	165.1244065	46.95951728	353.9433572	28.87749324	2594.484702	64.98131408	1953.591822	44.47146192	219.6373055	57.13724595	38.41787424
Daoy	EGF	3	cytoplasm	9	77.89099671	2545.067417	2458.68465	939.0834416	138.1487695	12364.31245	29.48525229	1377.346231	6802.189312	408.8060483	2294.060646	31.69290858	1757.000797	56.12040594	42.66632173	102.9622915	28.90574772	1266.519948	32.03163463	27.91920222	42.67992284	141.4732051	83.4888052	225.7849828	38.47271463	204.879935	5018.948116	933.3486333	7608.725725	105.7263331	5672.748217	55.93423658	31.89960833	88.95125405	142.6455829	43.16716197	530.5952119	27.82567866	2456.61746	60.82999315	1640.00443	46.19249172	240.4097742	59.45306686	43.3243074
Daoy	EGF	3	cytoplasm	9	88.8304421	2785.602256	2764.190099	1035.207132	141.3082343	14255.12661	34.8896593	1424.61149	7588.833999	426.2792727	2727.399556	54.57572063	1998.946862	61.33955053	44.03589738	136.764905	29.64588972	1363.590792	35.2542094	30.24247843	45.93992175	115.0055333	86.88502489	247.0453481	42.66879215	225.8499148	6348.624088	1200.656323	8907.370418	135.1071353	6453.975701	54.55745869	34.39031572	106.3559112	163.6945231	47.42101588	340.6485325	30.02919232	2953.806859	70.09446709	1892.223731	48.76572055	235.7412626	59.65772924	45.59847608
Daoy	EGF	3	cytoplasm	9	97.77017039	2957.559362	2931.568751	1124.432911	145.897189	15926.66784	38.75405448	1534.511293	8306.017594	455.7395409	2877.161694	51.12827535	2155.71849	66.86789275	45.34103515	135.3675748	32.52115583	1402.503081	37.99347688	31.43496095	45.91758328	116.0763069	92.62970682	270.9616765	46.10975917	218.8558897	6527.693688	1281.335466	9272.212125	134.3539863	7307.800835	62.76050193	36.10378389	110.6401571	182.0181979	48.86301048	349.5212294	29.55586946	2989.232858	71.74485806	2027.859647	47.24312774	233.6463203	60.52201071	46.99965244
Daoy	untreated	3	nuc-ext	9	305.0495697	319.458778	544.1927004	1585.051975	195.7905062	1465.400826	93.66904883	304.599617	1830.248842	147.3087413	502.6230071	150.9887704	549.1907943	167.6712779	95.92327542	172.6447309	60.66123603	207.7295638	87.20268498	42.76858251	142.0691007	1369.462865	130.9598755	493.1966384	76.25116674	1184.078608	750.1557	6323.752954	2198.516594	251.49157	2091.844052	1723.324677	146.8307079	192.325641	362.3489333	112.4300089	786.2625785	47.47027717	310.8535351	148.1312053	352.8170691	71.25868593	348.3628638	242.9846431	190.9327755
Daoy	Shh+EGF	3	cytoplasm	9	52.77731389	1078.770543	2127.618245	788.1746924	219.42018	9774.778411	31.02589494	959.2150168	4849.748417	272.8309997	1271.398288	30.78668153	1150.715251	50.25914051	38.00363543	102.8192066	26.68026224	792.9401692	27.8408527	20.89422623	43.65870851	66.64828841	58.88806843	132.5564888	29.26296082	143.3455952	3256.642447	844.9280627	6208.139388	121.7721864	4266.343198	52.38790686	47.92174326	92.28170609	208.7331485	36.35745514	199.4484346	26.81313667	1569.439806	49.675739	1273.670764	33.86023156	184.1360312	43.34011961	32.94112239
Daoy	untreated	3	nuc-ext	9	315.5414803	309.7948565	467.2720896	1607.342189	192.3350738	1313.120929	80.9319001	312.6412586	1819.38031	140.1314013	500.497102	116.5745202	554.6610322	175.5034073	85.56147404	164.2791154	56.93524257	187.4133329	88.63810134	45.94889137	141.7098305	1389.107559	120.0142088	479.5615021	75.98016941	1132.729021	716.2120678	6229.629723	2095.271603	242.2570971	1886.852925	1580.811323	6.274056655	173.1866838	15.51174011	99.45281596	564.6163589	45.63311069	298.6402945	138.1924156	330.8517888	67.37145686	326.7941442	234.011828	171.0499126
Daoy	Shh+EGF	3	cytoplasm	9	64.42395652	1226.80197	2538.926725	911.8816129	211.5434723	12230.56726	36.52581	1133.856323	5834.546827	316.7900308	1615.039066	36.97595104	1362.964808	51.22524074	42.95889957	93.19298071	30.09153756	905.9490636	31.13912498	21.67572978	43.87389325	65.70197863	61.33084209	165.1669242	34.05140966	132.1335434	4047.831719	1098.52131	7197.358425	108.4529797	315.4997835	57.35246094	53.6542451	102.9674333	222.5822723	39.19729612	281.3411635	30.02858909	1863.093392	47.47170438	1453.452245	36.30430792	186.3819944	46.09262363	34.09954897
Daoy	untreated	3	nuc-ext	9	343.3265823	287.8822244	435.1015285	1508.086516	196.7977214	1298.298408	86.4806764	300.9776288	2027.074302	138.0638056	493.5738323	111.9805092	560.6046289	165.4355842	89.54196935	152.5583444	59.99129764	197.2998107	88.82238026	47.64149377	143.2836691	1243.951377	118.0658108	457.0389806	73.08884909	1182.833737	719.7930251	6406.685301	2130.574524	227.3054304	1843.238441	1581.486292	6.506879828	175.9509941	15.89514905	99.61790241	532.3212736	46.74720356	290.9454708	135.0968213	335.7670085	66.17329283	316.4088654	232.2817203	162.982471
Daoy	Shh+EGF	3	cytoplasm	9	72.59206667	1260.12914	2782.262331	1004.027384	223.2778137	13154.57771	38.19950555	1238.330937	6568.678686	321.0385152	1734.378859	44.92279941	1496.487615	57.18136377	41.76425701	99.54850701	33.38411352	972.7983799	34.19454005	22.81990929	44.63256301	70.83917617	61.91114088	179.4869151	37.9488045	133.5716044	3860.704627	1095.151191	7099.73627	98.54025429	170.9042497	52.31968232	46.28598935	94.28243954	222.8466314	37.68521045	223.0696682	27.06679948	1783.316177	82.94932012	1383.688913	33.45393739	162.8217418	45.45310576	31.56037597
Daoy	untreated	3	cytoplasm	10.5	60.99665342	1389.711715	1421.702131	1038.295089	263.1700219	12401.9559	36.88657495	1771.418257	6787.142621	491.7319551	2670.961587	29.40199572	2058.364761	53.06630169	32.06511331	137.368323	28.8367901	1394.692229	23.68953423	20.9821786	48.31473066	54.62661788	68.11620891	201.9324312	36.46005166	371.764875	7973.822787	1564.435023	11033.3047	190.4883775	10529.67101	100.6436034	9.811006514	121.77749	186.8280934	46.11619962	348.269208	44.19892605	3860.837941	75.89343668	1950.030113	63.58385404	270.5437988	57.66066297	48.29079079
Daoy	untreated	3	cytoplasm	10.5	82.42727316	1677.163594	1558.577098	1260.157552	264.4488127	15280.68939	47.03990593	2028.584426	8258.649832	568.1086496	3245.837614	37.95758858	2359.888191	62.93723524	35.7745443	154.7959061	35.80991098	1582.636956	28.18828342	25.12641934	52.44403085	69.20467739	74.02054568	208.2656514	42.18895391	413.7874685	9540.95036	1887.689389	11925.9341	229.1403134	12306.61909	103.4394023	35.47536329	141.9893112	217.4606988	51.23452518	186.2033553	45.92853247	4362.428613	86.13639692	2278.371565	65.51909466	318.8662128	61.56899124	51.56059384
Daoy	untreated	3	cytoplasm	10.5	63.27754238	1455.146921	1377.108015	1106.817606	232.2066319	13644.21797	42.66347978	1758.408728	7533.28875	504.0290849	2991.040996	33.12908407	2220.112931	54.93569599	31.01519696	141.2185349	31.64857694	1360.641169	24.08968402	22.93297906	47.03661859	66.63116335	68.91551441	179.8593267	37.37369627	370.0724119	8695.674096	1923.546948	10299.19129	219.2542573	11416.84223	88.60833751	48.923398	125.574489	204.8198976	47.52999896	292.6989715	43.12652935	4080.331015	79.79654598	2093.115117	55.15834303	301.0749512	59.58348944	46.9694528
Daoy	Shh+EGF	3	nuc-ext	10.5	478.1652522	393.1666037	642.1433428	1846.78117	255.6374111	4117.644373	167.0398265	445.1284859	4037.221504	165.0474973	747.287748	103.6581371	741.0436887	165.1573723	99.10475735	147.0821601	85.72583388	421.4263392	106.4831552	61.1661371	279.4311996	2499.234003	147.511626	3452.081738	99.56243426	2417.626273	1360.33844	12174.24053	3918.042707	491.8877503	5207.859103	1661.123219	248.4766336	284.3974916	286.6742974	186.3168215	496.9036256	90.17487621	744.0172514	243.4711536	769.8385095	107.3918025	833.2453527	697.7196863	540.3998774
Daoy	Shh+EGF	3	nuc-ext	10.5	513.2421045	407.8972127	661.0097564	1951.243417	250.7505622	4511.841614	192.0814602	507.3989802	4727.24996	621.6858657	734.6405856	110.7058893	788.6180923	186.0123756	100.706602	153.5828672	92.98388852	492.8744722	127.2532222	952.1998964	331.0196704	2748.62335	158.3902484	1544.233137	102.8772547	2385.211654	1355.798937	12403.9311	4110.326762	481.5895711	5396.676664	1759.331365	246.2901192	267.4023317	175.2523875	160.5075816	188.6904559	81.64427953	670.9724969	232.389263	753.0128372	102.3597267	850.6618874	658.3844251	489.7380528
Daoy	Shh+EGF	3	nuc-ext	10.5	545.6311754	439.8115889	804.1023939	2024.941607	244.9596532	4638.480999	192.7207118	805.2011355	4766.413215	197.5096009	760.1719838	178.9035298	804.4049042	202.9874083	117.5396558	153.8616024	107.2194484	445.2696952	145.0029957	156.5829128	381.0121944	2905.323324	174.2188183	1593.278208	91.38420262	2367.425042	1363.663711	11705.43333	4248.624161	584.7313815	5384.392019	1580.983455	271.5931399	265.5409317	534.7775495	183.0570932	706.024288	93.82311349	686.8326882	243.6812304	744.3369148	107.9273679	583.3626791	783.5291088	554.5188417
Daoy	Shh	3	cytoplasm	10.5	28.40390404	841.2989735	1070.025298	530.3290358	89.53756201	6876.41665	19.23157294	828.6035468	3608.787687	255.1788464	1213.39621	23.84180567	1112.120143	31.0361964	20.22100795	70.3653832	17.40321457	637.8068884	14.55356572	19.60142857	30.50489841	30.66058404	39.49038878	97.64265193	19.42935168	246.269244	3630.173673	1238.628283	6329.025214	136.326547	6724.930976	66.24540993	39.272826	77.41669493	151.9293912	33.39938578	367.811632	30.0811074	2276.529453	50.04946427	1076.322571	41.75153309	181.3809235	42.62517824	32.76485131
Daoy	Shh	3	cytoplasm	10.5	37.38389379	1088.213325	1511.227327	710.4937432	65.86924399	9107.103164	26.75667184	1060.605051	4992.740444	333.5510466	1700.415239	32.41814288	1533.180343	39.94306116	24.8946448	100.5437435	23.64760992	839.3478393	18.38434591	28.39007044	38.50943237	40.13502649	63.70677583	123.7211082	23.66631043	328.2801843	4995.965786	1756.484415	8749.112141	182.9935234	8658.37089	82.31184324	53.18504531	98.23236126	194.6634917	40.35063767	346.2897591	36.43997921	3002.111853	66.98345569	1393.828837	44.87655415	226.3410861	50.3815835	39.29359196
Daoy	Shh	3	cytoplasm	10.5	36.44837536	1030.366427	1336.233748	695.3122901	85.08178586	8607.34325	26.11831538	966.3819954	4816.358908	314.6077706	1541.566737	31.88996092	1492.197136	37.89406947	23.52868825	85.14813758	22.72199824	760.610648	18.29933134	34.26384418	35.68737514	40.86117708	48.26217838	119.8382466	21.65780493	301.2715097	4441.836976	1758.144435	7729.851839	167.4365976	7781.356429	72.29839503	49.09404088	86.26062833	175.6272445	38.91133937	274.1541438	33.24245503	2703.316936	57.97198327	1283.761593	38.8026908	195.0461509	43.61791032	34.29411497
Daoy	EGF	3	cytoplasm	10.5	51.5633218	1797.384726	2185.413569	836.0891269	98.77280937	9478.24795	25.27938277	1176.980803	5875.302855	369.226734	2021.531689	39.93581732	1915.199407	41.61646939	34.90071892	80.39340701	23.46044597	952.7105234	24.92719729	19.10625884	46.95076311	59.1360287	75.29981462	158.9342021	28.71040212	238.2760543	3986.822255	1077.888964	7020.79164	119.9675053	7521.434082	68.35771391	28.39758698	69.21249208	101.4940212	36.22410779	336.3340223	22.79829749	2589.927818	52.40281897	1127.825624	43.83612296	215.3641891	54.83542352	41.37517381
Daoy	EGF	3	cytoplasm	10.5	62.51043905	2164.969772	2865.062479	966.3772405	108.9482915	11624.34402	31.59164625	1445.701676	7573.110476	447.7792599	2482.583977	49.27465238	2338.773153	50.54733184	37.10324473	103.2130226	29.44202183	1171.929965	29.40009006	25.00740887	53.42262247	72.50215668	79.4219449	175.7489071	34.08830392	81.22750581	4743.826912	1381.898094	8252.525254	143.3113335	8860.679934	75.80323843	30.11062198	81.0397063	114.4565724	39.66975989	372.6549541	27.52987304	2966.567153	61.68367859	1309.95969	47.23960859	239.1819111	58.91515119	44.43345169
Daoy	EGF	3	cytoplasm	10.5	61.58117752	2115.653303	2571.034121	917.1610777	100.6033569	11150.72628	28.17533861	1340.583644	7320.099093	410.1070659	2335.794541	43.30669201	2264.759449	48.3944922	35.39327152	93.61801904	28.04243648	1099.229031	30.96492212	22.08788127	52.95752557	70.55361448	74.62304381	166.3381602	31.93141433	39.25412697	6375.104342	1483.298625	7463.988524	145.4995252	9002.747906	76.11793311	30.69073917	81.06455562	113.225474	40.43404532	422.2252748	26.374237	3000.233839	60.10176683	1307.69974	45.75735529	211.9814139	54.60534042	45.061485
Daoy	untreated	3	nuc-ext	10.5	256.4355626	297.1241709	527.4002155	1761.550942	185.8140304	2192.182043	72.8069965	380.8353107	1922.708725	137.0238731	589.4605868	99.22133587	625.1945866	108.971782	65.28201986	135.4073337	53.85452208	262.3268502	78.90947796	45.47684327	137.6574964	575.3858073	106.1171939	511.2374762	68.69556263	1475.717393	933.7770949	6113.227191	2760.217463	211.7007063	2332.579922	788.4594912	73.02922391	156.8140361	159.2003957	105.7878772	794.4583729	42.07528073	442.1708127	137.732859	405.9815118	72.30888169	297.0607254	170.3982976	116.4241277
Daoy	Shh+EGF	3	cytoplasm	10.5	54.28518592	1642.870011	2957.761281	1223.535835	154.3104343	10820.43137	36.14756554	1262.043343	6339.290153	294.1565048	1874.765636	34.11130357	1540.375226	46.61864453	38.13547261	87.55622137	25.67731854	845.4950047	24.63907527	19.72509734	56.38638069	66.70651554	54.88698897	148.374635	24.28176516	215.7309904	4083.180216	1306.164777	5634.185202	89.10073271	5284.815605	60.88527331	33.47447771	55.43876917	159.7729509	28.0986256	293.3948079	17.86626636	1749.44578	40.21725298	712.0476522	31.7307942	174.2659079	32.67809727	27.49550115
Daoy	untreated	3	nuc-ext	10.5	256.6735015	306.5941005	545.8667046	1776.838749	183.5281863	2171.809696	72.26405267	401.9672523	1982.938373	143.4355022	588.2993445	98.60909629	634.5936419	111.4634289	67.54388781	141.1956744	56.84677226	297.1277734	84.07586397	47.72419703	155.0378493	700.5227764	110.6378329	497.4050071	67.21219905	1635.551512	913.3423797	6032.151931	2781.734008	218.7881505	2292.662947	763.5740157	69.65980879	151.7063851	196.3931279	103.2521604	862.7693056	44.36788787	450.4106917	132.4015859	405.1598277	71.28205575	298.4674845	165.0435825	119.9955425
Daoy	Shh+EGF	3	cytoplasm	10.5	53.31121525	1589.047572	3058.112389	1122.301866	133.0885783	11001.5466	38.99476977	1237.578201	6359.999905	289.407968	1820.284523	38.64137022	1543.395113	45.90618887	40.04665547	85.81458952	25.60438489	858.3187906	24.66060827	19.55707452	51.58669498	60.68436936	52.11740581	144.7272389	23.5518076	261.6583852	4952.108885	1646.194551	6641.795272	105.7347907	6140.993918	70.30213029	35.95521953	60.71239192	194.6824771	32.55831949	345.9647135	20.82342117	2012.087494	49.02763135	825.415646	35.23853093	189.2961291	38.79898414	29.68811845
Daoy	untreated	3	nuc-ext	10.5	277.9667201	281.0683838	539.7594682	1760.243856	178.5432493	2031.511288	63.55844355	389.9517719	1934.726103	133.4753048	560.839839	95.96027523	595.7032666	109.2646961	64.16300554	131.2275601	57.23975527	308.6820962	80.32480324	47.42480441	158.5099454	649.0913495	111.3759993	459.3580495	70.73039101	1544.634965	914.0172758	5931.021303	2735.799914	222.5208755	2073.186461	717.5292925	65.73118472	151.2421898	166.3208132	100.0833176	795.7049988	44.02774913	449.5048735	129.528663	402.9541039	69.4858483	294.3937303	155.2184888	108.0419317
Daoy	Shh+EGF	3	cytoplasm	10.5	55.65039238	1636.954441	3039.875364	1143.306053	129.8301583	11397.20815	39.65528311	1214.742799	6488.494847	296.6550682	1861.309605	39.93766976	1541.783597	44.64511185	38.08375641	83.02729227	25.55725719	841.7759994	27.22179496	20.83218353	52.70577657	71.55842266	54.73601719	152.0703821	24.16032818	241.0916438	4648.561864	1718.81853	6216.005444	99.03442826	5930.716789	63.12196618	34.81355442	61.0543253	183.2640513	32.19410109	311.4029709	20.96946306	1921.804725	47.99964387	796.2889475	30.77713037	180.5330718	39.11493174	27.92548505
Daoy	Shh	3	nuc-ext	10.5	233.1864944	272.235708	607.4332698	1755.251546	192.994536	2313.175076	362.4175029	458.8742073	2561.509499	142.8148932	625.2172141	124.0397701	686.3784298	159.0577896	92.84676448	171.2034777	66.60039209	328.5126272	90.58186577	55.5800225	154.956393	1338.670218	115.0083153	505.3122242	75.34306008	1356.549284	882.5510624	6232.412548	2611.468538	194.4398927	2326.851844	877.6133056	100.3024165	173.6800226	206.3053213	132.1549323	574.172779	50.48017887	506.6502892	156.1145912	492.5140327	73.77958647	335.9943257	277.3233262	193.0243417
Daoy	Shh	3	nuc-ext	10.5	235.4105906	270.4823922	610.667767	1747.537749	192.5417731	2420.897956	102.6843044	471.8511245	2779.335901	146.8198036	615.8934823	126.0471297	692.5911172	161.2017424	75.15658904	161.4784868	70.89901468	909.1409281	100.1678061	55.15413205	174.2108987	1351.116368	123.1995841	493.5647329	72.31930255	1529.418923	887.0955197	6202.307789	2838.55626	188.3343642	2248.143835	807.8542285	101.3774407	171.4948636	207.163368	119.8616924	596.3876071	50.08431256	501.1611446	158.7649034	497.7927143	74.57034352	338.7788719	295.0020757	194.4750956
Daoy	Shh	3	nuc-ext	10.5	243.9808576	271.3114754	606.7622569	1754.716981	186.7246694	2416.54	95.82097458	473.3355021	2878.45932	147.7049058	611.3427754	111.1122428	687.4741217	150.6050613	93.89555123	170.6222467	67.02816456	364.8179044	95.90475911	44.58280755	183.9624267	1274.284977	123.7323285	477.1284918	76.12749598	1484.863595	885.7353918	6191.648303	2817.693129	166.7179566	2125.253341	726.0466857	103.6000897	173.7461724	196.8969567	119.17678	560.3782621	54.16720049	489.4416921	148.5226744	509.4674996	71.32489694	328.9941264	291.1443082	182.6350702
Daoy	EGF	3	nuc-ext	10.5	504.6799345	369.131328	771.0903454	1737.025984	203.2912578	2858.622458	151.8187527	399.1821856	2473.073416	150.5053628	578.1558956	141.6511432	620.6883441	133.3512428	99.96157039	153.7326968	66.30093514	288.6345239	100.3198514	61.39343632	177.8286125	1773.616542	112.9965699	455.7424385	78.57301763	1602.294483	1065.298971	8814.275757	2902.408924	274.688889	2442.127863	937.9679028	156.2770538	194.6091648	20.44392192	123.7490327	462.1612646	58.3533441	507.0840009	146.2735105	496.8263951	68.9635436	334.7260753	399.2770703	256.7152796
Daoy	EGF	3	nuc-ext	10.5	544.6340722	398.1488559	783.2201863	1829.438107	207.5244683	3068.060701	169.3886075	416.4124761	2759.606635	162.3675285	609.6708731	128.4829595	651.7881152	143.1098462	98.76480064	160.8074935	73.79912067	330.178789	111.5660975	65.76688074	200.503659	1855.959276	123.7068845	472.0940167	81.08784425	1774.606146	1054.833613	8417.43263	2954.245008	269.6851284	2371.816241	610.3614208	142.0245761	179.4797012	25.42709572	98.92505322	338.6076287	55.17128789	484.635156	142.8944419	496.0838769	68.16645182	324.1574378	417.1255133	245.1289255
Daoy	EGF	3	nuc-ext	10.5	570.389672	370.458789	790.8390929	1834.396554	205.4417832	3096.371906	152.9364402	431.6121675	2844.487759	160.7380318	595.2193723	113.7787962	680.0622299	140.2952329	98.49560252	156.6785341	71.59257696	347.851103	111.8837771	63.99236536	198.4914336	1553.078413	125.4522522	487.2346966	82.29861967	1621.554148	1071.169577	8020.130471	3024.330982	273.103451	2647.374676	518.4885831	152.8348695	184.7310554	31.81040527	52.49816859	385.0744694	58.60262079	506.4913198	156.0727174	515.5019683	68.68384436	317.0372854	380.6874176	278.7562464
Daoy	EGF	3	cytoplasm	12	85.78223719	1422.901094	2700.887019	804.2588667	154.4503771	12735.85788	34.1198665	1215.398906	5325.553638	332.2764334	2048.862013	36.45286936	2267.000123	44.03509622	60.1145655	104.3902264	37.4992062	1123.260249	27.87532049	21.86967513	50.57332736	98.70390773	72.04180101	212.4823585	40.24395302	319.3120442	4929.345187	1396.983781	8408.953787	119.532477	6348.867368	84.77710672	39.01611718	96.983616	121.8014313	39.2307432	727.8097452	24.81807933	2526.624157	65.96059935	1121.543955	41.94527698	285.0812729	56.70757645	46.47207025
Daoy	EGF	3	cytoplasm	12	78.23982726	1444.433476	2507.558335	751.5596848	142.2749189	12154.90552	33.31307657	1147.045968	5305.371014	335.6637267	1934.576026	32.86885412	2258.939253	45.07768789	50.35610932	96.11348243	33.76840315	1036.457731	25.56619179	21.65183994	48.24654453	86.15301606	64.2239874	180.3920997	36.245713	343.3415226	5218.912415	1537.962838	8944.661187	129.5328251	6844.453021	81.80150227	45.11431034	102.515927	131.991605	41.93066387	684.6613938	26.72262831	2780.964887	74.56513294	1302.632872	45.45451046	286.4961263	56.47947683	46.52853562
Daoy	EGF	3	cytoplasm	12	87.54030465	1576.440012	2754.86863	824.3309957	148.6904677	13209.71065	34.97287228	1252.797346	5866.874228	367.5915862	2040.754997	39.40649089	2466.253316	48.03905614	50.3165364	106.6528322	34.5269849	1115.673873	28.45456176	23.47379276	50.77832028	102.6281046	70.25411437	192.4545719	37.86362156	375.7941779	6020.026584	1700.325788	10465.99772	139.5722946	7491.391013	109.3691912	43.29845229	115.793098	137.1252647	44.05524961	839.0040814	28.69484424	3086.432059	67.83726685	1311.885558	48.84082622	299.5959594	64.9402862	49.18667914
Daoy	untreated	3	nuc-ext	12	218.4845442	293.9536659	601.6293363	1622.95671	196.3184206	2555.119263	132.6281616	455.4623259	3131.389676	155.9620701	667.7685676	128.7977894	595.0589941	102.8234896	58.90468527	145.3197012	57.29982781	214.5789471	105.1521807	79.66739274	160.7628249	253.9806804	117.6547642	633.609677	87.13674274	1875.297693	1179.315034	9001.974476	3057.303865	414.9013607	4051.062164	748.7388751	105.329223	173.8827171	204.445346	140.2999322	628.4700426	65.05027092	550.5488793	166.4750552	410.0799626	77.20994541	343.690355	122.5120028	85.26753102
Daoy	untreated	3	nuc-ext	12	232.2237563	306.4374617	628.7030346	1683.452502	195.3996966	2765.183974	135.2316777	519.3266711	3340.352379	164.3026753	690.6787671	124.0769771	626.9585513	109.7321497	58.323335	147.7370435	59.79100349	239.9668597	112.5104341	83.5630283	189.5617231	282.4730137	126.4303626	683.7063274	89.32775245	1881.831055	1179.883604	9470.864687	3320.400231	407.7339522	4313.669511	749.8482823	101.3089537	175.868386	190.8142069	137.5683393	675.1594625	62.39721269	573.2058602	168.3761316	422.2037863	76.37212546	381.5214243	125.7533704	86.06168065
Daoy	untreated	3	nuc-ext	12	243.157932	316.9084288	666.9328149	1709.247842	199.4221477	2939.737037	132.0241323	522.2980461	3612.192001	182.5392831	714.9744571	122.4038445	633.0933364	114.3280915	58.17530788	150.1106845	61.44502998	260.6048463	119.5940689	87.17999207	208.0293704	263.0311582	133.0230438	664.0302529	86.69355592	1946.822047	1161.829561	9198.455582	3462.759343	392.7025625	4193.07121	805.7830719	110.1684371	176.305371	223.8678679	149.5120162	1044.880583	64.35446963	672.8748907	170.4534946	428.9320583	82.09835242	384.1036191	126.2250033	85.27714069
Daoy	Shh+EGF	3	cytoplasm	12	64.20282536	1149.836754	2593.71856	916.6895012	212.1652153	12646.83809	37.96120586	920.9387527	4275.664488	251.372101	1646.570884	29.53488164	2052.328207	47.04216821	34.39145768	91.8053654	36.93123485	961.7308155	27.5655286	21.61964016	42.76583951	77.37491047	55.74772769	165.2131021	38.19523492	326.5621888	4821.666022	1398.57652	8764.603128	131.6519707	7186.251109	64.46224567	46.43936051	103.3300711	175.7082489	32.96061544	295.6288086	23.31831397	1781.939693	47.51476561	907.9446723	34.88073659	244.1800341	51.68870945	41.45495415
Daoy	Shh+EGF	3	cytoplasm	12	62.8294179	1140.142757	2606.954126	883.140935	185.8440635	12227.00048	37.19756317	917.6627246	4351.787625	245.7710577	1624.91267	29.2629055	2092.722356	43.59124628	31.24708876	90.46354314	33.29208643	933.1239035	26.63615403	19.97472056	41.05728329	72.03160747	52.37276932	159.1392438	38.54878393	318.445315	4805.66658	1373.740001	8569.266112	127.5665469	7237.055619	59.43634783	41.64096441	101.3154649	184.3746964	32.68602403	544.6067003	21.56392109	1748.829582	47.63065637	880.777836	31.94690478	215.4448435	49.96913125	39.07094638
Daoy	Shh+EGF	3	cytoplasm	12	65.32680092	1273.928651	2683.501426	953.3408513	221.8940749	13291.11524	42.18234396	1010.677227	4748.079178	278.916985	1800.794671	30.080821	2277.972198	50.09161185	30.56361543	98.89107773	39.18603837	958.333435	28.57321942	20.94729737	25.1229842	75.99126175	56.81809548	167.9842444	38.00045348	347.7623893	5470.752716	1588.664367	8589.714417	146.9579815	7961.982482	60.02759209	47.18641252	108.003555	203.0452643	36.25236097	734.3089858	22.7583001	1880.625162	61.81525053	1001.841662	32.78550925	226.7997409	55.28362474	37.69597733
Daoy	Shh	3	nuc-ext	12	234.6534558	370.3806573	570.8639385	1679.849819	194.5347454	2297.638833	960.7392388	370.1582158	2477.824393	147.5677842	591.5053511	108.7165084	612.6237559	129.7494061	62.67757681	142.1112273	57.70732663	257.7458391	85.22228312	51.18770628	123.3478759	1272.77722	105.8535198	298.6987845	62.732978	1182.544282	942.2448879	6937.429879	2697.092737	329.5858358	2662.649526	933.7149504	72.39266536	167.7679489	177.8873306	98.00110946	672.5032763	43.83871565	410.1447722	138.120516	433.431825	82.172576	413.7324306	281.9677393	233.3996313
Daoy	Shh	3	nuc-ext	12	249.7083987	352.3089659	593.7010354	1718.953327	193.3464167	2382.287631	1401.149092	404.1368468	2657.03691	153.0135223	681.6438213	100.6235847	626.4418612	135.0316202	67.91643044	148.703341	59.58141594	282.6146734	86.03809832	49.03104915	144.7924867	1496.148297	108.3733267	311.6499743	63.58206075	1261.80276	964.8740234	7290.029307	2766.644944	309.183717	2763.869652	656.7065206	73.23207527	170.093445	167.6819996	101.0577477	712.8527554	44.34703582	866.6020723	137.3220158	449.8569772	81.29992223	384.8517232	317.7435944	239.190264
Daoy	Shh	3	nuc-ext	12	264.8577363	369.0411573	603.7286002	1743.216905	198.7774028	2356.813928	247.972987	418.1427246	2767.83213	160.1078173	607.285171	139.7537991	638.1826926	140.9463848	69.8382314	147.0029156	60.33543287	294.3049819	90.03080284	51.02979612	168.5692103	1530.716189	117.9275734	309.745906	68.01040525	1252.229746	979.2490372	7296.452391	2879.068332	359.9733034	2619.111598	847.3718978	82.41358908	169.5646634	202.5094428	115.9403813	636.0216214	45.63760413	399.9289624	142.2522424	489.9741127	88.56741616	348.7024945	361.8873343	267.4941951
Daoy	EGF	3	nuc-ext	12	240.7998785	278.8697444	687.6016972	1603.107625	179.7363326	2323.955548	61.94516363	367.0056173	2112.9563	139.2203973	591.6047349	99.27473822	663.2899957	115.861895	69.02816882	145.9508817	57.31830745	253.9863428	85.59702687	46.54523783	122.9718535	257.6703463	110.3306346	438.3307383	73.59131483	998.9513005	916.0885998	5627.797564	2062.010439	171.8925188	2261.465625	1024.390924	69.29572844	148.4096341	161.8395976	103.7220469	681.1884355	43.88589464	499.3544377	130.9595634	433.5436572	70.0772269	296.4711326	186.6592126	111.857838
Daoy	EGF	3	nuc-ext	12	253.4535424	287.8314825	667.3047055	1586.401863	186.5485038	2414.32542	61.09611125	387.6311151	2315.039781	147.1669156	589.9250358	104.9552956	620.7310588	122.9031798	67.1647547	140.7756193	59.19710773	288.823112	82.16590467	47.05269197	144.4516715	545.1095879	117.9638875	453.1587643	57.41581434	1055.221948	957.2926402	5791.581123	2166.418766	154.8019006	2202.07745	902.277062	69.71586722	146.7099596	157.5740699	108.5465327	697.7984601	43.16772168	487.038841	129.8941299	411.0652138	69.45063944	307.4818679	157.96154	118.5204453
Daoy	EGF	3	nuc-ext	12	266.4066665	303.0567299	655.5957474	1578.801492	197.9788226	2393.198866	62.71966262	382.6094748	2455.30346	151.2728624	600.3947711	108.8370265	626.5947784	126.9111449	70.07013036	157.2903098	62.6210139	311.3047669	85.29316318	48.47158925	112.6602859	1045.826224	131.5930591	437.4104833	68.19522007	1066.777402	1027.972591	5632.132292	2198.759426	179.5197095	2311.339324	1538.571474	84.91479053	154.1408028	169.0662706	118.2689601	918.8134539	47.59325602	496.7960774	137.1440272	430.2132887	73.35240005	306.2270268	199.653132	110.0565318
Daoy	untreated	3	cytoplasm	12	42.12428282	736.898915	1266.976859	494.4692897	232.3099106	7372.947229	28.79653967	801.8031762	2973.538385	222.3893898	1040.333871	22.68398288	1055.588417	33.39659024	26.26810796	66.70025745	23.08871115	579.5543521	24.1598989	13.88231562	27.03938322	41.09825063	44.5219885	106.6900832	20.98359202	141.4086507	2766.995365	790.1855157	4081.107904	57.44459045	2142.647001	33.50052964	20.3610574	45.59164216	63.52444278	22.21357622	94.55414479	15.66761837	1209.67619	30.14476901	497.9827366	16.22595935	84.12102754	25.06582756	17.17198539
Daoy	untreated	3	cytoplasm	12	51.31982596	888.3818751	1609.46979	596.6440382	240.1497705	8394.842135	29.47562069	897.8495227	3585.330053	244.6832491	1262.718193	26.4158912	1215.653298	39.84207672	24.52641497	75.7623554	27.19917013	694.7094128	25.64737022	14.78903409	31.85517475	47.59900779	47.61279607	126.4490902	26.52047092	164.0327715	2811.69954	948.0581967	4786.529199	61.38531676	2398.901079	37.23713564	20.60394446	47.62727226	68.41737587	22.87538113	124.8788007	16.41231174	1323.224982	32.37614257	534.616725	17.78305989	87.75957008	26.78616127	17.04202324
Daoy	untreated	3	cytoplasm	12	46.61966361	744.8595635	1391.212412	549.1773782	213.2321615	7632.858867	28.73776676	783.1483274	3304.316476	230.8383336	1189.545567	25.49658318	1135.199066	36.3519528	27.00985003	67.43779289	23.9757976	592.919798	22.42914697	14.68541983	26.65760908	42.20854298	42.22543129	116.5875901	45.70534756	177.190249	3009.666313	1032.599511	5188.904926	67.80761398	2415.488241	37.16826125	23.65877706	50.10415344	73.40624488	25.0450311	138.5020069	18.50822343	1367.112685	35.01022304	540.9147853	17.9376793	84.62135875	27.2293859	17.49798963
Daoy	Shh+EGF	3	nuc-ext	12	248.2114971	291.0561301	760.5515589	1697.303167	197.1984008	2571.97985	79.16944033	448.2073449	2883.96831	156.2828381	625.5662753	121.6123766	675.197969	174.9331992	88.65969117	169.9024416	71.22710812	315.2736688	95.21528205	41.07056601	157.2108948	1625.124372	118.9992267	449.1987629	69.81371221	959.6365923	836.9287483	5659.931069	2522.908979	167.2780946	2328.915521	1119.252459	96.16464335	172.6954058	178.3615893	115.8527743	603.6820254	49.60502304	464.0573035	142.7005361	418.5349693	77.74852125	329.1090079	327.397098	198.1610889
Daoy	Shh+EGF	3	nuc-ext	12	253.7531886	295.2548195	701.2135614	1677.52781	187.8442682	2565.754607	79.52760711	458.756401	2987.556881	157.6537874	607.6981749	128.7726483	652.7213199	175.7453398	85.91703189	163.779196	76.04437965	357.6638234	95.15942344	50.12217382	179.7015814	1595.092535	121.1169711	476.1283011	69.32216279	981.8699825	878.3605012	5996.451439	2486.165235	182.1733691	2292.431455	1005.28441	94.22922625	166.6687179	173.047143	114.3710324	632.3071817	50.44901476	460.4507839	148.5676116	431.4775501	72.18842669	346.2798148	320.2992034	199.7826072
Daoy	Shh+EGF	3	nuc-ext	12	265.3054774	289.1754311	691.9009844	1671.156521	193.3445174	2664.846298	75.61878776	477.5942849	3087.596007	163.5579362	595.9601023	156.4759994	651.7252539	167.5421309	79.93733085	143.5031584	78.31888973	363.1339877	103.985312	54.69142233	197.123181	1516.577008	130.1313387	451.660871	74.87685409	1033.638104	908.8342691	5799.392097	2631.211056	225.2405082	2315.512011	1050.600326	102.0198424	174.3949228	176.1188665	126.9736692	754.2377192	54.68476424	485.1069428	156.3643451	451.4987127	77.2328873	351.851771	337.2049309	241.3065828
Daoy	Shh	3	cytoplasm	12	67.19258268	1147.495046	1989.15125	965.0758584	309.9890843	12883.10579	45.43039196	1379.439665	4896.883228	386.1396632	1934.586094	51.09964004	1795.041612	55.74422218	55.91991406	126.3713201	39.18205681	1153.087156	39.87022015	27.54424028	56.24825784	83.83699157	60.76490813	172.8600814	38.23323161	137.1833588	3239.635284	805.5737891	5017.888308	72.57342584	2836.622611	46.64031103	29.21051758	61.87637445	89.33535408	25.39223936	150.06168	22.07973191	1409.465506	26.59278038	754.6099644	26.16649968	106.670699	33.20077565	22.32056992
Daoy	Shh	3	cytoplasm	12	60.17277675	1017.951804	1923.749818	862.3785509	206.7012959	11343.58907	41.25000687	1284.915968	4737.340514	369.5583586	1881.526389	36.16999087	1685.093837	48.06618573	44.26808257	116.2606097	34.09028425	1020.001169	31.91019717	23.24503653	47.84745913	57.55549771	55.71729365	154.8410944	40.15649556	170.7525048	3965.949587	1035.329569	6525.337265	95.37088465	4110.99226	51.94168786	30.53624306	75.71112098	122.5473024	14.53842686	210.9844521	26.80614693	1735.187494	39.59338941	925.6127505	28.62211106	124.9191574	37.06473612	24.58938381
Daoy	Shh	3	cytoplasm	12	62.25501631	1049.965036	1910.543383	882.8250999	196.6178766	11877.47949	40.43078444	1298.392753	4984.579883	377.0652346	1922.97851	38.90634978	1760.669006	48.84226797	40.3228215	114.8140765	36.09629634	981.9958102	35.29563376	23.50307178	51.18605595	58.73139922	59.58567758	161.7277951	36.41086614	162.5460982	3956.307322	1077.631981	6567.32231	97.32107319	4606.763425	47.83497712	33.99518035	78.10573143	128.3330723	15.13245077	215.717797	27.07022576	1808.031879	40.72243889	960.3177599	27.60720231	122.430945	37.61777901	25.47849372
Daoy	Shh	3	nuc-ext	18	323.2605583	509.8975415	744.3829375	1602.352094	173.4382215	1552.893183	52.84939764	326.4709932	2613.196187	149.7853436	590.8700904	100.7372541	506.9008738	64.34355805	65.36547713	147.2521522	54.64373272	188.1165301	69.67944573	47.27028143	141.5352213	178.0431356	116.5094031	574.0529875	72.59429814	833.0523588	1410.278801	4499.119016	1885.682351	303.0194031	1457.925787	487.2036291	57.31691421	151.2157822	136.1738066	14.58213751	1885.341206	42.74010624	408.0249839	127.8668139	292.8611391	64.66285202	301.0591403	145.007075	92.85965921
Daoy	Shh	3	nuc-ext	18	328.5555727	379.8262464	590.7433787	1617.4166	177.469436	1307.412148	52.22605823	322.5432678	2504.646112	144.3912886	576.8820439	72.39265452	501.6846842	65.42613893	56.77746677	151.1480123	48.36360485	194.8054887	65.75633904	43.70202267	145.6777226	183.6837484	105.6677133	598.4428901	71.24625525	852.3499252	222.9039951	4133.89965	1891.500857	207.2329924	1518.483293	450.3699825	54.3201052	160.2682101	100.5021907	88.46187006	1482.403528	40.63879809	453.8284582	141.4613268	206.0068059	66.00023895	300.153315	131.3288533	101.9521525
Daoy	Shh	3	nuc-ext	18	375.9011054	559.0575104	525.7292549	1635.250707	180.349969	1300.774529	53.81080988	339.5459475	2585.379225	144.7439471	583.7552088	76.18762401	506.513696	108.6742043	59.01956666	153.2214749	50.57248003	210.9688747	69.16188984	42.54788768	149.8864155	189.1158719	106.4441767	603.2581759	73.65294857	823.6198429	321.0228327	4067.604104	1861.680937	177.714397	1529.073869	513.10698	56.99059462	159.523637	88.96912818	86.34750781	1460.286358	42.55164969	519.6999075	132.3578603	188.0314637	64.78889667	297.998588	159.4779228	90.8729777
Daoy	EGF	3	nuc-ext	18	473.6802358	1038.424029	1364.591063	1692.593988	203.0625521	3231.437088	81.6053758	377.8630476	2597.627852	171.7868408	633.0355189	183.1068655	541.0329589	112.0979124	71.36581678	155.1901673	56.8959651	354.395009	67.8814065	47.47010077	196.8422547	925.8718922	120.0575336	487.9088277	78.77109787	1602.783696	1256.191308	6309.68822	2768.72096	253.0013277	3617.636168	1312.021443	101.4241202	191.4402873	185.7798229	111.1408282	1988.958838	47.36909178	596.0462487	158.075679	222.0016118	70.089625	346.5730721	254.3193267	236.7534584
Daoy	EGF	3	nuc-ext	18	401.1146224	1062.7284	809.3905092	1679.876802	192.6528606	3061.677468	77.89929182	374.3798659	2659.783532	158.7269186	637.158413	105.934066	561.0136852	127.5204238	64.30475487	154.2149199	61.27963833	244.7954854	69.7594751	45.50611413	139.8284788	809.8231772	119.9455282	495.7197698	76.60307979	1585.354717	746.0344923	6272.083672	2326.111006	253.9799253	3658.380581	1148.743407	93.02319448	181.3344986	183.6536075	96.17316004	1417.754435	47.82600057	477.2558009	138.7016691	249.23533	66.80272803	325.5462368	238.8394169	217.9104785
Daoy	EGF	3	nuc-ext	18	418.0958451	1015.820393	1104.965464	1691.971135	192.477907	3025.785762	76.93561474	377.766136	2562.32245	156.5258642	639.6929783	91.18507438	509.6055135	129.5778116	61.19813918	156.2491716	62.12409574	200.8300271	72.63849025	45.26709652	146.2604043	740.6740309	107.5892238	505.9475968	75.97925739	1563.06428	808.9534009	6715.655851	2288.181371	245.6458802	3325.360711	1131.077435	84.3904651	179.2030946	182.9459808	89.01631772	1337.266191	42.85584512	432.7553145	126.3821655	232.1931476	69.64226506	320.4431385	301.2421791	227.7640124
Daoy	Shh+EGF	3	nuc-ext	18	421.647994	160.7870848	1328.350563	1847.920597	206.577877	2601.250674	75.79863679	403.8203667	3401.9489	181.424039	1000.105593	292.677283	537.5881108	287.924846	75.03567909	161.0619254	65.64631105	213.1249716	94.00270749	54.55525039	195.6900233	1399.757644	109.4629265	573.941234	79.46340751	1399.845372	1123.401366	6060.002664	2248.130442	331.4123747	3490.588154	1095.316638	118.359092	207.5234516	200.8977318	128.7859506	1154.213893	48.89086112	459.281677	140.9267618	106.6776803	81.57022013	385.9935729	851.125623	432.5414358
Daoy	Shh+EGF	3	nuc-ext	18	407.0451777	205.2080881	433.8102705	1714.833816	195.4365487	2423.575451	66.98596517	393.9147845	3394.878796	150.2157124	652.9425979	144.8008936	518.4144532	169.1927248	61.90075687	153.4343181	60.27163109	291.3453449	82.7001774	48.38630943	178.8545767	1184.034135	109.3955982	521.4964655	70.50482681	1391.37632	848.1984447	5979.056634	2321.242079	268.8473256	2928.009724	955.3237371	104.7687994	183.3211377	176.9958528	106.5715337	1222.98326	44.48802839	439.6988201	141.7446819	54.25424405	72.33606671	353.3901264	635.8834579	410.2442265
Daoy	Shh+EGF	3	nuc-ext	18	473.2966422	203.7864636	350.7627487	1707.630948	192.8633653	2255.196215	65.13395554	392.406768	3413.342725	148.905937	619.4241541	146.668633	566.1408042	163.2406476	60.54719435	154.3352273	58.57426701	276.1489483	84.29940516	47.85108628	186.3418132	1259.373746	108.9826395	523.2320423	65.07367532	1345.953624	1242.938222	5874.774198	2315.072968	242.4299847	2878.311327	946.2651892	100.6993712	178.3270755	166.3691775	100.1747821	1263.445049	44.9504055	444.2687388	147.889384	41.44969934	72.12484156	339.32558	498.6348343	377.1972575
Daoy	untreated	3	cytoplasm	18	76.19067059	1637.405217	2561.858776	1233.026853	258.0820788	15326.2122	49.69413858	1952.632093	8267.487812	623.5165188	3350.191087	47.59175912	3299.650753	59.02665146	45.9729779	182.6319552	60.85347	1559.100125	41.91591181	29.21750025	61.86073987	108.0643217	67.09307012	265.0882837	46.87044912	236.6128318	3437.811754	964.676771	5939.076002	71.60489525	6590.429278	47.45437134	27.05377296	61.16831838	83.71715502	26.92167266	419.6028835	21.54999769	2000.859711	36.11773901	832.9598105	28.48229397	191.3458775	39.47994099	36.43430237
Daoy	untreated	3	cytoplasm	18	76.73429303	1588.119343	2395.570894	1161.873451	222.204038	14732.1696	41.18093994	1789.662599	7951.804581	566.1505421	3094.875976	44.09387877	3012.730864	56.04469758	38.2842423	170.2977216	48.35113293	1372.769935	37.84331967	26.18952699	53.79813292	99.24202006	63.84503845	248.9950039	43.77331356	267.5454615	3870.289194	1093.084971	7041.750344	83.76098369	7410.105672	47.64383205	27.28511157	67.20156085	88.03319259	29.54876739	477.3703343	22.80225356	2202.488756	41.3072211	928.5453704	28.91216782	199.946965	42.51641759	34.23630895
Daoy	untreated	3	cytoplasm	18	76.5624536	1448.164144	2557.234163	1083.583643	215.1240441	14032.83436	37.57749921	1689.866722	7648.636785	555.8983873	2945.19279	34.02445309	2809.931007	55.46961476	36.58993017	164.3063427	44.85097032	1313.339868	36.80007459	24.94769836	48.14326294	103.3372589	66.5945861	216.8443153	42.44187987	247.2508858	3760.625659	1050.784269	6163.315653	75.50433666	6756.053873	45.03912462	25.27226616	61.29199352	82.34388228	26.50372512	812.3026972	20.40452245	2037.023206	39.03535583	875.5977528	35.58008056	171.8199364	40.1178985	30.11043709
Daoy	Shh	3	cytoplasm	18	51.55287292	1136.921799	2433.713797	926.2176399	149.5123978	9678.049114	26.52622149	1169.926091	5547.459037	351.827485	1955.829386	27.33005784	1540.065363	36.92072161	31.11149486	119.1457429	31.68634963	1054.326837	25.40833483	18.82765938	31.95437538	86.33961879	60.31903905	154.2403322	31.57186174	172.1257763	3183.898501	667.6719548	4904.813693	67.26146131	3133.108117	30.92601157	20.99429279	35.36459875	55.77710272	18.47663621	284.1985318	15.58587457	1276.689951	24.41879148	676.3113494	19.42563368	103.824231	29.97819476	17.04254259
Daoy	Shh	3	cytoplasm	18	54.00994457	1422.574973	2470.952745	1002.572872	154.3709216	10491.13252	30.39394005	1259.320435	5788.780135	382.4280414	2092.872542	25.46291068	1637.173832	37.93061528	32.8799544	126.9004551	33.18661089	1106.378068	26.15862719	18.64651509	40.1948076	80.27356996	64.63390214	167.016024	31.10808745	213.5810702	4236.014289	859.2542532	6194.690702	83.76102595	3957.11448	36.10852299	25.59967557	46.31121156	71.90138622	22.65949364	322.4510838	18.22897424	1522.47007	29.91783285	837.2897295	20.560832	128.870058	33.21751953	18.5224321
Daoy	Shh	3	cytoplasm	18	55.55651218	1357.420969	2816.602131	997.4110247	152.0813971	10090.02621	30.10515109	1164.665562	5693.955598	377.6093554	2070.70995	30.77070864	1608.260645	39.68338772	31.69289797	120.0915686	29.59599054	1049.0686	26.01283511	18.41188878	36.36926444	86.95601198	78.24601791	161.959998	32.11496228	207.8728955	4251.122324	882.5085618	6459.140465	89.0220982	3840.274986	34.86081148	23.47001353	50.88118725	71.89223904	23.28544178	449.8145639	18.39978128	1447.83494	28.6563721	827.8149097	19.36144853	136.0951919	38.69510281	19.31803115
Daoy	EGF	3	cytoplasm	18	59.00130323	1440.001652	2275.465598	701.0158736	117.7007199	10469.54445	29.67567227	1373.712098	6485.126915	377.1247329	2552.447846	31.36649243	1528.792992	33.67967891	22.75987604	71.99398246	31.40189563	1117.425719	28.94999849	16.41507892	38.94653292	84.0894282	80.13853087	186.9579586	36.26851378	145.541916	3202.163275	666.3069385	4520.148235	52.60162227	3611.392895	35.22645265	13.85291411	45.25847568	45.87951806	21.5188099	213.3265677	16.08994041	1697.918309	28.92623778	721.6678326	14.20316326	64.1505225	30.51572958	22.06437464
Daoy	EGF	3	cytoplasm	18	71.14224404	1693.933807	2554.82834	808.2229337	124.5103036	12147.11469	36.48633265	1523.596589	7590.077388	417.3450652	2907.279034	40.22341967	1671.69284	39.80366133	28.76590792	84.15501547	31.41338056	1244.369719	33.62424816	17.66974862	39.22357724	100.9068051	88.05789888	206.6683304	40.385191	177.6597805	4292.10848	898.3129247	5868.973387	68.10869299	4778.04026	44.50338252	19.45468662	59.28032115	59.17382012	26.1125742	495.2275084	19.77016643	2179.750763	34.87800046	756.1545622	18.61024006	83.7199081	37.78329177	26.07012186
Daoy	EGF	3	cytoplasm	18	70.0746775	1592.774901	2634.069237	725.9602043	125.9984462	11702.19016	34.70686776	1453.88941	7293.550311	407.0494289	2774.413698	40.70750515	1885.095061	38.64030249	29.59341343	81.7090857	30.82854043	1187.737409	34.19785558	18.1961812	37.31723802	97.01846888	79.71183672	184.5826889	37.80666089	189.0897785	4745.475818	1018.875288	6630.948113	77.31676588	5260.478814	48.67804608	21.27964388	68.92894602	65.52620958	30.27715352	526.781629	22.74565327	2337.909651	37.29249452	626.1244458	19.56381005	94.21721907	41.32757363	30.66609378
Daoy	untreated	3	nuc-ext	18	277.9389701	348.8110307	633.8555366	1743.68545	208.8890082	2649.179608	109.2185783	402.0010131	2605.291703	159.5526735	583.8526408	122.9920704	658.4450429	184.5366476	95.46149062	160.059922	75.75022914	274.4159908	113.4701236	67.78842904	171.8734654	1288.462613	121.1888241	514.6036922	74.79525869	1111.203664	878.1796577	6811.528366	2780.713721	276.589076	3229.670171	1036.112062	146.8239095	211.8332059	34.11134601	64.04221098	433.1187181	51.39104845	484.6439522	148.0875105	567.6712089	75.73261049	307.2826017	183.1034292	110.269604
Daoy	untreated	3	nuc-ext	18	293.0247821	350.7965609	605.6212391	1746.756756	202.0543859	2646.067509	103.4967705	427.2225178	2757.56439	163.3437044	577.4080391	130.4194714	670.1254031	197.7775914	83.60977897	160.5958395	80.47549124	305.5621559	113.2159211	74.43122066	199.1244535	528.5372496	6272.420957	569.9740852	72.40723228	1156.269666	873.4336648	7436.286826	2900.433361	267.0625976	3273.822581	1080.434799	142.8855207	218.521245	34.44898382	59.5812632	351.4150007	54.95245885	470.3633863	147.7560178	593.7303923	76.76061751	314.3943172	309.9590781	103.7629208
Daoy	untreated	3	nuc-ext	18	291.8193908	356.2559915	669.1938651	1750.872769	203.9461082	2695.624496	103.0710245	421.41166	2712.479655	165.6542725	572.7775806	152.5341868	669.3605646	185.8830206	77.57614199	162.316071	87.35655233	332.1420633	114.2284509	68.15537007	210.8457665	581.7821274	141.9870226	420.1224824	55.12918598	1228.152272	880.0730565	7233.2026	2944.331677	239.0204422	3063.751159	1051.352252	150.1249937	206.7198902	91.69637867	269.1380515	607.945331	56.67841471	471.6065387	146.0554411	577.0708896	77.90663078	319.1124196	271.895788	112.0427533
Daoy	Shh+EGF	3	cytoplasm	18	110.6077008	1678.485861	3550.288028	1445.91743	201.4445545	14333.07399	43.53171952	1904.57904	10258.97092	503.0494045	3658.660219	65.40969217	3349.505648	77.53300935	78.80467971	170.682039	52.98989551	1757.943084	45.42284762	30.71187546	75.27486184	165.6502791	151.2741904	282.857919	59.98421324	113.211797	2514.462058	529.970353	3829.994736	54.92361969	3487.574109	31.58262688	19.41961637	45.48247716	52.68982275	21.69963902	226.956288	17.41209198	1233.389249	26.89274145	639.5016349	24.73948498	106.6170697	32.29304071	21.72873968
Daoy	Shh+EGF	3	cytoplasm	18	110.0731873	1742.493033	3439.290552	1477.05095	190.0394819	15232.883	47.50403481	1925.958819	10954.05015	536.4919671	3708.683646	72.21161958	2339.567208	61.34702491	73.18982053	180.4734598	54.49762696	1702.984692	46.64170629	27.3397284	69.9171592	155.8830178	137.548589	279.5695332	56.31649922	131.5889936	2698.455312	576.3223473	3954.851168	49.46224883	3695.936859	32.47047169	19.9847485	47.65433558	58.69433471	22.21694671	86.69828116	16.68045567	1317.291395	28.12325862	655.4285753	21.67920431	115.1599865	30.41892197	21.90216364
Daoy	Shh+EGF	3	cytoplasm	18	111.4541715	1813.346353	3865.134	1494.705336	188.475488	15586.40143	14.3007801	1957.07642	11491.17653	550.5438544	3687.318609	88.19767331	2639.171161	66.67629036	71.65535558	183.4619242	56.50966797	1713.488791	50.61041579	31.80087599	75.79636122	143.9425977	131.7659102	312.6405524	59.40508692	121.5840302	2434.206083	531.6742721	3514.412356	41.67222915	3411.381399	28.60370101	18.07695361	43.64131967	55.90347464	22.56833841	315.7797341	13.15473358	1161.112819	24.85476003	595.6722398	19.87481487	103.3494481	25.51378656	21.22147445
Daoy	untreated	3	cytoplasm	24	115.8333389	2066.233406	2815.150738	1468.470029	243.6031721	10824.5192	45.7423745	909.1008238	5182.439659	274.5626785	1889.283023	61.45674067	1529.714899	72.38242047	51.02956617	154.4743421	46.53551658	1283.168543	41.87157382	33.82879306	73.24583408	142.961801	86.68276878	303.7777487	59.14651538	433.3995355	4739.960968	1462.520656	8895.963566	142.1916028	11937.43106	105.7446328	78.98360326	136.3727625	204.1237148	58.75309981	1129.408073	37.16976064	3063.403994	99.46300375	2586.462951	66.95086836	488.5477365	98.94332879	75.82259256
Daoy	untreated	3	cytoplasm	24	107.858128	2158.601234	2191.012766	1460.529999	201.0831022	10923.10749	43.31426884	1209.075466	5575.807789	283.1519976	1884.803254	51.78678862	313.1126827	79.24925118	94.20990422	164.7026103	43.6279042	1322.836232	38.67550998	29.59161886	68.89956301	120.3766937	103.9007635	291.4688384	81.30660795	422.0833381	4540.187098	1457.810175	8102.386332	140.4965209	11465.48527	92.8540381	60.89329848	128.4750528	212.4697043	59.51871276	949.5404787	36.33202313	3064.642181	100.725955	2596.120424	58.94962332	378.6789529	86.75504139	69.49262625
Daoy	untreated	3	cytoplasm	24	109.7545128	2030.090472	2301.558516	1465.882554	188.9791842	11338.91415	42.50782458	1233.94392	5836.53476	305.8617523	1972.957657	46.98740538	2049.061113	70.18923955	49.69624563	161.4656543	41.57357406	1315.413596	39.10574684	28.13216726	68.38753535	111.521009	107.9592577	288.6740365	57.75923776	411.0062667	4449.368708	1556.695997	8132.527777	158.4197639	11714.98468	85.99345263	66.10378005	131.7691813	193.1639182	60.4508331	998.5153483	38.30859716	3096.648873	101.01707	2541.08458	56.57913829	323.8093718	82.89461715	67.44460224
Daoy	Shh+EGF	3	nuc-ext	24	256.8567055	322.692973	572.1007381	1718.480208	174.1066171	1448.980822	47.65750148	354.6293228	2190.196382	146.2510514	628.9879128	103.1680768	528.3837514	110.9492825	58.7385241	155.5981519	50.54964317	224.0760523	75.3317316	49.27073163	186.2624429	444.1965379	104.9356071	557.0842698	82.70267776	1590.550428	959.9610042	4905.812127	1968.496109	276.4509314	1662.337501	432.9503095	65.76786308	158.4569328	503.2528607	93.78932411	1293.351208	42.65537644	447.239257	139.4580886	210.68533	69.37421133	314.2435622	177.4160741	122.0467097
Daoy	Shh+EGF	3	nuc-ext	24	282.1497541	173.4741568	533.1732131	1718.545389	185.6095705	1598.761291	48.89844386	382.6494904	2521.325006	152.3690088	618.4737815	90.79416058	548.9097198	111.8756101	60.62256161	159.1679215	52.82691039	247.8410578	80.67290994	50.83853952	202.7862463	506.3201989	86.61023258	603.1733771	85.34569098	1627.142358	1008.156649	4538.967021	1998.214944	234.056331	1701.268681	538.3469005	64.59129704	160.9223406	421.7185724	94.27454856	1318.870719	44.33122873	531.1603285	142.4774941	221.8400098	70.07084454	333.7622599	169.9044927	123.1230331
Daoy	Shh+EGF	3	nuc-ext	24	282.7050908	257.2216468	499.1612178	1699.430003	189.9603612	1670.530594	46.81674437	368.0567926	2614.243734	148.3479001	612.7774599	103.5934392	541.1440264	119.1098992	65.46857878	156.8074849	54.14004812	252.284598	77.78218725	48.6310185	202.6857867	481.4668285	85.38491539	632.4214581	81.74339868	1706.795159	369.8254028	4808.709363	1993.958371	276.1678432	1771.696352	576.6072918	68.16297396	160.0065818	361.0994594	100.7780866	1329.140044	42.37625016	502.298299	145.7952933	196.0081934	69.77820787	327.2655522	151.9147595	120.6358995
Daoy	Shh	3	cytoplasm	24	114.3255183	2125.045507	3277.443371	1622.64934	270.3309712	13755.58914	45.99074438	1075.076312	4804.921295	308.8775937	1906.100424	44.57084556	2322.263805	66.53861424	43.56286783	156.7674001	45.68821432	1488.155909	38.22710114	33.01406999	75.98715988	173.0184298	83.81335411	287.8481574	54.9815213	513.9700238	9208.944808	1750.074122	13136.73552	295.9384004	11387.55477	107.0013405	83.63978706	172.6325496	206.4766175	69.08168168	782.8879582	36.2054784	2788.970503	108.3604825	2467.058323	70.3779596	428.7721039	97.33295421	80.17753005
Daoy	Shh	3	cytoplasm	24	107.4994345	1763.254684	2177.62897	1700.616988	212.4843197	12818.74409	36.14031739	974.0734505	4641.492429	279.0900061	1593.471778	52.7810908	2048.345792	60.62675463	39.05007103	142.5749786	42.68336335	1403.910318	35.95184187	27.94995014	64.50602629	143.4832768	79.27127086	250.7688941	50.60396107	407.0965499	7229.172255	1456.337193	10565.07507	211.4291345	9234.091587	81.20811113	60.73426528	137.2952501	175.8846899	56.96916414	708.4598238	30.30099457	2310.691833	74.94901814	2070.811956	56.91102591	324.3268604	85.54906779	62.34582309
Daoy	Shh	3	cytoplasm	24	110.8261779	1886.638104	2446.248626	1597.673374	205.344508	14366.61112	37.89425435	1029.260816	5164.994592	323.8001203	1921.575995	52.96322276	2416.616179	68.72838398	44.72382164	156.1720711	44.02038461	1480.074274	37.62109458	29.46458976	75.70094927	135.1177283	77.83278167	272.6736109	53.14579619	449.8021302	7855.931108	1701.202	11740.18142	214.9391836	10392.41027	87.48105726	62.4984698	154.3895983	191.169945	62.2063489	810.96051	32.43136326	2551.138279	90.45757219	2284.766672	62.31595319	325.6308687	90.4455334	67.43271601
Daoy	EGF	3	cytoplasm	24	60.24470491	2279.479074	3155.732508	870.1969174	141.3569369	10292.3199	35.40501495	1606.933476	6833.833253	486.8052441	2751.64016	37.45477308	2277.040306	42.5920015	40.92289758	124.116641	42.20737646	1010.873143	31.48240979	29.63537936	75.91052439	137.2572008	57.31737105	191.2166727	40.40507087	283.7933531	3721.417807	803.2635224	5367.335252	86.87739703	6332.611015	36.08783778	24.93677641	61.06959462	61.3979714	24.92055769	1033.04744	21.72445279	1696.204834	31.69976274	472.8405076	31.47442315	193.8179536	51.32805614	38.00490475
Daoy	EGF	3	cytoplasm	24	65.06320122	2479.679603	2640.445945	743.0184492	120.6123274	10703.16046	30.57380872	1541.742157	6935.210352	460.8045075	2568.867618	31.047203	2149.46671	38.63195553	32.72033435	113.4641695	38.7388478	978.556067	28.75478613	26.72338981	70.8416843	103.4473912	49.90506895	184.1084763	35.85940169	305.0893173	3997.421421	921.3468739	6086.11645	102.2058071	6836.835593	36.90353973	22.0384405	64.68124817	75.15390661	27.14028778	973.4412258	21.29955442	1880.275852	34.86160252	523.0437956	34.20668102	157.9690777	48.37017542	36.82161012
Daoy	EGF	3	cytoplasm	24	65.96936633	2509.089486	2728.857204	776.523578	118.8996426	10996.78254	31.2592294	1599.14003	7272.067014	485.9505618	2761.251093	35.48291343	2334.711175	40.7000052	34.27600124	120.39052	35.58091795	995.9126842	29.75952496	26.00143674	61.47459103	113.9300591	52.76287143	185.8477981	34.41777589	382.6113955	5606.181061	1304.039169	6942.696433	110.4473143	8028.913776	43.01363896	26.12018503	72.89591838	84.3927399	30.72541449	1075.846057	24.77913632	2161.705193	40.97442407	590.4346751	35.23406146	171.2219273	45.15772076	36.02540322
Daoy	untreated	3	nuc-ext	24	297.6852919	364.9549209	643.9848463	1585.785485	190.9320323	1830.273962	66.778119	434.0404722	3348.725637	137.9956343	551.8878449	300.1103241	435.4362992	186.1474512	68.31357033	147.238355	49.78328166	144.2581932	89.13356697	43.83595193	168.7825289	700.3493635	116.5860224	608.0191214	74.62684436	1310.864085	879.9573452	4863.732657	1699.262909	202.9167168	4254.535112	1479.773324	128.5293079	169.1327343	194.538682	133.7045116	3044.160693	40.00215165	411.6438742	165.6478735	491.0699924	85.43308276	315.3550495	464.134264	349.9533687
Daoy	Shh+EGF	3	cytoplasm	24	49.88485205	1098.053956	2352.995324	1246.778686	181.8382701	8195.611625	23.19996181	1264.891422	6376.022974	321.6578207	2288.552349	40.98833319	1460.076154	48.62951643	37.55243178	113.5571579	31.93585952	932.9851965	27.379235	22.81381557	43.93937328	89.23951675	63.59944686	152.1794456	30.2499322	157.8037704	2529.516217	527.2638376	3412.067532	67.5131539	3886.028726	27.95531305	25.9316039	38.06524507	60.55234138	16.53439629	1118.258709	13.80139927	1064.321036	24.15458559	688.4312207	27.86698349	132.465405	35.82055247	21.61440584
Daoy	untreated	3	nuc-ext	24	302.3764691	129.7616514	558.8020245	1664.057914	200.4130727	1529.915405	62.7967486	339.9236894	2737.090833	149.3785945	564.1239961	97.08278397	454.4570321	193.0108604	61.28553977	153.2100909	50.7464672	136.4470862	83.80699296	44.54044543	165.6570787	416.6361562	112.4197224	551.7519293	70.01173868	1345.874585	221.6676164	4461.499069	1640.379549	198.7849003	3221.64946	1418.276688	103.4554154	155.7677076	176.7056143	86.48824249	1723.062925	37.95689171	382.3541891	165.0264446	263.2794106	71.99305636	301.0687671	452.4058982	343.1641505
Daoy	Shh+EGF	3	cytoplasm	24	58.70782298	1311.274496	2572.513955	1131.640265	162.1397332	9665.673155	28.48974234	1417.063285	7429.510485	342.5091308	2547.189366	23.636753	1402.532707	52.2422712	35.3451699	125.1786485	30.47545079	1071.767456	29.28259284	24.30091989	42.19256677	103.1492356	55.39112375	173.017451	36.64893663	204.2046596	3174.14125	722.7196602	4306.717835	76.47799166	4802.410623	32.6573127	32.63317131	39.33001053	79.88134576	19.46134172	1071.649155	14.29875513	1361.275771	14.02920773	857.8682954	30.37324796	145.0327163	35.63044008	21.11871751
Daoy	untreated	3	nuc-ext	24	317.3483015	239.1145912	454.9159272	1580.88518	181.9626145	1405.703756	57.97973196	323.6395885	2640.664663	142.7493228	553.91568	79.32160185	450.6137979	192.1429957	59.38886888	147.812981	49.90129441	146.1825892	81.62550301	43.49828979	171.2142829	792.4448131	107.9622126	554.4177138	66.74945649	1340.536897	155.5603825	4685.7861	1682.467343	196.6296998	2798.25606	1032.608126	106.3626656	153.8380486	166.488324	90.85959119	2038.745669	38.67981759	383.6513002	167.1336687	299.5205517	71.27096022	295.9798119	555.5813008	1514.810036
Daoy	Shh+EGF	3	cytoplasm	24	52.20708598	1258.962567	2486.036838	1110.471488	142.6043431	9034.714758	26.33632917	1319.221383	6667.302751	324.4953394	2282.834558	27.32880614	1543.503603	49.76843372	31.96033845	110.8838926	29.75925869	968.5150184	27.37891739	22.73126734	37.85981615	81.90910869	42.33015085	150.6560246	31.56894616	197.8815447	3087.715708	776.1214131	4417.693099	69.76317186	4882.036308	32.91602789	31.71710942	39.23728619	67.28677835	20.16981009	1174.197122	14.24251163	1378.497554	9.163470755	841.2901654	27.61610441	134.8588581	33.87095202	19.34225315
Daoy	Shh	3	nuc-ext	24	352.7020006	548.9649162	1214.570158	1619.307258	201.3541889	2666.57565	64.89380302	364.6981448	3069.143186	167.8238418	706.8420778	106.6255171	471.3482705	232.802485	85.90057321	153.6215633	57.47958516	214.0239315	97.92951351	49.85663148	185.0443234	1412.668732	132.1866887	727.179909	78.11253846	1524.522541	1260.507757	5582.091368	3493.80301	317.6069829	3706.381847	1300.467981	128.7923205	201.7029816	182.1973228	109.2267808	1511.529257	47.57008654	820.3283306	169.5044175	384.3139236	82.9454299	348.4303916	753.7516698	451.3516248
Daoy	Shh	3	nuc-ext	24	323.9463023	522.0752885	551.7298574	1797.687909	195.5140985	1634.290194	67.23666693	356.6374373	3137.962001	136.7820753	623.4974886	81.88710403	524.4417133	172.0974676	76.91910944	156.727936	57.34437348	208.1073261	99.56544781	46.27907548	189.7013531	1261.520867	137.4265285	610.4133777	72.24127248	1567.306782	675.8064178	4962.484612	2760.946733	247.6951945	2546.824805	1037.752664	96.62400625	172.6803308	166.8023737	102.5258854	1289.846333	42.35424765	485.9919582	153.271142	370.4800418	77.53259644	315.8801567	602.1397668	348.6254409
Daoy	Shh	3	nuc-ext	24	336.0247799	262.0808538	529.8781864	1818.639303	197.5840082	1614.110388	62.68922531	342.6863197	3332.96255	137.4451528	605.9686645	94.05268179	535.5325021	164.7620944	77.4901789	158.6705622	57.65537491	195.0944196	96.16508165	45.62277291	189.6510534	1241.350171	139.8107116	608.3300959	76.31510123	1578.588704	613.0094075	5331.181761	2846.176117	265.954657	2514.776788	973.6924824	122.2925378	174.4606423	168.2938335	98.24800114	1282.838696	43.60278068	604.2345727	156.7373788	291.8956249	72.56832405	317.6554836	638.7720898	373.4805629
Daoy	EGF	3	nuc-ext	24	321.1467743	329.9358127	929.8131408	1636.929647	183.3371724	1327.228349	55.88430742	330.3942824	3229.632005	164.2831647	630.0835499	154.3269422	699.9727116	316.6880346	141.2884118	152.8626856	65.44076064	203.623312	95.25811247	51.54375751	188.547346	959.4900211	132.5467061	739.5092008	100.2243615	1438.263169	704.5967651	5802.266581	1182.017839	221.1375279	2657.741316	1304.950488	128.4250312	217.1810242	923.7471375	125.5511201	902.4423135	61.5862222	583.1752473	309.0982151	340.8969605	77.32356387	424.3439465	374.6882756	738.2892617
Daoy	EGF	3	nuc-ext	24	337.1413436	228.9293477	213.8863282	1683.79274	188.2090539	1795.608218	62.44015143	370.3861152	3185.509293	151.3782025	608.0980592	124.6019076	1146.177344	242.2860892	133.9144688	159.4832764	62.43298035	200.0254738	99.18538139	47.71430756	188.0734953	1203.561183	137.9855159	710.8123977	86.28550357	1410.879949	911.9016571	5828.941416	2205.450588	227.1047315	2328.299737	1008.664454	83.23424493	197.4237988	501.1349787	120.5082663	507.8378725	52.41192131	499.0902087	193.549629	375.8162642	76.5364438	338.7600174	368.9222741	517.8942161
Daoy	EGF	3	nuc-ext	24	356.5801944	214.8157151	146.0581291	1624.542118	181.9493602	1658.327339	56.5502302	347.0662923	2917.1779	146.7498464	637.8552882	119.4838748	827.8447633	210.7615175	132.7378015	156.1709236	59.4746514	184.9564057	98.3971376	44.96934783	183.6736134	1337.967363	141.6315184	826.7660319	79.60861991	1420.558899	732.2006849	6128.808637	2204.043669	211.4995475	2187.262476	953.7530381	80.38967334	189.9233094	306.4212914	118.9569517	233.4556332	51.35958338	464.7630382	185.3372278	372.8705565	72.79818296	327.7439847	366.0306025	433.3002419
Daoy	EGF	3	cytoplasm	36	131.0424191	4015.015887	3483.576501	1291.953978	250.3354259	16883.8343	57.64740729	2515.706975	13675.25035	596.9661794	3874.669705	85.57121657	4738.992743	86.46262343	105.7383505	210.1832902	72.70628246	1829.832686	53.48276114	37.65933261	142.8374604	164.5286238	143.5093031	406.597361	77.99233481	808.2573003	10328.98084	2939.700624	13881.69777	235.1644565	19528.47355	201.7662654	78.09959652	171.6334036	178.677931	82.55020917	1369.843709	49.06100025	5545.970803	144.7530229	2302.178512	80.49714608	552.1871871	116.0866729	101.984608
Daoy	EGF	3	cytoplasm	36	131.7162291	3957.731289	3152.214517	1216.989977	215.5685309	16104.09317	56.42819621	2506.053018	13930.62372	578.9697935	3884.432753	97.98259922	4303.166878	92.88255871	107.9136482	202.2300855	76.63667973	1652.299739	51.66200356	36.07857389	131.2489153	163.1508327	130.7813328	392.8518302	74.36625174	772.0860969	10381.20348	3169.656471	13360.52345	226.0571231	21113.01878	180.9387136	69.12957649	168.7118043	162.2235662	84.1469064	1079.933922	50.52543726	5410.663458	143.4007024	2288.976397	83.23887318	557.6947822	118.1006717	103.3000468
Daoy	EGF	3	cytoplasm	36	114.6950671	3582.416337	3153.245298	1149.709492	185.7529905	15394.84521	48.27201745	2355.663389	13192.81048	547.9882109	3675.621291	89.03022244	3911.266135	87.93235066	103.7914027	189.6943722	79.86033769	1557.398964	52.70967453	34.17034209	117.704772	164.7190385	117.8611753	366.1618626	69.47758633	843.1397106	9470.469026	3218.746386	13947.4563	235.4499904	21232.55657	198.4983104	68.46245468	178.4808598	171.5921098	83.89869482	1073.598341	53.1679964	5515.319387	145.8195116	2324.23776	80.67418533	536.0402268	112.9222955	96.5926013
Daoy	untreated	3	nuc-ext	36	386.5822812	363.5849974	1031.663974	1825.594105	206.7990006	2436.971098	79.99350088	367.1394463	2567.750497	158.7189101	604.2663249	123.9448749	496.0858745	160.3192969	70.50551733	155.317065	62.17146789	133.8296875	74.17419173	47.3097102	186.0531009	449.2655257	99.87908005	558.3546236	81.43670731	1787.771028	742.033069	7241.085317	2530.461228	286.2482346	3778.213625	1500.536062	1278.954017	196.1950054	231.2900813	100.2516343	1063.984172	45.41400084	335.22633	137.4193097	208.1735904	72.15371006	335.7905569	222.258968	145.6417069
Daoy	Shh+EGF	3	cytoplasm	36	102.4423798	2173.094356	2476.774206	1612.901773	268.4881957	15543.89137	46.78437358	1406.126763	7814.998433	433.8340666	2463.720975	64.947009	3062.089067	74.14926684	49.81038496	168.2783377	55.53332066	1649.311827	42.18740945	32.25174846	98.12106189	129.5488062	84.21607832	288.341628	54.72753056	577.6436406	5957.860437	1942.084833	10440.54211	187.5125322	12027.21484	104.8530632	58.719599	142.6969481	161.783625	53.94842739	703.0543904	28.31725563	2343.825489	53.15183077	1642.749226	58.92303777	325.8030984	98.6282356	66.61875115
Daoy	untreated	3	nuc-ext	36	416.9857488	70.56120494	977.6665256	1799.012039	208.6328879	2540.303959	83.93303365	385.2984896	2552.726461	160.6484744	605.9096436	118.3274012	452.9211995	177.7004018	71.78337379	153.6563495	68.36769016	146.5687333	79.38861521	47.47082459	202.1877818	462.1408963	106.4954343	558.2976377	84.27886442	1828.765873	429.8888454	7092.017621	2579.489737	269.656018	3878.177149	1270.960371	116.2911587	185.7308723	216.9211361	102.3963066	1202.680713	44.36677284	312.2089872	141.2959981	142.9434425	71.63001329	330.9588268	262.0948227	133.5005507
Daoy	Shh+EGF	3	cytoplasm	36	86.29456788	1974.989346	1975.056144	1428.405707	206.0953271	14178.58332	41.4086645	1342.248858	7515.296513	424.7264888	2246.282092	61.09221072	2759.78741	65.28705853	42.40247758	163.0923309	45.00670139	1477.047908	38.54280183	29.00623277	79.96988974	104.2162891	75.55761031	261.2184605	48.96152977	575.921347	6277.249714	2051.839073	11095.82796	189.7508666	12010.46284	104.1143579	56.36678924	142.9887195	162.2662085	52.09293483	787.0808829	29.25295685	2347.305731	43.51098646	1687.431942	53.88545059	346.222125	90.50334933	62.58720046
Daoy	untreated	3	nuc-ext	36	453.1092774	56.91959478	955.998118	1776.702503	211.2380095	2398.998328	87.89664056	382.9541509	2593.415684	155.8988654	621.5273929	119.2425692	523.5120815	153.8613052	65.95755251	154.1818173	65.31225741	165.5587631	77.61361972	61.41538682	215.3037959	419.718853	101.2426576	569.6788948	81.85135924	1873.618455	264.8661959	7170.486585	2841.50634	257.3792885	3514.467306	1020.554494	129.1779125	182.064265	214.2888333	101.9457994	1198.313126	46.56250213	340.505083	132.8223609	95.70574186	71.63022369	343.6849939	261.5369212	140.4051751
Daoy	Shh+EGF	3	cytoplasm	36	79.68235984	1749.479344	1895.616447	1239.697629	149.6474177	12367.43518	33.08817731	1157.760107	6778.637817	368.305119	1994.001467	56.0856015	2529.946136	59.21833722	37.05663701	147.687064	40.89322345	1296.504779	36.9513158	25.53007213	65.09363843	91.4866897	62.28695871	227.9861539	43.5130323	607.2460361	7318.974077	2340.275349	11168.78029	206.6317224	13997.07908	109.7771969	63.89972661	149.6955793	172.731787	52.66330258	696.226621	30.84404178	2552.059355	91.09622647	1693.109718	55.07648685	343.1183552	82.01671937	65.99135382
Daoy	Shh	3	nuc-ext	36	422.9963076	212.5259307	423.3086138	1741.325761	187.9205091	1963.78051	72.79244498	388.5446997	2926.018183	146.1677468	595.0975868	114.9839005	519.1704763	130.2349535	65.09821094	152.5610687	57.68965165	242.647952	81.57298752	48.76209181	179.7969699	708.8702194	103.3222632	533.3430089	71.28632189	1591.209031	1127.331631	6179.218813	2285.797702	338.216773	2883.876174	1087.946321	97.98361459	175.1353628	260.0261547	99.18837757	1083.859781	43.80643183	413.3368724	142.7842007	214.3677324	72.1447834	348.2597415	273.0232391	233.1453411
Daoy	Shh	3	nuc-ext	36	472.8026153	202.4746214	680.3704079	1740.123683	193.8579437	2023.361625	72.76473106	398.91421	3025.649728	146.112097	609.2993151	107.0187476	533.3096034	109.8439368	64.21591444	44.0554375	58.19720472	281.1029004	90.60160728	48.25761846	187.8573616	681.8199398	106.3965586	529.3288048	65.06369737	1669.655676	380.7771192	5905.623225	2381.470558	340.3903438	3017.810226	959.0360942	88.49069571	170.8433241	257.7075146	107.9124537	965.04196	44.14558398	448.8489579	142.6769364	182.5143135	74.91435842	335.6303048	285.4854593	212.8434378
Daoy	Shh	3	nuc-ext	36	545.4405874	252.4541274	591.798128	1755.302436	188.4220537	1934.504461	68.44950127	363.5620646	3060.199581	140.3199803	606.6556339	103.6911055	553.5884723	101.5255329	59.44092181	44.73024724	58.45951868	298.6871006	84.58048705	47.25632645	189.0599891	658.9100042	106.2609312	534.554205	68.53647546	1716.2607	924.2554265	5691.064576	2492.800517	320.7384879	3222.053568	919.1468097	73.59467847	165.8950823	255.8389476	104.5482212	1028.208345	41.71654981	448.4584394	143.724121	324.6389546	72.37973252	329.3672251	295.7430486	243.5179037
Daoy	EGF	3	nuc-ext	36	630.4069195	189.0845332	848.7432761	1679.757829	197.8237532	2611.448364	79.0261293	482.3873475	3274.473018	163.7884758	846.987908	96.36482656	550.0542353	118.5551251	67.069764	153.795818	53.51733013	206.370167	88.17788111	47.62473889	151.3546136	1416.416705	106.0522458	552.6886658	72.47481375	1624.077492	300.9703509	5928.406218	2266.557164	227.716996	4738.945509	1053.819519	89.79157924	179.4385754	160.7901437	101.8802488	2644.067715	41.11855626	711.2388855	160.0394961	406.4708197	74.27761876	340.2950297	890.4043332	501.6541918
Daoy	EGF	3	nuc-ext	36	639.8583499	138.4332194	823.3906002	1661.688048	204.8714977	2823.212539	77.50354575	530.0757119	3886.245697	155.1214821	813.0114477	83.38711672	581.6819059	132.9992004	69.32007336	155.4437288	56.1534521	244.8673948	106.5770905	47.52468599	161.2170593	1695.093083	109.8663099	559.2197848	73.65184333	1789.306893	522.0189268	5910.463129	2516.972364	231.750486	5033.923037	1045.600287	83.40175287	179.7806059	160.3516463	113.6439386	2472.77799	42.97025525	784.9268268	163.4156362	141.8014264	76.28142873	340.5208733	923.1480946	433.8699001
Daoy	EGF	3	nuc-ext	36	716.1609477	87.65600574	601.8496624	1663.430184	198.7688208	2945.513887	79.36405461	517.4115505	3835.01772	145.6548643	794.0926718	73.75367419	565.3418624	124.5369369	64.54716976	155.3679018	56.03041427	258.7188931	100.700222	47.3989962	166.9372191	1697.542391	111.805202	563.7971346	72.82973919	1725.800529	635.7835501	5744.005164	2622.180904	225.1665376	4546.936334	1056.27249	75.50322019	173.0499392	157.0357648	108.1757156	2375.671127	41.61283366	782.8497698	155.3656653	205.6608537	69.90887927	329.7936407	902.4079693	458.264401
Daoy	untreated	3	cytoplasm	36	63.15444845	1412.314166	2116.908318	999.0831518	179.9377251	9630.269097	42.56038097	1329.384932	5531.24529	412.7237829	2642.16822	31.71905387	1483.289409	57.16084053	43.64196061	138.627765	36.03583481	1160.8385	37.45583356	24.81731304	60.55995051	153.4842489	89.93275852	231.2420869	50.35681686	177.6873275	2755.183867	608.0014435	3967.554529	45.36131421	3973.418039	30.45609278	18.33637959	36.81948145	55.27804699	18.98049333	268.7867969	20.81589808	1120.280802	26.28731445	676.9980855	22.18967842	102.2570045	34.25604431	19.33089408
Daoy	untreated	3	cytoplasm	36	70.00007853	1520.762422	2000.332812	1048.352985	184.3571893	10300.91881	45.0131701	1389.396924	6263.410011	463.7179734	2709.156215	35.68529234	1595.08686	49.18631179	44.91978358	152.2867497	41.69428081	1272.838218	39.82779923	23.66966873	68.71239775	124.0636522	99.22945153	237.3003244	52.24334707	211.3890001	3341.639661	762.3817472	4827.895474	58.84087472	4696.587716	34.95801615	21.08431289	43.0732945	64.62024948	22.39396051	536.4407025	21.69902711	1367.76704	29.93395452	834.2882585	23.49112857	172.7045844	33.49031147	22.95507882
Daoy	untreated	3	cytoplasm	36	79.51869933	1538.997584	2417.549208	1178.479997	234.513977	11694.40265	47.38559932	1545.154918	6825.249119	489.1450046	2988.554254	39.58083806	1763.764764	53.73763899	46.62636175	166.6428047	43.25483383	1380.460162	43.30930807	25.18021805	63.7359893	101.6195474	118.6010384	248.724173	56.98078295	249.85652	3882.091999	998.2832216	5967.207932	73.48919041	5766.679255	41.31663533	24.50683961	53.92899083	78.1647553	26.06742271	598.3184912	22.78083911	1641.345646	35.38841187	1032.894085	25.01057294	128.3797485	39.74413895	26.78282255
Daoy	Shh+EGF	3	nuc-ext	36	370.4384463	159.6586035	335.6749985	1564.848465	189.4408404	1874.174126	72.58734313	362.3620911	2706.762556	122.9886725	602.7630029	119.4980399	504.2413325	129.7747632	88.68697735	147.51256	54.77392052	225.6449195	82.98424019	43.22619029	175.0510087	489.6800542	122.8525728	543.0007645	74.17327681	1357.669756	572.1918018	6218.156561	2708.449688	253.383904	3327.000617	1255.964627	108.6861399	243.8254471	173.3704823	113.1445015	1261.633037	47.33759252	463.4551688	183.2305755	391.9724879	79.9251733	331.7437371	350.7972854	299.4597982
Daoy	Shh+EGF	3	nuc-ext	36	398.4256302	137.3487687	316.5091606	1725.67296	191.7414542	2326.435719	78.12328623	428.1115584	3126.269376	133.615705	625.4265573	104.8427875	556.5033736	142.5455801	99.0903681	154.7458526	60.15131003	258.6354515	101.220707	44.45561554	202.0546208	599.3257743	130.4948456	579.8011492	78.68988397	1311.704515	603.1726656	5670.887025	1832.857487	219.3739033	2521.410933	1173.536478	116.2497492	210.4758848	144.5699487	123.7856275	1115.874703	46.48918615	544.0167057	14.37177494	395.3271284	76.5155737	319.8379554	366.3743216	240.3450777
Daoy	Shh+EGF	3	nuc-ext	36	433.5732158	125.0194221	136.9321624	1833.808946	193.6480501	2124.028407	82.17261802	400.5449659	3171.827515	138.5505016	649.0970634	104.4579818	530.1658326	141.7755692	109.0430627	160.0898109	62.50973028	266.2678662	104.2077623	49.23695296	217.8590764	472.2576689	133.2344292	637.3072622	80.72594981	1364.28807	653.7490372	5376.066664	2661.30582	214.1368395	2502.713681	1147.889421	88.78837038	191.3265816	278.7383815	115.4497306	1016.628911	45.45252668	509.8835768	20.1438999	316.7761741	70.88185065	329.7871652	296.3031237	198.7346295
Daoy	Shh	3	cytoplasm	36	96.4926263	2318.705351	3546.758894	93.32833295	224.3234694	13337.03376	47.98498867	1985.714143	8102.007411	586.121183	3518.232014	63.81602065	3221.141909	78.8858013	94.49478714	207.301118	49.96841946	1920.561614	49.76773979	40.53758649	106.0031166	167.4145095	104.6131431	345.9535204	63.92279985	141.9637689	2926.620778	574.8565294	4174.800096	75.91573773	3919.545869	33.48267761	22.06141136	46.37455789	56.05129553	26.75850178	189.9552699	20.0719341	1388.970818	28.33811258	806.6817055	25.74816596	151.2408961	35.6872311	28.03847564
Daoy	Shh	3	cytoplasm	36	104.5441799	2384.183228	3142.967051	95.4662681	210.7599334	13556.64164	44.29377944	1955.94392	8503.171907	550.4148817	3501.275421	56.68251559	2646.859179	74.13608117	86.90316852	216.2845512	47.65453541	1915.740828	44.74996335	30.46640645	81.0842682	226.2911773	104.7222312	319.9701565	59.38511229	153.0848677	3566.608564	727.1608553	5200.663427	74.81521504	4851.51051	39.35204406	23.67717241	54.215116	62.77425953	28.26859668	426.53064	21.32970681	1674.693398	34.93452413	980.888111	30.66798404	132.6048034	39.65563842	28.36026562
Daoy	Shh	3	cytoplasm	36	104.1478392	2257.731992	3248.440007	1452.980273	193.5843099	13838.01622	43.97403268	1861.161651	8806.620338	526.788312	3519.199322	50.94092906	3159.483712	73.29265517	82.46972573	211.1449794	44.78853733	1863.080484	45.07631906	29.89085882	80.12393971	175.9975187	110.1759847	318.8479063	60.81723289	174.7630532	3718.196156	844.5071952	5686.672884	78.4862267	5245.408826	40.95334206	25.91277536	54.10956127	63.14999841	29.07260145	382.7150693	20.96880056	1827.669303	36.26376108	1065.595412	31.69653882	127.8138137	40.35793682	27.98183781
Daoy	Shh	3	nuc-ext	48	354.6986975	301.6497355	756.6573778	1761.364743	180.4046774	1308.487324	43.39423406	342.8777988	2578.279833	148.7176097	597.117619	89.03870055	537.8746005	121.6645844	63.1503089	156.3171153	53.50944571	246.7788241	74.39679246	47.68407847	192.1606024	917.37967	106.6940594	546.399608	84.97990386	1215.059913	189.3426652	4944.678643	1830.243574	293.1219556	1677.460715	603.0707076	49.27703743	155.6894347	212.8688281	100.4785714	1478.137671	40.90262468	372.1041842	140.4778411	78.90738651	66.39978183	309.2199337	176.894982	170.4092757
Daoy	Shh	3	nuc-ext	48	367.9097819	403.0997213	907.2135684	1731.894383	173.0999628	1251.820202	41.7879831	343.4025896	2535.20535	153.4309693	584.1194488	100.5946198	529.7209623	122.1172483	59.98810394	154.4270378	49.68943664	248.6856477	74.04980668	45.22570941	198.109866	935.9965636	106.51566	510.1256826	82.47533187	1254.881326	380.9162489	4816.868763	1915.698557	285.2698215	1648.407091	610.0632006	42.04878142	153.6434914	178.091347	105.1371347	1228.197153	41.07023223	381.6773667	142.8850541	60.45773413	64.50970147	306.4132712	166.9750256	145.2023782
Daoy	Shh	3	nuc-ext	48	398.7234199	307.5721125	675.2662538	1789.24995	181.9627049	1276.419624	41.74831186	367.1521197	2846.911264	156.0452459	587.6292587	135.9976687	476.3209632	134.6537139	60.31785645	154.1742161	53.36663135	277.7993962	77.00577932	48.38630943	226.8161828	917.1622755	112.2193624	549.4835243	80.63834954	1230.387681	689.9494416	4701.884034	2033.245952	341.5329013	1613.892622	598.2789512	45.53450448	154.6081147	333.6011016	124.5804355	1967.724355	44.70095534	438.3442389	141.8876591	206.5947847	62.24688438	314.7767168	169.0068028	141.337213
Daoy	EGF	3	nuc-ext	48	836.4093615	160.516734	972.2818402	1854.003277	211.2241109	2609.807278	87.37896227	380.1448553	2351.52946	149.4031663	640.1434681	119.0412142	576.2706407	123.5675919	66.53915828	156.4730408	62.33471889	188.573621	73.57786035	47.66623927	153.9405798	394.8438581	103.8191884	511.1287212	80.49993763	2073.920086	357.3594894	7621.816156	2447.200263	262.4353893	3513.48035	1478.735575	140.1419863	207.8730808	190.4894579	105.5868445	1125.091889	44.38377778	461.7750006	145.8483664	62.91382148	69.47088578	333.2392541	299.3799932	133.5757838
Daoy	EGF	3	nuc-ext	48	839.5206375	322.7322753	828.5529111	1793.090549	207.9835086	2574.390122	84.31385323	403.0338086	2483.379888	151.5961663	633.7769407	119.8882869	581.4863103	121.3846333	63.16381576	155.9797139	59.9315017	228.6068612	74.89815389	45.5295636	171.2725563	289.4232472	109.2942698	557.8198641	80.22012786	2176.160496	289.5192092	7980.926959	2657.69739	253.1968492	3397.599462	1627.055097	132.5548299	207.7129047	188.6662275	109.7735138	978.4071008	42.83517504	417.4907582	130.6305504	82.72943284	67.46486922	329.6600863	220.2698291	191.8780567
Daoy	EGF	3	nuc-ext	48	936.4416806	259.1852309	1449.027365	1809.320176	206.0772667	2584.946911	89.68652748	405.8214958	2615.452124	154.9293479	542.2333001	145.2413021	498.2723658	267.5599261	58.5971107	157.4561043	59.34309664	285.4254114	73.93778192	46.20259779	179.3985587	758.8449795	110.8479331	521.111372	83.24872383	2193.809459	442.1388585	7649.362833	2588.419967	251.7549203	3564.696087	1689.317678	151.4165334	202.4332623	190.3775738	109.6879312	1253.223641	42.12931368	393.6546475	125.6268764	72.45727067	65.5189782	344.7761421	414.7198428	148.196456
Daoy	untreated	3	cytoplasm	48	73.60246345	1887.518086	2305.004858	1289.405881	217.201038	12477.57395	39.41284303	1991.39389	7911.677433	553.3565396	3028.869353	46.24865867	3238.251945	65.25991264	48.21298699	175.6034792	40.60046326	1483.801757	41.67328405	34.30332368	87.72943491	102.0252097	69.13923709	262.457816	45.18710444	339.867719	5176.276385	1400.167915	8485.778644	100.8816257	11051.75541	60.77923213	40.52490613	71.61817802	113.1857393	40.87470199	906.4736005	33.29404204	2827.633959	51.44059094	1251.101276	51.51706218	263.7337262	58.32008156	43.38858688
Daoy	untreated	3	cytoplasm	48	74.29860687	1875.058822	1906.481315	1252.825156	170.9703423	12785.77926	37.12120293	1885.763429	8191.399616	543.3633182	3124.629375	46.19268762	3004.171898	60.90886177	41.86175242	167.2088808	40.79076671	1452.121652	41.77663013	31.05318136	75.94555204	98.85237596	69.55484305	269.4257841	41.67200607	339.2198337	5417.666285	1487.479048	8382.698773	94.68982354	11156.41701	60.4782852	33.46041763	70.39901697	107.4510516	39.28837302	768.4751627	29.01525785	2778.4443	50.74191964	1245.423958	54.83997588	248.0578394	50.11644503	42.39841049
Daoy	untreated	3	cytoplasm	48	76.36792818	1800.888211	1725.99683	1258.932923	153.2554256	13009.46266	36.98587533	1852.967769	8441.497018	529.71575	3172.644545	45.83446492	3164.65382	62.4694914	41.10391125	161.3684101	46.34188296	1451.245951	44.66318985	30.84824081	80.30701681	95.90035482	64.09481726	258.006221	40.880747	326.4999399	5346.947386	1504.824386	7826.228826	93.84732058	10720.23273	58.15601024	32.03261723	66.49176605	105.2204833	37.36540029	628.902461	26.00602868	2668.213376	50.52258094	1167.282943	48.4719602	212.105955	47.94925845	41.22839713
Daoy	Shh+EGF	3	nuc-ext	48	549.019625	349.4126749	1057.347084	1811.205583	196.1623954	3042.721409	60.22541525	413.5480976	2668.627956	149.4590808	705.2173824	102.5278339	636.5564049	101.6138316	54.62536418	160.2593679	53.7406364	293.070271	78.2715749	44.79972951	176.9605754	1476.153449	101.1394293	522.6059842	64.1075132	1218.171873	1346.544029	5440.120818	2305.128759	258.1712488	3991.820458	780.1735016	71.09487498	177.5227323	201.8416363	92.6358167	1585.286793	38.63167854	558.4744179	140.6228783	430.8648086	73.52503231	328.4861827	669.3127862	458.5437057
Daoy	Shh+EGF	3	nuc-ext	48	505.7962814	319.4851869	707.1702854	1824.747741	199.7284847	2941.368512	63.27207282	491.6901595	2860.876957	159.6275564	715.1077972	102.3118168	639.2811701	108.2561564	55.95901986	162.7179531	56.91148917	338.1493557	81.48332004	45.40024204	178.7813882	1865.201756	101.0366917	596.9455244	68.62910171	1322.075987	665.8233154	5947.64948	2443.660941	263.6670747	3940.310876	779.4270397	87.91837947	177.5902045	164.5865721	96.90239307	1537.773011	40.00775043	562.028024	132.3311611	387.9510733	74.5575961	316.8684886	695.7094392	504.2482481
Daoy	Shh+EGF	3	nuc-ext	48	572.5601551	353.3112926	1081.992038	1887.568817	205.2822863	2799.422312	73.96070568	620.9988621	3663.580373	171.9813457	740.5369445	88.69959078	546.0373727	132.9713638	62.46931607	164.2964089	54.79253463	335.7288364	84.67563354	47.47504535	214.929695	1620.370123	109.1199236	543.9468017	77.32444881	1335.763396	959.212562	5707.519983	2347.205743	293.9361208	3981.899222	749.7748051	103.9284507	169.084829	178.3283594	136.7322807	2343.133158	41.10641324	556.6245326	149.1046855	306.4476809	81.51582059	327.0539852	912.2854169	606.3761085
Daoy	Shh	3	cytoplasm	48	52.69137754	1351.660394	2352.080927	1004.194007	178.3953084	9433.69879	27.46672117	1459.321053	5544.86144	374.3488698	2573.080198	29.44603037	1755.226663	63.46389813	38.58384871	125.8988046	29.91052202	1185.479798	28.23255656	22.46971944	51.69568646	78.54078204	49.29428384	165.0686564	31.32658752	187.324295	3847.514852	745.4004118	5141.964166	78.19575123	5345.775181	34.61748141	22.86894406	31.68664968	46.59440627	19.58442503	459.3423525	12.64591492	1322.945341	12.91284815	548.0510822	34.34574649	125.0727756	31.07116627	18.78425357
Daoy	Shh	3	cytoplasm	48	59.72161915	1526.653783	2628.891225	1026.464136	164.8438	10986.82137	29.69906953	1556.339622	6269.646239	407.2575747	2781.55077	32.87944218	1787.013559	53.43704651	40.90075452	132.4761626	33.02925432	1312.966312	31.89497951	20.91522927	56.27433107	85.94790173	74.33970883	174.9633461	32.90796772	240.5248191	4966.955502	1002.217724	6355.289447	103.3126358	6584.728536	41.8956334	25.38032702	44.09227058	64.61688848	23.88370772	517.5111986	15.09360222	1692.948822	16.30781323	657.1954356	32.03425893	123.6776096	34.66837292	22.19658862
Daoy	Shh	3	cytoplasm	48	61.12187767	1480.358704	2549.329865	1003.238192	147.9937608	10872.49983	29.62262097	1431.394184	6166.755284	397.1827123	2713.551005	37.90791586	1851.133004	48.87315193	39.73304543	119.7635805	29.5512409	1228.312697	32.28184047	23.18213861	74.26392008	108.6228342	74.70934496	171.4035036	33.68181592	221.7074761	4617.78042	991.9124893	5884.859753	96.88974433	6076.925777	37.85279921	20.96301722	37.64005216	66.71023221	22.50864814	354.0368331	14.36652445	1607.637252	32.62519837	652.4366788	27.51502657	110.8024004	31.1257632	19.101576
Daoy	EGF	3	cytoplasm	48	75.2782881	1883.731715	2784.699526	937.1171538	206.3512797	11958.57265	34.85356545	2053.47688	10744.37259	571.5104627	3820.159799	51.85515108	2210.999146	74.58499314	68.35071576	145.6427386	52.17087755	1417.114891	47.84752386	25.68961448	90.63857156	105.1258711	127.0958691	350.4166464	50.72870643	227.0434588	2867.813375	708.9052734	4462.604713	55.35940396	6093.821253	34.18538745	18.73513082	39.08880745	35.35822024	21.40724357	330.525804	19.5237965	1799.952678	29.69765552	522.6765893	31.91715613	118.6578401	32.41417621	26.95297505
Daoy	EGF	3	cytoplasm	48	70.55827308	1823.641231	2637.561384	905.1524441	145.488265	11705.02798	33.38124786	1838.69483	10517.62526	507.8436818	3535.75799	51.6555408	1970.635664	62.75811149	71.55255685	125.0060634	40.01062403	1332.757713	44.26075779	22.7646351	76.87341375	100.9426491	97.26655869	273.5219438	44.68101966	275.876414	3497.035052	929.8134286	5440.284868	57.84561815	6831.304085	38.52989627	19.34481657	47.6692758	43.39852775	23.78208352	309.1217589	23.46974239	2123.833209	29.92728708	611.8088948	31.15368168	126.8457799	36.22070797	30.24861705
Daoy	EGF	3	cytoplasm	48	71.90139978	1785.913455	2703.830799	915.6686112	137.6857457	11734.54657	33.55090013	1842.490714	10762.39028	522.707552	3511.123579	50.2360332	2341.301709	66.4632915	74.65662366	120.7859206	38.40482813	1325.113272	52.25951981	24.57676783	74.75847646	99.71282206	91.10534489	272.0873852	44.28575377	277.0018808	3397.260732	982.4503663	5364.890298	60.09076873	6946.067079	38.47032121	20.11314805	47.47619228	43.98860587	24.72212575	311.866165	20.4386467	2072.776967	32.90599922	603.4990082	27.68241644	127.032371	31.24333728	27.68805421
Daoy	untreated	3	nuc-ext	48	313.513488	207.2859762	242.5608431	1719.807414	182.9039772	1629.409164	64.22221987	375.1759495	2703.185828	147.6551975	602.8573722	97.6037434	266.4471678	126.1305363	109.6086861	159.5355487	54.95988285	184.6030334	84.97873086	42.37654776	167.0592059	942.5098105	108.8459023	584.3400048	76.57994063	1371.26203	962.6905311	6746.59926	3573.276045	215.1252385	2559.380372	913.5081212	100.0106976	181.3792883	101.3047334	114.8607797	190.4673195	50.02658125	581.4265694	145.2697771	401.9469597	71.21279031	294.6225241	327.83669	369.8038502
Daoy	Shh+EGF	3	cytoplasm	48	127.0052252	2097.192976	3630.285843	1572.823531	296.4218616	20834.8277	75.23129971	3450.918073	16940.43052	770.1753611	4616.048032	145.0523199	4423.555978	254.5358707	220.2289904	600.9133541	107.8024671	2418.022449	95.10575346	42.59113927	232.8063227	228.5127872	178.2349607	998.7120083	111.6766334	619.9141977	6982.004877	2441.027533	12714.10089	181.1476415	15289.89545	120.6774158	84.08025702	124.3185916	207.7316891	85.36454833	732.8673307	69.66211436	4416.577303	91.1472972	1703.288843	112.5218566	499.6370387	148.3910543	189.5686061
Daoy	untreated	3	nuc-ext	48	338.274019	253.0214027	184.2041894	1774.060767	178.0207667	1784.81512	67.36829688	397.8754407	2869.59621	151.8249354	622.7434286	84.69729879	816.7521964	122.9024511	127.8681056	162.8924254	59.31231288	211.4177365	107.8227082	45.22277345	204.802856	875.64481	115.6631822	612.4435614	82.2442302	1393.947129	939.3769962	6311.940391	3643.83549	203.0993138	2480.892947	892.7488844	91.62748308	163.2786781	200.1638395	116.7046868	122.0115708	49.413428	564.6196375	135.2365132	415.3881453	72.28392762	284.3725465	319.897449	347.7217817
Daoy	Shh+EGF	3	cytoplasm	48	126.6649465	2202.320085	3618.033851	1640.991261	282.2123077	21636.99001	78.0800934	3275.607999	17149.7618	818.4414752	4641.718456	158.4459193	4579.409437	189.6707943	196.3682603	565.6609573	97.4560678	2513.502291	86.28757324	45.38922668	203.9371153	224.0891147	172.5313015	727.7661911	112.923891	613.3502147	7018.963381	2566.039373	12402.19757	178.3979374	15077.65308	116.8707744	75.43480923	124.2925383	193.6913205	79.17409484	567.0890145	58.5591995	4259.784787	53.54901727	1638.794724	77.42902979	434.2831433	126.913336	181.8796643
Daoy	untreated	3	nuc-ext	48	358.2441121	212.2887005	191.2748664	1755.262698	181.0270544	1627.079745	65.38253203	396.6415587	2746.555364	154.6734813	619.7422219	82.14823812	673.1002932	118.0989867	115.0919816	161.6871954	58.00660742	213.3607781	95.24410453	46.10639512	212.9857864	835.1473201	120.7116073	618.2175252	83.57078294	1339.017392	991.4277737	6135.037259	3442.199343	198.8555908	2631.133099	847.8237446	85.85790921	161.9532085	382.0717723	109.092141	83.70609778	46.8610359	449.1006571	144.896481	407.0211384	69.22670539	270.8494365	317.7313596	378.0523002
Daoy	Shh+EGF	3	cytoplasm	48	126.4997911	2172.212095	3699.989836	1666.550662	250.5368693	22567.11953	85.40322953	3265.480616	17715.29982	870.2033978	4710.849625	172.2056893	4776.004853	147.6188496	194.2757086	537.3059108	93.98888705	2403.789592	92.52703036	44.15571434	183.7748189	223.0802586	181.2017789	619.2613474	106.8120437	550.5579481	6447.859457	2444.902468	11284.62234	168.486337	15110.59829	104.4488507	89.21714038	115.7865578	186.1329454	75.11413082	405.8125314	47.46208575	3768.29639	48.4165881	1455.074482	73.26957276	396.0079553	105.0056019	228.6168925
[truncated: 5 more columns]
