# Supplementary material for: Dynamic Bayesian Network Modeling of the Interplay between EGFR and Hedgehog Signaling
Source: PLoS One. 2015 Nov 16;10(11):e0142646. doi: 10.1371/journal.pone.0142646 (PMC4646463; doi:10.1371/journal.pone.0142646)
Supplement: S2 File — (ZIP) [file pone.0142646.s002.zip]

Archive with 12 entries (11 files):
- codes/
- codes/bn.param.boot.R
- codes/bn.predict.R
- codes/cindex.R
- codes/convertbif.py
- codes/DBN.learn.R
- codes/heatmap.predictions.R
- codes/main.R
- codes/Mappings.csv
- codes/prepare.R
- codes/read.bif.R
- codes/sim.data.bn.R
