# Supplementary material for: Dynamic Bayesian Network Modeling of the Interplay between EGFR and Hedgehog Signaling
Source: PLoS One. 2015 Nov 16;10(11):e0142646. doi: 10.1371/journal.pone.0142646 (PMC4646463; doi:10.1371/journal.pone.0142646)
Supplement: S2 File — (ZIP) [file pone.0142646.s002.zip › codes/bn.param.boot.R]

source("sim.data.bn.R")

# parametetric bootstrap for DBN
bn.param.boot = function(bn.est, dat.train, groundtruth=FALSE, file="BN_tmp.txt"){
  fixed = dat.train[1:4, ,drop=F]
  mynodes = nodes(bn.est)
  nnodes = length(mynodes)
  A = matrix(0, ncol=nnodes, nrow=nnodes)
  for(b in 1:100){
    ds = sim.data.dbn(bn.est, T=length(unique(colnames(dat.train))), fixed=fixed, nsam=NCOL(dat.train)/length(unique(colnames(dat.train))))
    bn.tmp = DBN.learn(ds, file=file, groundtruth=groundtruth)
    A = A + as(as.graphAM(bn.tmp), "matrix")[mynodes, mynodes]
  }
  A = A / 100
  A = as.matrix(A)
  diag(A) = 0
  A
}
