# Supplementary material for: Dynamic Bayesian Network Modeling of the Interplay between EGFR and Hedgehog Signaling
Source: PLoS One. 2015 Nov 16;10(11):e0142646. doi: 10.1371/journal.pone.0142646 (PMC4646463; doi:10.1371/journal.pone.0142646)
Supplement: S2 File — (ZIP) [file pone.0142646.s002.zip › codes/bn.predict.R]

# particle filter for DBNs: sequential importance sampling (SIS)
# Idee: Approximiere Pa(x(t)=c) = integral P(x(t)=c | pa(x(t))) dx(t) durch geschicktes Samplen aus P(x(t) | pa(x(t)))
#   x'(t) ~ P'(D(t)) using w(t); w(t+1) = P(o(t+1) | x'(t))

# xi = configuration of parents (t-1)
# o = observed nodes (t)
lw.2tbn = function(bn.fitted, xi, o, mynodes){
  w = 1
  x2 = double(length(nodes(bn.fitted)))
  names(x2) = nodes(bn.fitted)
  for(n in nodes(bn.fitted)){
    prob = coef(bn.fitted)[n][[1]]        
    if(length(parents(bn.fitted, n)) > 0){
      pa.cfg = as.character(xi[parents(bn.fitted, n)])      
      pa = paste("'", pa.cfg, "'", sep="")
      p = eval(parse(text=paste("prob[, ", paste(pa, collapse=", "), "]", collapse="")))
      x = as.numeric(dimnames(prob)[[1]])
    }
    else{        
      p = as.numeric(prob)
      names(p) = dimnames(prob)[[1]]
      x = 0:(length(p) - 1)
    }
    if(n %in% mynodes){
      x2[n] =  sample(x, 1, prob=p, replace=TRUE)
    }
    else{
      x2[n] = o[n]
      w = w * p[as.character(x2[n])]           
    }
  }
  list(x=x2[mynodes], w=w)
}

bn.predict = function(bn.fitted, dat, to.predict=1, nsam=1000){ 
  mynodes = intersect(nodes(bn.fitted), rownames(dat)[to.predict])
  T = NCOL(dat)
  D = array(NA, dim=c(length(to.predict), T+1, nsam), dimnames=list(mynodes, as.character(1:(T+1)), as.character(1:nsam)))
  W = array(NA, dim=c(T+1, nsam), dimnames=list(as.character(1:(T+1)), as.character(1:nsam)))
  for(i in 1:nsam){
    for(n in mynodes){
      prob = coef(bn.fitted)[n][[1]]        
      l = length(dimnames(prob)[[1]])
      prob = rep(1/l,l) 
      names(prob) = dimnames(prob)[[1]]      
      D[n, 1, i] = sample(0:(l - 1), 1, prob=prob, replace=TRUE)      
    }
    W[1, i] = 1/nsam
  }  
  for(ti in 2:(T+1)){    
    for(i in 1:nsam){
      x = D[,ti-1, sample(1:nsam, 1, prob=W[ti-1,], replace=TRUE)]
      names(x) = dimnames(D)[[1]]
      x = c(x, dat[-to.predict, ti-1])
      if(ti > T){
        mynodes = nodes(bn.fitted)
        o = NULL
      }
      else{
        o = dat[-to.predict, ti]
      }
      lws = lw.2tbn(bn.fitted, x, o, mynodes)
      D[, ti, i] = lws$x[rownames(D)]
      W[ti,i] = lws$w
    }  
  }    
  ws = rowSums(W)
  mynodes = intersect(nodes(bn.fitted), rownames(dat)[to.predict])
  res = array(0, dim=c(length(mynodes), length(min(D):max(D)), T))
  dimnames(res) = list(mynodes, as.character(min(D):max(D)), as.character(1:T))
  for(n in mynodes){
    for(ti in 2:(T+1)){
      tab = table(D[n,ti,,drop=F])
      res[n,,ti-1] = sapply(names(tab), function(ca) sum(W[ti, D[n,ti,,drop=F] == as.numeric(ca)])) / ws[ti]  
    }
  } 
  res
}
