# Supplementary material for: Dynamic Bayesian Network Modeling of the Interplay between EGFR and Hedgehog Signaling
Source: PLoS One. 2015 Nov 16;10(11):e0142646. doi: 10.1371/journal.pone.0142646 (PMC4646463; doi:10.1371/journal.pone.0142646)
Supplement: S2 File — (ZIP) [file pone.0142646.s002.zip › codes/cindex.R]

# measure prediction accuracy
cindex = function(pred, y){
  y = ordered(y)      
  cl = apply(pred, 1, which.max) - 1  
  acc = mean(cl == y)
    
  cind = 0
  for(i in 1:length(y)){
    yy = double(NCOL(pred)) 
    names(yy) = colnames(pred)
    yy[as.character(y[i])] = 1
    cind = cind + cor(yy, pred[i,], method="kendall")
  }    
  cind = cind / length(y)
  list(rind=cind, acc=acc)
}
