# Supplementary material for: Dynamic Bayesian Network Modeling of the Interplay between EGFR and Hedgehog Signaling
Source: PLoS One. 2015 Nov 16;10(11):e0142646. doi: 10.1371/journal.pone.0142646 (PMC4646463; doi:10.1371/journal.pone.0142646)
Supplement: S2 File — (ZIP) [file pone.0142646.s002.zip › codes/convertbif.py]

from __future__ import division
import sys
d = eval(open(sys.argv[1] + ".cpd").read())
fout = open(sys.argv[1] + ".bif","w")
fout.write("network Medullo {}\n")
for key in d:
  fout.write("variable " + key + " {\n\t type discrete[ " + str(len(d[key]['vals'])) + " ] { ")
  for i in range(0, len(d[key]['vals'])):
    fout.write(str(i))
    if i < len(d[key]['vals']) - 1:
      fout.write(", ")      
  fout.write(" };\n}\n")
  if len(d[key]['pars']) > 0:
    fout.write("probability ( " + key + " | ")
    for i in range(0, len(d[key]['pars'])):
      fout.write(d[key]['pars'][i])
      if i < len(d[key]['pars']) - 1 and len(d[key]['pars']) > 1:
        fout.write(", ")
    fout.write(" ) {\n")
  else:
    fout.write("probability ( " + key + " ) {\n\t table ")
  for cpk in d[key]['cpds']:
    if(cpk != None):
      if len(d[key]['pars']) > 0 and cpk != ():
        fout.write("\t " + str(cpk) + " ")
      k = d[key]['cpds'][cpk].keys()
      l = []
      for i in range(0, len(d[key]['vals']) + 1):
        if i in k:
          l.append(d[key]['cpds'][cpk][i])
      for i in range(0, len(d[key]['vals'])):
        if i in k:
          fout.write(str(d[key]['cpds'][cpk][i]))
        else:
      	  fout.write(str((1 - sum(l)) / (len(d[key]['vals']) - len(l))))
        if i < len(d[key]['vals']) - 1:
          fout.write(", ")
      fout.write(";\n")	
#   fout.write("default ") 
#  v = 1 / len(d[key]['vals'])
#  for i in range(0, len(d[key]['vals'])):
#    fout.write(str(v))
#    if i < len(d[key]['vals']) - 1:
#          fout.write(", ")
  fout.write("}\n")

fout.close()
