# Supplementary material for: Dynamic Bayesian Network Modeling of the Interplay between EGFR and Hedgehog Signaling
Source: PLoS One. 2015 Nov 16;10(11):e0142646. doi: 10.1371/journal.pone.0142646 (PMC4646463; doi:10.1371/journal.pone.0142646)
Supplement: S2 File — (ZIP) [file pone.0142646.s002.zip › codes/DBN.learn.R]

# learn DBN network structure using BNFinder2
DBN.learn = function(dat, M = NULL, DIR="/home/abidata/datasets/ModelSystems/Medulloblastoma/", file="BNinput_train.txt", file.out=file, groundtruth=FALSE, fpr=0.1, use.knowledge=TRUE){

  f = file(file.path(DIR, file), "w")
  write("#discrete SHH_stim 0, 1")
  write("#discrete EGF_stim 0, 1")
  write("#discrete GLI_stim 0, 1")
  mynodes = setdiff(rownames(dat), c("EGF_stim", "SHH_stim", "GLI_stim"))
  for(n in mynodes)
    write(paste("#discrete ", n, " 0 1 2", sep=""), f, append=TRUE)
  write("#parents SHH_stim SHH_stim", f, append=TRUE)
  write("#parents EGF_stim EGF_stim", f, append=TRUE)
  write("#parents GLI_stim GLI_stim", f, append=TRUE)
  write("#parents location location", f, append=TRUE) 
  if(!is.null(M)){
    cs = colSums(M[,mynodes])
    mynodes = mynodes[cs > 0]
    for(n in setdiff(mynodes, "location")){
      pa = rownames(M)[M[,n] > 0]
      write(paste("#parents", n, paste(pa, collapse=" ")), f, append=TRUE)
      write(paste("#prioredge", n, "0.1", paste(pa, collapse=" ")), f, append=TRUE)
    } 
    fpr = 1
    use.knowledge = FALSE
  }  
  if(use.knowledge){
    if(!groundtruth){
      for(n in setdiff(mynodes, "location")){
        write(paste("#parents", n, paste(mynodes, collapse=" ")), f, append=TRUE)
      }
      # SHH signaling
      write("#prioredge SHH 0.5 SHH_stim location",f, append=TRUE)
      write("#prioredge PTCH1 0.5 SHH GLI1 GLI2 location SHH_stim",f, append=TRUE) # Wiki
      write("#prioredge HHIP 0.5 SHH GLI1 location SHH_stim",f, append=TRUE) # http://genesdev.cshlp.org/content/22/18/2454.full
      write("#prioredge SUFU 0.5 PTCH1 GLI2 location",f, append=TRUE)
      # GLI activation: http://cancerres.aacrjournals.org/content/69/4/1284.full: SUFU ist nur Modulator!
      write("#prioredge GLI1 0.5 GLI_stim ERK AKT SUFU HHIP PTCH1 GLI2 location",f, append=TRUE) # AKT: Altaba, 2007
      write("#prioredge GLI2 0.5 ERK SUFU HHIP PTCH1 GLI1 location",f, append=TRUE)
      # EGFR signaling
      write("#prioredge EGFR 0.5 EGF_stim JUN location",f, append=TRUE) # JUN: Ulrike
      write("#prioredge AKT 0.5 EGFR location",f, append=TRUE) # PKA: Sachs et al., http://atlasgeneticsoncology.org/Genes/Images/FGFR1Fig4.jpg
      write("#prioredge MEK 0.5 EGFR location",f, append=TRUE) 
      write("#prioredge ERK 0.5 MEK location",f, append=TRUE) # translocation, signaling, synthesis, PLCG1: https://www.qiagen.com/geneglobe/static/images/Pathways/Phospholipase-C%20Pathway.jpg 
      write("#prioredge CREB 0.5 ERK AKT p38 p70S6K location",f, append=TRUE) # TF activation, p38: PMID 16125054; http://www.google.de/imgres?imgurl=http://www.biolegend.com/media_assets/pathways/p38%2520Signaling.jpg&imgrefurl=http://www.biolegend.com/pop_pathway.php?id%3D11&h=1024&w=780&tbnid=BnBIH4dxXpCWjM:&zoom=1&tbnh=97&tbnw=74&usg=__E1UjcISJfRQaIylLCLz-IGE3Go4=&docid=NubuwWph1nVlMM&client=ubuntu, p70:http://www.cell.com/cms/attachment/2002983242/2011324318/gr1.jpg
      write("#prioredge JUN 0.5 ERK p38 location",f, append=TRUE) #  Wiki, JUN: http://www.google.de/imgres?imgurl=http%3A%2F%2Fwww.nature.com%2Fnrc%2Fjournal%2Fv10%2Fn1%2Fimages%2Fnrc2681-f3.jpg&imgrefurl=http%3A%2F%2Fwww.nature.com%2Fnrc%2Fjournal%2Fv10%2Fn1%2Ffig_tab%2Fnrc2681_F3.html&h=327&w=400&tbnid=WhXUMpik3CHLoM%3A&zoom=1&docid=o9Cvpc9qE1HRTM&ei=0QQ6VdzXGMvPaJmNgOAH&tbm=isch&client=ubuntu&iact=rc&uact=3&dur=589&page=1&start=0&ndsp=45&ved=0CCMQrQMwAQ;
      write("#prioredge p70S6K 0.5 AKT ERK p38 location",f, append=TRUE) #  Wiki, http://physrev.physiology.org/content/physrev/88/2/581/F4.large.jpg, GSK3: http://www.ncbi.nlm.nih.gov/pubmed/22065737, p38: http://www.ncbi.nlm.nih.gov/pubmed/22310719
      write("#prioredge p38 0.5 EGFR location",f, append=TRUE) # PKA: Sachs et al.
    }
    else{    
      # SHH signaling (generell: http://www.google.de/imgres?imgurl=http%3A%2F%2Fwww.nature.com%2Fnrclinonc%2Fjournal%2Fv4%2Fn5%2Fimages%2Fncponc0794-f3.jpg&imgrefurl=http%3A%2F%2Fwww.nature.com%2Fnrclinonc%2Fjournal%2Fv4%2Fn5%2Ffig_tab%2Fncponc0794_F3.html&h=594&w=755&tbnid=J4b9lJV7Jx1pdM%3A&zoom=1&docid=H96tWbnvYnxoFM&ei=l-ZBVaOFBtbaasWegfgK&tbm=isch&client=ubuntu&iact=rc&uact=3&dur=204&page=1&start=0&ndsp=44&ved=0CCoQrQMwAw)
      write("#parents SHH SHH_stim location",f, append=TRUE)
      write("#parents PTCH1 PTCH1 SHH GLI1 GLI2 location SHH_stim",f, append=TRUE) # GLI1: http://www.biomedcentral.com/1471-2407/10/614
      write("#parents HHIP HHIP SHH GLI1 location SHH_stim",f, append=TRUE) # http://genesdev.cshlp.org/content/22/18/2454.full
      write("#parents SUFU SUFU GLI2 PTCH1 location",f, append=TRUE) # 
      # GLI activation: http://cancerres.aacrjournals.org/content/69/4/1284.full, http://www.thelancet.com/cms/attachment/2001002412/2003734077/gr1.jpg
      write("#parents GLI1 GLI_stim GLI1 ERK AKT SUFU HHIP PTCH1 GLI2 location",f, append=TRUE) 
      write("#parents GLI2 GLI2 ERK SUFU HHIP PTCH1 GLI1 location",f, append=TRUE)
      # EGFR signaling
      write("#parents EGFR EGF_stim EGFR JUN location",f, append=TRUE)
      write("#parents AKT AKT EGFR location",f, append=TRUE)             
      write("#parents MEK MEK EGFR location",f, append=TRUE)
      write("#parents ERK ERK MEK location",f, append=TRUE) # translocation, signaling, synthesis
      write("#parents CREB CREB ERK p38 AKT p70S6K location",f, append=TRUE) # TF activation, PKA, p38: PMID 16125054; p70S6K: http://www.sabiosciences.com/pathway.php?sn=CREB_Pathway
      write("#parents JUN JUN ERK p38 location",f, append=TRUE) #  Wiki
      write("#parents p70S6K p70S6K AKT ERK p38 location",f, append=TRUE) #  Wiki, ERK: Ulrike, http://www.jbc.org/content/277/18/15712.full, http://cancerres.aacrjournals.org/content/66/4/2028/F6.expansion; p38: http://www.ncbi.nlm.nih.gov/pubmed/22310719
      write("#parents p38 p38 EGFR location",f, append=TRUE) 
    }
  }
  # experimental data
  nexp = table(colnames(dat))
  T = length(nexp)
  write.table(dat, file=f, append=TRUE, col.names=paste("EXP", rep(1:max(nexp),each=T), ":", T, sep=""), quote=FALSE)
  flush(f)
  close(f)  
  # run BNfinder:
  pw = getwd()
  setwd("/home/abidata/software/BNfinder-2.0.4")
  system(paste("./bnf -e", file.path(DIR, file), "-s MIT -r", fpr, "--cpu 20 -l 10 -v -g -c", file.path(DIR, paste(file.out, ".cpd", sep=""))))  
  setwd(pw)
  system(paste("python ~/workingAt/trunk/Medulloblastom/convertbif.py", file.path(DIR, file.out)))
  bn.est = read.bif(file.path(DIR, paste(file.out, ".bif", sep="")))  
  bn.est
}
