# Supplementary material for: Dynamic Bayesian Network Modeling of the Interplay between EGFR and Hedgehog Signaling
Source: PLoS One. 2015 Nov 16;10(11):e0142646. doi: 10.1371/journal.pone.0142646 (PMC4646463; doi:10.1371/journal.pone.0142646)
Supplement: S2 File — (ZIP) [file pone.0142646.s002.zip › codes/heatmap.predictions.R]

heatmap.predictions = function(results.all, title="Predicted expression changes (probabilities)"){
  library(ggplot2)
  library(reshape)
  mytimes = sort(as.numeric(as.character(unique(results.all$time))))
  ntime = length(mytimes)  
  mydata = data.frame()
  for(l in levels(results.all$endpoint)){
    mydata.sub = t(results.all$true[results.all$method == "strong" & results.all$endpoint == l] - 1)
    colnames(mydata.sub) = mytimes    
    for(m in levels(results.all$method)){
      M = t(results.all[results.all$method == m & results.all$endpoint == l,1:3])            
      pred = apply(M, 2, which.max)
      M[1,] = -M[1,]
      M[2,] = 0
      ml.prob = sapply(1:NCOL(M), function(i) M[pred[i],i])
      mydata.sub = rbind(mydata.sub, ml.prob)
    }
    rownames(mydata.sub) = c("measured", levels(results.all$method))
    df = cbind(melt(mydata.sub), endpoint=l)
    colnames(df)[1:3] = c("method", "time", "value")
#     df$method = sub(" up", "", as.character(df$method))   
#     df$method = sub(" down", "", as.character(df$method))   
#     df$method = factor(df$method)
#     df$direction = rep(c("none", rep(c("down", "unchanged", "up"), 3)), ntime)
    mydata = rbind(mydata, df)
  }    
  qplot(factor(time), method, data=mydata, fill=value, facets=~endpoint, geom="tile", xlab="hours", ylab="", main=title) + scale_fill_gradient2() + theme_bw()
}
