# Supplementary material for: Dynamic Bayesian Network Modeling of the Interplay between EGFR and Hedgehog Signaling
Source: PLoS One. 2015 Nov 16;10(11):e0142646. doi: 10.1371/journal.pone.0142646 (PMC4646463; doi:10.1371/journal.pone.0142646)
Supplement: S2 File — (ZIP) [file pone.0142646.s002.zip › codes/main.R]

# main program
rm(list=ls())
options(error=recover)
DIR = "/home/abidata/datasets/ModelSystems/Medulloblastoma/"
setwd("~/workingAt/trunk/Medulloblastom")
library(igraph)
library(bnlearn)
library(ggplot2)
source("read.bif.R")
source("bn.param.boot.R")
source("DBN.learn.R")
source("bn.predict.R")
source('heatmap.predictions.R')

# compile dataset
load(file.path(DIR, "ProteinExpressionDiscretized.rda")) # (phosho-)proteins
load(file.path(DIR, "GeneExpressionDiscretized.rda")) # gene expression

all.nodes = union(colnames(mydata.p), colnames(mydata.g))
tmp = matrix(0, ncol=length(setdiff(all.nodes, colnames(mydata.g))), nrow=NROW(mydata.g))
colnames(tmp) = setdiff(all.nodes, colnames(mydata.g))
mydata.g = cbind(mydata.g, tmp)
mydata.g = mydata.g[, all.nodes]
dat = rbind(mydata.p[, all.nodes], mydata.g)
dat = t(dat)
dat[5:NROW(dat),] = dat[5:NROW(dat),] + 1
dat["location",] = dat["location",] - 1
results.all = data.frame()
results.cindex = data.frame()

# test prediction performance: weak knowledge
T = 14
for(i in seq(1,NCOL(dat)/14)){ 
  test = seq((i-1)*T + 1, i*T)
  dat.test = dat[, test]
  dat.train = dat[,-test]
  
  bn.est = DBN.learn(dat.train, file=paste("BN_train", i, ".txt", sep=""))       
  
  bn.est = read.bif(paste("/home/abidata/datasets/ModelSystems/Medulloblastoma/BN_train", i, ".txt.bif", sep=""))
  out = bn.predict(bn.est, dat.test, to.predict=match(c("GLI1", "CREB", "JUN", "p70S6K"), rownames(dat.test))) # nucleus
  save(out, file=paste("Predictions_consensus", i, ".rda", sep=""))
  
  results.all = rbind(results.all, 
  data.frame(t(out["GLI1",,]), time=names(dat.test["GLI1",]), true=dat.test["GLI1",], method="weak", endpoint="GLI1", experiment=i),
  data.frame(t(out["CREB",,]), time=names(dat.test["CREB",]), true=dat.test["CREB",], method="weak", endpoint="CREB", experiment=i),
  data.frame(t(out["JUN",,]), time=names(dat.test["JUN",]), true=dat.test["JUN",], method="weak", endpoint="JUN", experiment=i),
  data.frame(t(out["p70S6K",,]), time=names(dat.test["p70S6K",]), true=dat.test["p70S6K",], method="weak", endpoint="p70S6K", experiment=i))    

  results.cindex = rbind(results.cindex,    
   data.frame(cindex(t(out["GLI1",,]), dat.test["GLI1",]), method="weak", endpoint="GLI1", experiment=i), 
   data.frame(cindex(t(out["CREB",,]), dat.test["CREB",]), method="weak", endpoint="CREB", experiment=i), 
   data.frame(cindex(t(out["JUN",,]), dat.test["JUN",]), method="weak", endpoint="JUN", experiment=i),
   data.frame(cindex(t(out["p70S6K",,]), dat.test["p70S6K",]), method="weak", endpoint="p70S6K", experiment=i))      
}
save(results.all, results.cindex, file="ResultsAll.rda")

# test prediction performance: strong knowledge
T = 14
for(i in seq(1,NCOL(dat)/14)){ 
  test = seq((i-1)*T + 1, i*T)
  dat.test = dat[, test]
  dat.train = dat[,-test]
  
  bn.est = DBN.learn(dat.train, file=paste("BN_train_knowledge", i, ".txt", sep=""), groundtruth=TRUE)
  
  bn.est = read.bif(paste("/home/abidata/datasets/ModelSystems/Medulloblastoma/BN_train_knowledge", i, ".txt.bif", sep=""))
  out = bn.predict(bn.est, dat.test, to.predict=match(c("GLI1", "CREB", "JUN", "p70S6K"), rownames(dat.test))) # nucleus
  save(out, file=paste("Predictions_consensus_knowledge", i, ".rda", sep=""))
  
  results.all = rbind(results.all, 
  data.frame(t(out["GLI1",,]), time=names(dat.test["GLI1",]), true=dat.test["GLI1",], method="strong", endpoint="GLI1", experiment=i),
  data.frame(t(out["CREB",,]), time=names(dat.test["CREB",]), true=dat.test["CREB",], method="strong", endpoint="CREB", experiment=i),
  data.frame(t(out["JUN",,]), time=names(dat.test["JUN",]), true=dat.test["JUN",], method="strong", endpoint="JUN", experiment=i),
  data.frame(t(out["p70S6K",,]), time=names(dat.test["p70S6K",]), true=dat.test["p70S6K",], method="strong", endpoint="p70S6K", experiment=i))    

  results.cindex = rbind(results.cindex,    
   data.frame(cindex(t(out["GLI1",,]), dat.test["GLI1",]), method="strong", endpoint="GLI1", experiment=i), 
   data.frame(cindex(t(out["CREB",,]), dat.test["CREB",]), method="strong", endpoint="CREB", experiment=i), 
   data.frame(cindex(t(out["JUN",,]), dat.test["JUN",]), method="strong", endpoint="JUN", experiment=i),
  data.frame(cindex(t(out["p70S6K",,]), dat.test["p70S6K",]), method="strong", endpoint="p70S6K", experiment=i))        
}
save(results.all, results.cindex, file="ResultsAll_Knowledge.rda")
# final network
bn.est = DBN.learn(dat, file=paste("BN_train_knowledge.txt", sep=""), groundtruth=TRUE)
# stable network features: parametric bootstrap
A = bn.param.boot(bn.est, dat.train, file="BN_tmp_knowledge.txt", groundtruth=TRUE)
save(A, file=paste("bootstrap_knowledge.rda"))
M = A
diag(M) = 1
M[M < 0.5] = 0
G = graph.adjacency(M, weighted=TRUE)
G = simplify(induced.subgraph(G, setdiff(V(G)$name, c("EGF_stim", "GLI_stim", "SHH_stim", "location"))))
write.graph(G, file=file.path(DIR, paste("LearnedNetwork_knowledge.graphml", sep="")), format="graphml")

# test prediction performance: no knowledge
T = 14
for(i in seq(1,NCOL(dat)/14)){ 
  test = seq((i-1)*T + 1, i*T)
  dat.test = dat[, test]
  dat.train = dat[,-test]
  
  bn.est = DBN.learn(dat.train, file=paste("BN_train_no_knowledge", i, ".txt", sep=""), use.knowledge=FALSE) 
  bn.est = read.bif(paste("/home/abidata/datasets/ModelSystems/Medulloblastoma/BN_train_no_knowledge", i, ".txt.bif", sep=""))
  out = bn.predict(bn.est, dat.test, to.predict=match(c("GLI1", "CREB", "JUN", "p70S6K"), rownames(dat.test))) # nucleus
  save(out, file=paste("Predictions_consensus_no_knowledge", i, ".rda", sep=""))
  
  results.all = rbind(results.all, 
  data.frame(t(out["GLI1",,]), time=names(dat.test["GLI1",]), true=dat.test["GLI1",], method="no", endpoint="GLI1", experiment=i),
  data.frame(t(out["CREB",,]), time=names(dat.test["CREB",]), true=dat.test["CREB",], method="no", endpoint="CREB", experiment=i),
  data.frame(t(out["JUN",,]), time=names(dat.test["JUN",]), true=dat.test["JUN",], method="no", endpoint="JUN", experiment=i),
  data.frame(t(out["p70S6K",,]), time=names(dat.test["p70S6K",]), true=dat.test["p70S6K",], method="no", endpoint="p70S6K", experiment=i))    

  results.cindex = rbind(results.cindex,    
   data.frame(cindex(t(out["GLI1",,]), dat.test["GLI1",]), method="no", endpoint="GLI1", experiment=i), 
   data.frame(cindex(t(out["CREB",,]), dat.test["CREB",]), method="no", endpoint="CREB", experiment=i), 
   data.frame(cindex(t(out["JUN",,]), dat.test["JUN",]), method="no", endpoint="JUN", experiment=i),
   data.frame(cindex(t(out["p70S6K",,]), dat.test["p70S6K",]), method="no", endpoint="p70S6K", experiment=i))      
}
save(results.all, results.cindex, file="ResultsAll_no_knowledge.rda")


# collect results and plot 
load(file="ResultsAll_Knowledge.rda")
res1=results.all
res1c=results.cindex
load(file="ResultsAll.rda")
res2=results.all
res2c=results.cindex
load(file="ResultsAll_no_knowledge.rda")
results.all=rbind(results.all, res1, res2)
results.cindex=rbind(results.cindex, res1c, res2c)
U=unique(t(dat[1:4,]))
results.all$description = rep("", NROW(results.all))
results.cindex$description = rep("", NROW(results.cindex))
for(i in 1:NROW(U)){  
  title= ""
  if(U[i,"EGF_stim"])
    title = "EGF"
  if(U[i,"SHH_stim"])
    title = paste(title, "SHH", sep=" ", collapse="")
  if(U[i,"GLI_stim"])
    title = paste(title, "GLI", sep=" ", collapse="")
  if(U[i,"location"] == 0)
    title = paste(title, "prot. cyto.", sep=", ", collapse="")
  if(U[i,"location"] == 1)
    title = paste(title, "prot. nucl.", sep=", ", collapse="")
  if(U[i,"location"] == 2)
    title = paste(title, "gene expr.", sep=", ", collapse="")
  results.all$description[results.all$experiment == i] = title
  results.cindex$description[results.cindex$experiment == i] = title
  heatmap.predictions(results.all[results.all$experiment==i,], title=paste("Predicted expression changes (probabilities):", title, collapse="")) 
  ggsave(file=paste("MLPredictions", i, title, ".pdf", sep=""))
}

qplot(method, acc, data=results.cindex, fill=method, facets=~endpoint, geom="boxplot", ylim=c(0,1), xlab="", ylab="accuracy", main="Classification accuracy") + theme_bw() + theme(legend.position="none")
ggsave(file=paste("Classification",".pdf", sep=""))
