# Supplementary material for: Dynamic Bayesian Network Modeling of the Interplay between EGFR and Hedgehog Signaling
Source: PLoS One. 2015 Nov 16;10(11):e0142646. doi: 10.1371/journal.pone.0142646 (PMC4646463; doi:10.1371/journal.pone.0142646)
Supplement: S2 File — (ZIP) [file pone.0142646.s002.zip › codes/Mappings.csv]

feature	type	protein	gene	node	Entrez
AKT1.2.3	protein	AKT1.2.3	AKT1	AKT	207
AKT1.2.3	protein	AKT1.2.3	AKT2	AKT	208
AKT1.2.3	protein	AKT1.2.3	AKT3	AKT	10000
c.Jun	protein	c.Jun	JUN	JUN	3725
CREB	protein	CREB	CREB1	CREB	1385
CREB	protein	CREB	ATF4	CREB	468
CREB	protein	CREB	CREB3	CREB	10488
CREB	protein	CREB	CREB5	CREB	9586
CREB	protein	CREB	CREB3L1	CREB	90993
CREB	protein	CREB	CREB3L2	CREB	64764
CREB	protein	CREB	CREB3L3	CREB	84699
CREB	protein	CREB	CREB3L4	CREB	148327
EGFR	protein	EGFR	EGFR	EGFR	1956
pEGFR_.Y1173.	phospho	pEGFR	EGFR	EGFR	1956
ERK1.2	protein	ERK1.2	MAPK3	ERK	5595
ERK1.2	protein	ERK1.2	MAPK1	ERK	5594
GLI1_ab2	protein	GLI1	GLI1	GLI1	2735
GLI2	protein	GLI2	GLI2	GLI2	2736
GSK3	protein	GSK3	GSK3A	GSK3	2931
hHip	protein	hHip	HHIP	HHIP	64399
Lamin.AC	protein	Lamin.AC	LMNA	LMNA	4000
p38	protein	p38	MAPK11	p38	5600
p38	protein	p38	MAPK12	p38	6300
p38	protein	p38	MAPK13	p38	5603
p38	protein	p38	MAPK14	p38	1432
p70S6K	protein	p70S6K	RPS6KB1	p70S6K	6198
p70S6K._.T421.S424.	protein	p70S6K	RPS6KB1	p70S6K	6198
pAKT1_.S473.	phospho	pAKT1	AKT1	AKT	207
pc.Jun_.S73.	phospho	pc.Jun	JUN	JUN	3725
pCREB_ab2_.S133.	phospho	pCREB	CREB1	CREB	1385
pCREB_ab2_.S133.	phospho	pCREB	ATF4	CREB	468
pCREB_ab2_.S133.	phospho	pCREB	CREB3	CREB	10488
pCREB_ab2_.S133.	phospho	pCREB	CREB5	CREB	9586
pCREB_ab2_.S133.	phospho	pCREB	CREB3L1	CREB	90993
pCREB_ab2_.S133.	phospho	pCREB	CREB3L2	CREB	64764
pCREB_ab2_.S133.	phospho	pCREB	CREB3L3	CREB	84699
pCREB_ab2_.S133.	phospho	pCREB	CREB3L4	CREB	148327
pEGFR_.Y1173.	phospho	pEGFR	EGFR	EGFR	1956
pERK_.T202.Y204.	phospho	pERK	MAPK3	ERK	5595
pERK_.T202.Y204.	phospho	pERK	MAPK1	ERK	5594
pFGFR_.Y653.654._ab1	phospho	pFGFR	FGFR1	FGFR	2260
pFGFR_.Y653.654._ab1	phospho	pFGFR	FGFR2	FGFR	2263
pFGFR_.Y653.654._ab1	phospho	pFGFR	FGFR3	FGFR	2261
pFGFR_.Y653.654._ab1	phospho	pFGFR	FGFR4	FGFR	2264
pFGFR_.Y653.654._ab1	phospho	pFGFR	FGFRL1	FGFR	53834
PKA	protein	PKA	PRKAA1	PKA	5562
PKA	protein	PKA	PRKAA2	PKA	5563
PKA	protein	PKA	PRKACA	PKA	5566
PKA	protein	PKA	PRKACB	PKA	5567
PKA	protein	PKA	PRKACG	PKA	5568
PKA	protein	PKA	PRKX	PKA	5613
pMEK1.2_.S217.221.	phospho	pMEK1.2	MAP2K1	MEK	5604
pMEK1.2_.S217.221.	phospho	pMEK1.2	MAP2K2	MEK	5605
pPLCgamma_.Y771.	phospho	pPLCgamma	PLCG1	PLCG1	5335
pp38_ab1_.T180.Y182.	phospho	pp38	MAPK11	p38	5600
pp38_ab1_.T180.Y182.	phospho	pp38	MAPK12	p38	6300
pp38_ab1_.T180.Y182.	phospho	pp38	MAPK13	p38	5603
pp38_ab1_.T180.Y182.	phospho	pp38	MAPK14	p38	1432
pS6_.S235.236.	protein	p70S6K	RPS6KB1	p70S6K	6198
PTCH1_ab1	protein	PTCH1	PTCH1	PTCH1	5727
PTCH1_ab2	protein	PTCH1	PTCH1	PTCH1	5727
Shh	protein	Shh	SHH	SHH	6469
SuFu_selfmade	protein	SuFu	SUFU	SUFU	51684
