# Supplementary material for: Dynamic Bayesian Network Modeling of the Interplay between EGFR and Hedgehog Signaling
Source: PLoS One. 2015 Nov 16;10(11):e0142646. doi: 10.1371/journal.pone.0142646 (PMC4646463; doi:10.1371/journal.pone.0142646)
Supplement: S2 File — (ZIP) [file pone.0142646.s002.zip › codes/prepare.R]

# Conduct statistical analysis of protein and gene expression data and discretize based on statistical significance
#####################################
rm(list=ls())
DIR = "/home/abidata/datasets/ModelSystems/Medulloblastoma/"

##################################
# protein expression
#################################
mappings = read.csv("Mappings.csv")
map.sub = unique(mappings[,c("feature", "node")])
map.sub = map.sub[map.sub$node %in% setdiff(map.sub$node, c("GSK3", "PLCG1", "FGFR", "PKA", "LMNA")),]

# I. protein data
exp1 <- read.csv(file.path(DIR, "RPPA_Daoy-Experiment1expression.csv"), sep='\t'); exp2 <- read.csv(file.path(DIR, "RPPA_Daoy-Experiment2expression.csv"), sep='\t'); exp3 <- read.csv(file.path(DIR, "RPPA_Daoy-Experiment3expression.csv"), sep='\t')
proteins<-rbind(exp1,exp2,exp3) 
proteins$technical = rep(1:3, nrow(proteins)/3)
pdata = proteins[,c(1:5, which(colnames(proteins)=="technical"))]
library(Biobase)
library(reshape)
ex = melt(proteins[,-1], id.vars=c("treatment", "experiment", "compartment", "time", "technical"))
ex2 = cast(ex, variable ~ treatment + experiment + compartment + time + technical)
pdata=cbind(data.frame(sample=paste(pdata$treatment, pdata$experiment, pdata$compartment, pdata$time, pdata$technical, sep="_")), pdata)
colnames(pdata)[2] = "cell.type"
rownames(pdata)=pdata$sample
ex2 = as(ex2, "matrix")
protein.expr = ExpressionSet(assayData=ex2[, rownames(pdata)], phenoData=as(pdata, "AnnotatedDataFrame"))
save(protein.expr, file=file.path(DIR, "ProteinExpression.rda"))  

library(limma)
groups = make.names(paste(pdata$treatment, pdata$compartment, pdata$time, sep="_"))
design = model.matrix(~-1 + factor(groups) + factor(pdata$experiment))
colnames(design) = sub("factor(groups)", "", colnames(design), fixed=TRUE)
colnames(design) = sub("factor(pdata$experiment)", "experiment", colnames(design), fixed=TRUE)
corfit = duplicateCorrelation(log(exprs(protein.expr)), design, block=paste(groups, pdata$experiment, sep="_"))
v = vooma(log2(exprs(protein.expr)), design=design, correlation=corfit$consensus, plot=TRUE) # remove unwanted trends
fit <- lmFit(log2(exprs(protein.expr)), design, correlation=corfit$consensus, method="ls", weights=v$weights) # robust ist falsch!
plotSA(fit)
combis = expand.grid(setdiff(levels(pdata$treatment), "untreated"), unique(pdata$compartment), setdiff(pdata$time, c(0, 48)))

contr = paste(make.names(paste(combis[,1], combis[,2], combis[,3], sep="_")), "-", make.names(paste("untreated", combis[,2], combis[,3], sep="_")))
mycontr = makeContrasts(contrasts=contr, levels=design)
fit2 = contrasts.fit(fit, mycontr)
fit3 = eBayes(fit2, robust=TRUE)

coef.prot = coef(fit3[levels(factor(map.sub$feature)),])
discr = fit3$p.value[levels(factor(map.sub$feature)),]
rownames(discr) = map.sub$node[match(rownames(discr), map.sub$feature)]
colnames(discr) = sapply(colnames(discr), function(x) strsplit(x, "-")[[1]][1])
discr.adj = matrix(p.adjust(discr, method="BH"), ncol=ncol(discr))
dimnames(discr.adj) = dimnames(discr)
discr = (discr.adj < 0.05)*sign(coef.prot)
discr = sign(avereps(discr))
discr = discr[rowSums(abs(discr)) > 0, ]

# filter out proteins that are never DE
# plots
com = unique(combis[,c(1:2)])
mydata = matrix(0, ncol=length(unique(combis[,3]))*length(unique(combis[,1])), nrow=nrow(discr)*length(unique(combis[,2])))
colnames(mydata) = rep(setdiff(combis[,3], 48), length(unique(combis[,1])))
rownames(mydata) = as.vector(sapply(unique(combis[,2]), function(x) paste(rownames(discr), x)))
stimulus = rep(unique(combis[,1]), each=length(unique(combis[,3])))
for(i in 1:NROW(com)){
  tot = make.names(paste(com[i,1], "_", com[i,2], sep=""))
  sel = paste(tot, "_", sort(unique(combis[,3])), " ", sep="")
  mycoef = discr[,sel,drop=F]
  mydata[paste(rownames(mycoef), com[i,2]), which(stimulus == com[i,1])] = mycoef
}
mydata = mydata[rowSums(abs(mydata)) > 0,]
library(gplots)
library(RColorBrewer)
colors = brewer.pal(3, "RdBu")
pdf(file=file.path(DIR, paste("HeatmapProteinFC.pdf", sep="")), width=10)   
heatmap.2(mydata, 
          dendrogram="none", 
          Rowv=F,Colv=F, 
          keysize= 1,
          key = T, 
          key.xlab="directions",
          # symkey = FALSE,
          density.info="none",
          scale="none",
          xlab = "hours",
          main = "Significant protein expression changes", 
          col = colors,               
          cex.axis = 1.5,
          sepcolor="gray25", sepwidth=c(0.03,0.03),
          colsep = c(ncol(mydata)/3,ncol(mydata)*(2/3)),
          rowsep = min(grep("nuc-ext", rownames(mydata)))-1,
          trace="none",
          tracecol = rgb(0.85,0.85,0.85,0.3), 
          margins=c(5,12), 
          ColSideColors=rep(c("green", "red", "orange"), each=length(setdiff(combis[,3],48))))
legend("left", legend=unique(combis[,1]), text.col=c("green", "red", "orange"), inset=c(0, 0), cex=0.8)
dev.off()


# prepare output for BN inference
mydata.p = c()
for(i in 1:NROW(com)){  
  mydata.p.tmp = matrix(0, ncol=NROW(discr)+4, nrow=length(unique(combis[,3])))
  colnames(mydata.p.tmp) = c("EGF_stim", "SHH_stim", "GLI_stim", "location", rownames(discr))
  rownames(mydata.p.tmp) = unique(combis[,3])
  if(as.character(com[i,1]) %in% c("EGF", "Shh+EGF"))
    mydata.p.tmp[,"EGF_stim"] = 1
  if(as.character(com[i,1]) %in% c("Shh", "Shh+EGF"))
    mydata.p.tmp[,"SHH_stim"] = 1
  mydata.p.tmp[,"location"] = match(com[i,2], unique(com[,2]))
  tot = make.names(paste(com[i,1], "_", com[i,2], sep=""))
  sel = substr(colnames(discr), 0, nchar(tot)) == tot  
  mydata.p.tmp[,rownames(discr)] = t(discr[, sel])
  mydata.p = rbind(mydata.p, mydata.p.tmp)
}
save(mydata.p, file=file.path(DIR, "ProteinExpressionDiscretized.rda"))


###########################################################
# gene expression
#################
load(file.path(DIR, "EGF2BGLI.DAOYSampleProbeProfile.normalized.ratios.5.rdata"))
gene.ex = normalizeQuantiles(log2(expression[, grep("X[0-9]", colnames(expression))]))
library(cluster)
cl = agnes(t(gene.ex), method="ward")
pdf(file=file.path(DIR, "Samples_NormalizedGeneExpression.pdf"), width=25)
plot(cl)
dev.off()

detp = expression[, grep("Detection", colnames(expression))]
take = which(rowSums(detp < 0.01) > 1)
anno = expression[,1:13]
rownames(gene.ex) = anno$PROBE_ID
library(org.Hs.eg.db)
mygenes = setdiff(as.character(unique(mappings$gene)), mappings$gene[mappings$node %in% c("GSK3", "PLCG1", "FGFR", "PKA", "LMNA")])
myprobes = rownames(gene.ex)[intersect(take, which(anno$SYMBOL %in% mygenes))]

replicate = sapply(strsplit(colnames(gene.ex), "_"), function(r) r[length(r)])
mygroups = sub("_R[0-9]", "", colnames(gene.ex))
design = model.matrix(~-1 + factor(mygroups) + factor(replicate))
colnames(design) = sub("factor(mygroups)", "", colnames(design), fixed=TRUE)
colnames(design) = make.names(colnames(design))
#aw=arrayWeights(gene.ex[take,], design=design)
v = vooma(gene.ex[take,], design=design, plot=TRUE) # remove unwanted trends
fit1 <- lmFit(gene.ex[take,], design, weights=v$weights)
plotSA(fit1)

e = expand.grid(setdiff(pdata$time, c(0, 48)), c("EGF", "GLI", "GLI_EGF"))
contr = paste("X", e[,1], "h_", e[,2], " - X", e[,1], "h_control", sep="")
mycontr = makeContrasts(contrasts=contr, levels=design)
fit2c = contrasts.fit(fit1, mycontr)
fit3c = eBayes(fit2c, robust=TRUE)
disc = fit3c$p.value[myprobes,]
disc.adj = matrix(p.adjust(disc, method="BH"), ncol=ncol(disc))
coef.genes = coef(fit3c)[myprobes,]
disc = (disc.adj < 0.05)*sign(coef.genes)
colnames(disc) = colnames(coef.genes) = sub(" ", "", sapply(strsplit(colnames(disc), "-"), function(x)x[1]))
mynodes = mappings$node[match(as.character(anno$SYMBOL[match(myprobes, anno$PROBE_ID)]), mappings$gene)]
rownames(disc) = mynodes
disc = sign(avereps(disc))
disc = disc[rowSums(abs(disc)) > 0,]

mydata = c()
for(com in 1:NROW(e)){
  sel = paste("X", e[com,1], "h_", e[com,2], sep="")
  mycoef = disc[,sel,drop=F]
  colnames(mycoef) = e[com,1] 
  rownames(mycoef) = rownames(disc)
  mydata = cbind(mydata, mycoef)
}
# plots
library(gplots)
library(RColorBrewer)
colors = brewer.pal(3, "RdBu")
pdf(file=file.path(DIR, paste("HeatmapGeneExpressionFC.pdf", sep="")), width=10)   
heatmap.2(mydata, 
          dendrogram="none", 
          Rowv=F,Colv=F, 
          keysize= 1,
          key = T, 
          key.xlab="direction",
          # symkey = FALSE,
          density.info="none",
          scale="none",
          xlab = "hours",
          main = "Signficant gene expression changes", 
          col = colors,               
          cex.axis = 1.5,
          sepcolor="gray25", sepwidth=c(0.03,0.03),
          colsep = c(ncol(mydata)/3, ncol(mydata)*(2/3)),
          trace="none",
          tracecol = rgb(0.85,0.85,0.85,0.3), 
          margins=c(5,5), 
          ColSideColors=rep(c("green", "red", "orange"), each=length(unique(e[,1]))))
legend("left", legend=unique(e[,2]), text.col=c("green", "red", "orange"), inset=c(0, 0), cex=0.8)
dev.off()


# prepare output for BN inference
mydata.g = c()
com = c("EGF", "GLI", "GLI_EGF")
for(i in 1:length(com)){  
  mydata.g.tmp = matrix(0, ncol=NROW(disc)+4, nrow=length(unique(combis[,3])))
  colnames(mydata.g.tmp) = c("EGF_stim", "SHH_stim", "GLI_stim", "location", rownames(disc))
  rownames(mydata.g.tmp) = unique(combis[,3])
  if(as.character(com[i]) %in% c("EGF", "GLI_EGF"))
    mydata.g.tmp[,"EGF_stim"] = 1
  if(as.character(com[i]) %in% c("GLI", "GLI_EGF"))
    mydata.g.tmp[,"GLI_stim"] = 1
  mydata.g.tmp[,"location"] = 3
  sel = paste("X", unique(combis[,3]), "h_", com[i], sep="")
  mydata.g.tmp[,rownames(disc)] = t(disc[, sel])
  mydata.g = rbind(mydata.g, mydata.g.tmp)
}
save(mydata.g, file=file.path(DIR, "GeneExpressionDiscretized.rda"))
