# Supplementary material for: Dynamic Bayesian Network Modeling of the Interplay between EGFR and Hedgehog Signaling
Source: PLoS One. 2015 Nov 16;10(11):e0142646. doi: 10.1371/journal.pone.0142646 (PMC4646463; doi:10.1371/journal.pone.0142646)
Supplement: S2 File — (ZIP) [file pone.0142646.s002.zip › codes/read.bif.R]

bif.get.probabilities = function (node, start, lines, nodes.levels, parents, root) 
{
  end.line = 0
  start.line = start[node]
  end.line = bnlearn:::match.brace(lines, start.line)
  desc = paste(lines[start.line:end.line], collapse = "")
  if (root) {
    probs = sub(".+table\\s+(.+)\\s*;\\s*\\}.*", "\\1", desc)
    probs = strsplit(probs, ",")[[1]]
    if (length(probs) != length(nodes.levels[[node]])){      
      stop("the dimension of the CPT of node ", node, " does not match the number of its levels.")      
    }
    probs = as.numeric(probs)
    if (!bnlearn:::is.probability.vector(probs)) 
      stop("the distribution of node ", node, " is not a vector of probabilities.")
    if (abs(sum(probs) - 1) > 0.01) 
      stop("the distribution of node ", node, " does not sum up to one.")
    probs = probs/sum(probs)
    node.cpt = as.table(probs)
    dimnames(node.cpt) = list(nodes.levels[[node]])
  }
  else {
    row = strsplit(sub(".+\\{[^(]*(\\(.+?)\\s*[;]*\\s*\\}.*", 
                       "\\1", desc), ";")[[1]]
    probs = strsplit(sub(".*\\)\\s*(.+)", "\\1", row), ",")
    probs = lapply(probs, as.numeric)
    cfg = strsplit(sub(".*\\((.+)\\).+", "\\1", row), ",")
    cfg = lapply(cfg, sub, pattern = "^\\s*(.+?)\\s*$", replacement = "\\1")
    dims = lapply(c(node, parents[[node]]), function(x) nodes.levels[[x]])
    names(dims) = c(node, parents[[node]])
    if (length(probs) != length(cfg)) 
      stop("the number of conditional distributions for node ", 
           node, " do not match the number of configurations of its parents")
    expected.cfgs = prod(sapply(nodes.levels[parents[[node]]], 
                                length))
    if (length(probs) != expected.cfgs){ 
      #stop("there should be ", expected.cfgs, " conditional probability ", 
      #     "distributions, but only ", length(cfg), " are present.")
      probs = c(probs,rep(list(rep(1/length(nodes.levels[[node]]), length(nodes.levels[[node]]))), expected.cfgs - length(probs)))
      cfg.all = expand.grid(nodes.levels[parents[[node]]], stringsAsFactors=FALSE)
      cfg.all = lapply(1:NROW(cfg.all), function(i) as.character(cfg.all[i,]))
      cfg = union(cfg, cfg.all)
    }
    not.prob = !sapply(probs, bnlearn:::is.probability.vector)
    if (any(not.prob)) {
      not.prob = paste(which(not.prob), collapse = ", ")
      stop("conditional probability ditribution(s) ", not.prob, 
           " of node ", node, " is not a vector of probabilities.")
    }
    not.prob = (abs(sapply(probs, sum) - 1) > 0.01)
    if (any(not.prob)) {
      not.prob = paste(which(not.prob), collapse = ", ")
      stop("conditional probability ditribution(s) ", not.prob, 
           " of node ", node, " does not sum to one.")
    }
    else {
      probs = lapply(probs, prop.table)
    }
    if (any(lapply(probs, function(x) length(x)) != length(nodes.levels[[node]]))) 
      stop("one of the conditional probability ditributions of node ", 
           node, " has the wrong number of elements.")
    node.cpt = table(seq(prod(sapply(dims, length))))
    dim(node.cpt) = sapply(dims, length)
    dimnames(node.cpt) = dims
    for (i in seq_along(probs)) {
      node.cpt = do.call("[<-", c(list(node.cpt, 1:length(nodes.levels[[node]])), 
                                  cfg[[i]], list(probs[[i]])))
    }
  }
  return(node.cpt)
}


'%!in%' <- function (x, table) 
{
  match(x, table, nomatch = 0L) == 0L
}

read.bif = function (file, debug = FALSE) {
  lines = readLines(file)
  read.foreign.backend(lines, format = "bif", filename = file, 
                       debug = debug)
}

read.foreign.backend = function (lines, format = "bif", filename, debug = FALSE) 
{
  if (format %in% c("bif", "dsc")) 
    lines = sub("//.*", "", lines)
  else if (format == "net") 
    lines = sub("%.*", "", lines)
  lines = gsub("^\\s+|\\s+$", "", lines, perl = TRUE)
  lines = lines[grep("^\\s*$", lines, perl = TRUE, invert = TRUE)]
  if (format == "bif") {
    lines = bnlearn:::bif.preparse(lines)
  }
  else if (format == "dsc") {
    lines = bnlearn:::dsc.preparse(lines)
  }
  if (format == "bif") 
    bnlearn:::bif.check.banner(banner = lines[1], filename = filename)
  else if (format == "dsc") 
    bnlearn:::dsc.check.banner(banner = lines[1], filename = filename)
  else if (format == "net") 
    bnlearn:::net.check.banner(banner = lines[1], filename = filename)
  if (format == "bif") 
    nodes = bnlearn:::bif.get.nodes(lines)
  else if (format == "dsc") 
    nodes = bnlearn:::dsc.get.nodes(lines)
  else if (format == "net") 
    nodes = bnlearn:::net.get.nodes(lines)
  nnodes = length(nodes)
  if (format == "bif") 
    bnlearn:::bif.check.discrete(lines, nnodes)
  else if (format == "dsc") 
    bnlearn:::dsc.check.discrete(lines, nnodes)
  else if (format == "net") 
    bnlearn:::net.check.discrete(lines, nnodes)
  if (format == "bif") 
    cpts = bnlearn:::bif.get.cpt.names(lines)
  else if (format == "dsc") 
    cpts = bnlearn:::dsc.get.cpt.names(lines)
  else if (format == "net") 
    cpts = bnlearn:::net.get.cpt.names(lines)
  if (!setequal(cpts, nodes)) {
    missing.cpts = setdiff(nodes, cpts)
    missing.nodes = setdiff(cpts, nodes)
    bogus = unique(c(missing.cpts, missing.nodes))
    for (m in missing.cpts) warning("the CPT corresponding to node ", 
                                    m, " is missing, dropping.")
    for (m in missing.nodes) warning("the node description of node ", 
                                     m, " is missing, dropping.")
    nodes = nodes[nodes %!in% bogus]
    nnodes = length(nodes)
  }
  else {
    bogus = character(0)
  }
  if (format == "bif") 
    description.start = bnlearn:::bif.get.node.descriptions(lines, 
                                                  nodes)
  else if (format == "dsc") 
    description.start = bnlearn:::dsc.get.node.descriptions(lines, 
                                                  nodes)
  else if (format == "net") 
    description.start = bnlearn:::net.get.node.descriptions(lines, 
                                                  nodes)
  if (format == "bif") 
    cpt.start = bnlearn:::bif.get.cpt.descriptions(lines, cpts)
  else if (format == "dsc") 
    cpt.start = bnlearn:::dsc.get.cpt.descriptions(lines, cpts)
  else if (format == "net") 
    cpt.start = bnlearn:::net.get.cpt.descriptions(lines, cpts)
  if (format == "bif") {
    nodes.levels = sapply(nodes, bnlearn:::bif.get.levels, start = description.start, 
                          lines = lines, simplify = FALSE)
  }
  else if (format == "dsc") {
    nodes.levels = sapply(nodes, bnlearn:::dsc.get.levels, start = description.start, 
                          lines = lines, simplify = FALSE)
  }
  else if (format == "net") {
    nodes.levels = sapply(nodes, bnlearn:::net.get.levels, start = description.start, 
                          lines = lines, simplify = FALSE)
  }
  dummies = names(which(sapply(nodes.levels, length) < 2))
  if (length(dummies) > 0) {
    for (d in dummies) warning("node ", d, " have only one level, dropping.")
    nodes = nodes[nodes %!in% dummies]
    nnodes = length(nodes)
    description.start = description.start[nodes]
    cpt.start = cpt.start[nodes]
  }
  if (format == "bif") {
    parents = bnlearn:::bif.get.parents(lines, start = cpt.start, dummies = dummies, 
                              bogus = bogus)
  }
  else if (format == "dsc") {
    parents = bnlearn:::dsc.get.parents(lines, start = cpt.start, dummies = dummies, 
                              bogus = bogus)
  }
  else if (format == "net") {
    parents = bnlearn:::net.get.parents(lines, start = cpt.start, dummies = dummies, 
                              bogus = bogus)
  }
  nonroot.nodes = names(parents)
  root.nodes = nodes[nodes %!in% nonroot.nodes]
  fitted = structure(vector(nnodes, mode = "list"), names = nodes)
  for (node in nodes) {
    if (node %in% root.nodes) 
      parent.set = character(0)
    else parent.set = parents[[node]]
    if (debug) {
      if (node %in% root.nodes) 
        cat("* found root node", node, ".\n")
      else cat("* found node", node, "with parents", parent.set, 
               ".\n")
      cat("  > node", node, "has levels", nodes.levels[[node]], 
          "\n")
    }
    if (format == "bif") {
      node.cpt = bif.get.probabilities(node, start = cpt.start, 
                                       lines = lines, nodes.levels = nodes.levels, parents = parents, 
                                       root = (node %in% root.nodes))
    }
    else if (format == "dsc") {
      node.cpt = bnlearn:::dsc.get.probabilities(node, start = cpt.start, 
                                       lines = lines, nodes.levels = nodes.levels, parents = parents, 
                                       root = (node %in% root.nodes))
    }
    else if (format == "net") {
      node.cpt = bnlearn:::net.get.probabilities(node, start = cpt.start, 
                                       lines = lines, nodes.levels = nodes.levels, parents = parents, 
                                       root = (node %in% root.nodes))
    }
    fitted[[node]] = structure(list(node = node, parents = parent.set, 
                                    children = bnlearn:::foreign.get.children(node, parents), prob = node.cpt), 
                               class = "bn.fit.dnode")
    if (debug) {
      cat("  > conditional probability table:\n")
      print(node.cpt)
    }
  }
  class(fitted) = c("bn.fit", "bn.fit.dnet")
  return(fitted)
}
