# Supplementary material for: Dynamic Bayesian Network Modeling of the Interplay between EGFR and Hedgehog Signaling
Source: PLoS One. 2015 Nov 16;10(11):e0142646. doi: 10.1371/journal.pone.0142646 (PMC4646463; doi:10.1371/journal.pone.0142646)
Supplement: S2 File — (ZIP) [file pone.0142646.s002.zip › codes/sim.data.bn.R]

require(igraph)

# sample data from DBN
sim.data.dbn = function(bn.fitted, fixed=NULL, T=10, nsam=6){
  ds = matrix(NA, nrow=length(nodes(bn.fitted)), ncol=nsam*(T+1))
  rownames(ds) = nodes(bn.fitted)    
  if(!is.null(fixed)){
    if(NCOL(fixed) != nsam*T)
      stop("Number of columns of 'fixed' have to be nsam*T!")
    for(i in 1:nsam){      
      fix = fixed[,((i-1)*T + 1):(i*T),drop=F]      
      ds[rownames(fixed), ((i-1)*(T+1) + 1):(i*(T+1))] = cbind(fix[,1], fix)
    }
  }
  for(i in 1:nsam){
    for(ti in 1:(T+1)){
      for(n in setdiff(nodes(bn.fitted), rownames(fixed))){          
        prob = coef(bn.fitted)[n][[1]]        
        if(length(parents(bn.fitted, n)) > 0 && ti > 1){
          pa.cfg = as.character(ds[parents(bn.fitted, n), (i-1)*(T+1) + (ti - 1)])      
          pa = paste("'", pa.cfg, "'", sep="")
          p = eval(parse(text=paste("prob[, ", paste(pa, collapse=", "), "]", collapse="")))
          x = as.numeric(dimnames(prob)[[1]])
        }
        else{
          if(ti == 1){
            l = length(dimnames(prob)[[1]])
            prob = rep(1/l,l) 
            names(prob) = dimnames(prob)[[1]]
          }
          p = as.numeric(prob)
          x = 0:(length(p) - 1)
        }
        ds[n, (i-1)*(T+1) + ti] = sample(x, 1, prob=p, replace=TRUE)
      }
    }
  }  
  ds = ds[, -seq(1, NCOL(ds), by=T+1)] # throw away first sample, because we just draw from the prior
  colnames(ds) = as.vector(sapply(paste("EXP", 1:nsam, sep=""), function(e) paste(e, ":", as.character(1:T), sep="")))
  ds
}
